# Supplementary material for: Methylation related genes affect sex differentiation in dioecious and gynodioecious papaya
Source: Hortic Res. 2022 Jan 20;9:uhab065. doi: 10.1093/hr/uhab065 (PMC8935930; doi:10.1093/hr/uhab065)
Supplement: Web_Material_uhab065 [file web_material_uhab065.zip]

Archive with 9 entries (9 files):
- Supplementary_Figure 1.docx
- Supplementary_Figure 2.docx
- Supplementary_Figure 3.docx
- Supplementary_Table 1.docx
- Supplementary_Table 2.docx
- Supplementary_Table 3.xlsx
- Supplementary_Table 4.xlsx
- Supplementary_Table 5.xlsx
- Supplementary_Table 6.xlsx
