# Supplementary material for: Methylation related genes affect sex differentiation in dioecious and gynodioecious papaya
Source: Hortic Res. 2022 Jan 20;9:uhab065. doi: 10.1093/hr/uhab065 (PMC8935930; doi:10.1093/hr/uhab065)
Supplement: Web_Material_uhab065 [file web_material_uhab065.zip › Supplementary_Table 3.xlsx]

## Sheet: Supplementary Table 3
	Supplementary Table 3 FPKM value of 17220 genes for WGCNA analysis
	Sample Gene	zhFf1	zhFf2	zhFf3	zhFfs1	zhFfs2	zhFfs3	zhMf1	zhMf2	zhMf3	zhMfs1	zhMfs2	zhMfs3	suFf1	suFf2	suFfs1	suFfs2	suHf1	suHf2	suHfs1	suHfs2
	evm.TU.supercontig_999.3	255.954	221.905	250.254	232.103	254.386	258.864	207.213	212.881	211.019	201.659	206.309	193.271	352.464	333.69	287.512	247.948	304.773	313.11	341.194	346.139
	evm.TU.supercontig_999.2	29.9129	27.4299	21.3027	19.6584	23.561	13.7428	26.6942	24.4218	23.9974	18.5899	18.548	18.4429	28.2447	24.5803	20.1856	17.5862	28.4337	23.3081	21.991	21.7055
	evm.TU.supercontig_999.1	28.0284	40.9623	25.5111	22.2656	18.01	19.9017	31.5738	24.724	25.6621	22.3698	32.2074	26.3775	22.4981	10.9078	23.6297	24.9129	27.2321	26.0601	30.326	19.508
	evm.TU.supercontig_998.4	179.177	179.006	192.137	468.2	375.648	418.014	182.796	188.99	181.237	326.316	272.307	276.696	146.618	133.673	360.271	301.135	170.1	162.964	319.545	365.509
	evm.TU.supercontig_998.3	1.1903	3.75247	1.08187	3.35669	2.07037	1.88868	0.723048	2.02428	1.04479	4.18073	3.11404	6.61082	0.496596	0.31403	4.7689	1.55291	4.18582	4.33994	0.957026	3.19447
	evm.TU.supercontig_998.1	12.6065	13.3014	12.4101	12.9859	10.3249	11.7476	11.3425	12.1943	9.82558	12.7867	11.7928	11.6939	5.94456	11.6276	12.5509	8.96934	10.9338	12.084	12.6568	10.8587
	evm.TU.supercontig_997.4	105.437	109.484	108.768	135.388	123.071	118.705	120.789	109.917	110.481	150.465	142.215	131.261	84.5796	77.2715	106.998	106.593	62.9005	65.5667	73.2445	60.7306
	evm.TU.supercontig_997.1	32.1255	29.813	32.6941	30.9398	24.5741	29.6904	26.5548	33.4275	31.9872	27.4283	30.0619	27.9871	18.6722	22.6254	20.0641	30.8607	21.592	21.599	23.1976	21.932
	evm.TU.supercontig_996.1	162.924	188.002	161.325	335.968	334.441	260.532	146.37	185.967	178.542	360.441	312	384.66	141.942	155.339	244.856	332.21	171.192	137.277	184.996	147.597
	evm.TU.supercontig_995.1	61.5123	57.123	61.4895	43.1495	76.9766	30.2294	31.5714	59.0109	40.8208	20.6094	61.5831	72.2205	62.2986	57.7975	83.2262	192.841	105.982	126.546	67.3897	65.6001
	evm.TU.supercontig_994.2	28.5249	27.811	26.9583	38.0186	32.918	31.0085	23.5304	25.3661	24.1201	32.9329	27.9017	37.5974	20.9021	15.8444	36.3676	30.352	25.6515	26.0485	26.4522	26.6858
	evm.TU.supercontig_994.1	42.3305	45.9075	41.8504	23.6983	34.9292	33.9735	64.4849	69.7172	69.9039	36.9525	48.2203	39.441	29.2398	37.8993	43.9174	38.6719	52.7578	58.4287	61.8249	47.3762
	evm.TU.supercontig_991.2	53.8629	39.1675	47.42	33.5163	40.6151	49.0061	49.7927	55.6657	57.2752	42.1236	53.9176	39.4345	50.3833	58.0161	47.211	41.0885	56.0248	61.3811	53.3671	51.7926
	evm.TU.supercontig_991.1	34.0915	33.446	32.773	26.3089	31.1283	35.1433	38.1372	37.6998	38.4018	32.1299	34.1498	27.0283	37.1073	28.6387	32.0423	31.6851	36.276	30.9055	36.7228	38.8346
	evm.TU.supercontig_99.9	24.5124	15.1923	23.5941	10.6635	18.0236	17.7584	29.3243	35.3058	34.6862	33.1879	45.995	37.9613	27.5873	22.7418	25.9227	21.312	16.8617	17.0996	36.2974	35.2665
	evm.TU.supercontig_99.8	8.56421	8.34621	10.7394	3.60328	13.2968	8.19254	26.4237	25.5868	27.9327	45.0058	27.0382	26.7199	2.88376	3.9376	6.03861	1.97198	2.60915	5.9181	3.79292	2.33884
	evm.TU.supercontig_99.7	103.736	74.8562	86.9782	70.9881	118.659	112.458	90.4336	108.613	102.466	83.7973	96.0506	93.0757	100.2	83.6905	127.417	109.583	95.6203	106.592	132.952	146.003
	evm.TU.supercontig_99.65	118.481	103.492	119.518	63.8659	65.4917	80.3869	111.818	140.726	126.445	140.287	113.796	147.066	64.6449	71.0752	103.934	89.5458	145.171	149.415	137.899	70.4361
	evm.TU.supercontig_99.63	149.844	212.391	191.502	205.72	268.607	223.578	148.451	169.139	178.266	230.645	177.767	259.694	175.167	176.025	231.09	276.08	132.331	138.619	184.696	168.812
	evm.TU.supercontig_99.61	106.308	109.79	104.261	166.954	176.481	173.24	118.366	119.627	111.773	170.608	168.393	177.647	108.682	95.9182	141.27	158.254	102.419	114.353	185.811	172.63
	evm.TU.supercontig_99.60	0.1	0.1	0.842213	12.1956	10.8436	7.89177	2.69317	0.897349	0.637921	10.3252	5.68364	5.45805	0.397854	0.1	12.4153	37.112	0.1	0.298552	1.96669	2.51575
	evm.TU.supercontig_99.58	35.1719	35.5865	37.1369	36.0619	40.6195	36.7627	49.6289	44.4478	44.5081	45.1552	40.8789	48.0229	36.6025	42.273	38.5902	43.0922	38.6722	36.826	29.0646	24.8797
	evm.TU.supercontig_99.56	25.7413	22.2272	20.0468	7.76297	14.9398	31.5257	40.3083	46.2919	41.9122	18.1519	18.4726	19.6641	30.8026	27.2535	35.2231	15.4025	25.8186	24.5882	29.3063	38.1505
	evm.TU.supercontig_99.54	82.653	79.205	84.2829	132.82	143.938	135.687	69.5244	75.7706	75.9894	146.608	134.422	139.795	67.2717	89.1224	142.553	121.199	65.8648	67.0789	125.158	122.805
	evm.TU.supercontig_99.53	50.8694	79.5697	64.0278	92.8577	95.7231	92.3902	50.6928	46.186	48.9468	94.6902	85.2234	98.3919	37.6081	29.9416	103.548	66.3096	66.9253	73.0519	103.116	83.9468
	evm.TU.supercontig_99.51	30.6314	27.3998	27.9033	16.5182	21.3426	23.9835	24.9446	32.7954	29.1964	20.8647	27.3301	24.3897	29.5668	42.8526	31.3536	25.2309	42.4241	35.7233	33.5502	44.4244
	evm.TU.supercontig_99.50	56.295	42.3118	47.1451	20.26	25.6119	30.2467	54.902	62.4701	55.8266	40.8253	32.9328	44.2095	36.1473	64.1822	30.9402	28.0378	66.6652	42.8333	24.1865	45.8432
	evm.TU.supercontig_99.5	50.4277	51.6286	51.4799	56.8962	63.5453	57.3208	48.5015	52.0819	51.6217	59.5407	70.7291	59.2739	43.718	43.1134	65.5759	65.5028	48.0204	45.86	64.0504	59.9686
	evm.TU.supercontig_99.47	16.326	15.0793	17.9463	10.7833	16.4767	12.8905	17.0808	15.6314	15.8312	11.9769	12.1508	15.1278	10.7682	16.3093	12.403	13.8787	15.6152	15.0359	11.3592	10.381
	evm.TU.supercontig_99.43	51.1631	51.3729	54.2437	48.049	56.7277	51.7446	61.4477	53.2294	56.4595	43.3897	52.7806	50.6281	46.8217	61.1516	38.9912	36.997	54.2367	55.4589	39.038	44.2149
	evm.TU.supercontig_99.42	12.8579	15.0051	15.5335	19.0273	20.7628	21.8478	16.3958	17.2573	16.7063	20.0485	23.2895	24.2027	15.6161	13.7284	22.6403	20.4731	16.6596	11.507	18.4141	20.1019
	evm.TU.supercontig_99.41	47.9424	35.2704	45.9018	48.8493	61.7098	59.9629	40.5083	56.4662	46.3971	61.2672	67.0816	59.505	49.2864	38.7995	73.7529	54.4024	56.7712	47.4603	58.4781	75.2202
	evm.TU.supercontig_99.4	58.714	74.2214	53.7616	25.3343	41.0162	45.148	70.2471	67.9536	73.7527	46.0319	52.0952	47.3939	64.0739	43.388	35.5441	46.5362	56.4744	61.773	51.0713	37.6778
	evm.TU.supercontig_99.35	22.726	23.9356	24.2283	15.6244	15.2577	14.5836	21.7953	22.5921	24.1719	16.8235	20.7705	17.051	19.1021	16.1104	21.3714	15.0182	18.8327	23.362	20.438	20.1286
	evm.TU.supercontig_99.34	15.8438	16.9899	21.2689	16.8013	23.5549	19.7456	16.5543	18.3233	17.1747	16.4137	21.5701	17.152	13.7825	13.0894	21.0844	20.2325	22.2455	18.1968	25.2324	26.2233
	evm.TU.supercontig_99.33	30.6048	40.4039	37.3314	109.106	81.704	75.0108	33.4897	40.8221	33.8498	137.81	78.1596	82.3009	28.9086	35.7726	86.0657	81.417	25.0854	22.3509	45.1747	42.2279
	evm.TU.supercontig_99.30	21.1214	23.6286	20.1446	14.2907	22.0711	24.3923	24.0029	29.3324	25.8096	20.9951	25.8119	37.7916	26.7181	29.9166	19.8595	21.9582	32.1981	23.4364	19.2218	12.5925
	evm.TU.supercontig_99.3	4.11598	2.10527	6.02469	0.1	0.847452	2.1217	3.70382	2.45127	4.06476	0.1	3.69365	0.789076	5.81214	2.79943	0.1	0.1	7.01178	5.54918	3.32951	2.07762
	evm.TU.supercontig_99.23	17.5186	16.5914	19.7143	7.01424	11.147	9.8421	13.3937	13.5763	12.2979	9.13137	10.6566	10.6775	13.9689	14.9104	11.8654	11.2082	11.1969	18.5401	9.99296	10.1501
	evm.TU.supercontig_99.22	13.4851	23.9302	34.7558	0.1	16.7144	21.9115	15.1977	14.3401	9.58522	0.1	0.1	22.3631	6.64913	43.0298	0.1	0.1	21.8091	28.2835	14.089	33.5455
	evm.TU.supercontig_99.20	5.78015	6.19183	4.19387	9.80351	10.6957	8.15287	6.60366	3.03643	6.04182	22.0744	9.26636	8.26647	6.65865	5.03406	11.8616	13.6573	3.0495	2.50292	3.66169	5.48359
	evm.TU.supercontig_99.2	6.27539	1.57377	3.66544	1.81804	1.60174	2.48046	5.76594	3.94158	4.63362	1.82319	1.53896	4.2412	5.08878	3.16084	1.94675	3.40627	2.98704	3.89537	1.40353	5.03118
	evm.TU.supercontig_99.19	15.1152	0.1	0.1	0.1	0.1	0.1	55.0046	10.4875	13.4835	0.1	33.7567	0.1	25.7542	0.1	0.1	0.1	17.7073	73.687	0.1	0.1
	evm.TU.supercontig_99.13	12.5496	15.4537	16.7276	11.0999	18.9306	15.0543	16.0977	14.4823	14.9181	17.0838	12.582	14.2435	11.0204	14.4215	14.4417	10.5092	12.5746	15.4032	14.4304	14.3875
	evm.TU.supercontig_99.12	91.6655	75.8487	83.8083	39.9557	55.4704	59.0565	17.7333	33.5323	29.3936	10.7541	17.3808	24.0427	96.6596	98.5364	100.403	73.5245	79.7324	85.1021	107.083	113.273
	evm.TU.supercontig_99.11	54.1875	51.0923	54.9587	27.2336	35.9807	38.1404	57.3935	65.267	63.6997	38.2127	40.7838	33.5516	22.564	37.6638	37.0006	31.9948	58.9981	52.4126	35.9589	30.7052
	evm.TU.supercontig_99.10	17.7378	6.9022	10.7429	0.1	0.1	14.8526	5.25769	6.12868	11.9098	0.1	0.1	0.1	0.1	0.1	14.0798	0.1	15.4516	16.0225	14.3472	0.1
	evm.TU.supercontig_989.2	76.3569	57.6249	70.1358	26.9779	43.8833	41.0495	66.0473	67.2036	63.9255	39.5384	52.0374	39.3004	71.661	65.675	46.3662	44.1573	68.0388	72.2781	59.5187	63.395
	evm.TU.supercontig_989.1	5.91587	7.49146	7.90618	3.8393	4.17019	5.49018	9.28374	8.13098	7.26201	3.41858	6.25912	3.83511	8.71376	6.24142	6.05549	6.10695	10.5862	9.31451	8.95476	10.0824
	evm.TU.supercontig_987.5	235.407	262.884	245.234	81.8318	54.6785	71.4878	417.597	231.681	274.685	57.0061	69.3179	70.9664	296.132	348.772	48.0652	152.238	197.576	224.756	66.0823	198.336
	evm.TU.supercontig_987.4	17.5669	17.0467	21.1485	7.35468	17.6805	22.421	18.0479	21.8594	13.1032	23.7874	17.7788	12.6276	4.78273	5.07283	20.5529	19.8241	16.5056	20.8408	16.663	18.088
	evm.TU.supercontig_987.3	115.924	124.981	104.066	71.9802	164.548	145.118	113.427	142.32	136.605	137.019	155.324	111.564	100.243	90.9028	179.367	148.852	134.759	114.618	237.912	211.035
	evm.TU.supercontig_987.2	19.4816	12.4538	17.9292	10.4686	17.0082	19.006	20.5439	22.3293	19.4515	17.6931	19.4751	18.2395	16.7196	14.8634	21.5806	20.8564	17.8972	19.5044	22.5902	22.9898
	evm.TU.supercontig_987.1	45.987	17.4001	32.4932	108.753	137.942	103.017	33.294	41.2373	39.3939	115.649	88.0888	98.9011	49.9483	61.3842	133.762	138.413	51.9326	23.7357	145.451	136.022
	evm.TU.supercontig_98.8	106.661	101.976	105.951	180.807	151.161	159.407	153.498	125.786	129.146	200.837	162.559	183.391	74.1468	60.0699	150.347	125.501	114.286	97.9666	123.511	128.442
	evm.TU.supercontig_98.72	25.465	24.5464	26.1516	18.6993	15.1726	18.2351	25.5903	21.7672	21.6885	16.0856	26.4569	17.1402	29.5148	25.3669	21.2154	24.4054	29.3141	23.11	25.0346	21.3834
	evm.TU.supercontig_98.70	25.4005	28.0911	25.9276	37.0075	34.8683	32.3181	35.1542	32.1322	29.8062	30.0793	36.6878	28.3775	34.2484	16.5143	32.8015	28.6282	25.6669	26.6629	30.1105	25.8032
	evm.TU.supercontig_98.69	22.454	16.9167	33.5821	4.88935	5.39994	1.05229	12.3669	19.6728	18.0951	7.32077	8.2656	8.90384	21.6748	14.9906	5.36846	3.16049	28.8444	46.3556	10.1397	7.14639
	evm.TU.supercontig_98.67	41.4131	35.9647	48.4795	28.6503	41.4381	40.8364	46.2084	52.4041	44.5359	44.5541	45.3416	46.8257	51.3195	52.7881	44.9779	51.2077	38.1918	44.762	38.8523	57.7881
	evm.TU.supercontig_98.66	124.757	133.942	134.584	103.591	114.242	129.191	109.054	117.888	129.632	124.005	119.554	130.736	148.334	142.572	134.773	99.9042	131.63	119.786	128.856	147.121
	evm.TU.supercontig_98.64	17.7976	20.484	22.6636	11.9267	21.2224	11.8541	22.3375	21.1189	18.8684	13.8157	17.5306	20.5198	18.4521	15.2789	14.2556	21.9051	26.268	19.4847	21.7646	13.4624
	evm.TU.supercontig_98.61	14.9713	12.2043	7.21783	6.93473	9.04042	7.53495	11.7202	11.2132	10.3942	8.09449	9.60333	8.53765	13.6119	12.0136	8.02148	5.95193	8.69577	14.2013	8.7361	8.23393
	evm.TU.supercontig_98.60	478.535	424.339	498.417	327.096	665.426	563.342	516.773	534.783	569.216	422.473	463.3	404.05	557.68	471.544	640.81	472.074	474.885	612.506	715.182	839.553
	evm.TU.supercontig_98.6	11.0489	10.8343	9.56439	7.89844	8.66099	8.58267	17.9563	14.1425	15.0157	15.9857	14.4033	17.0579	7.26247	11.3502	9.6633	9.4707	20.5645	14.1946	7.70665	9.15515
	evm.TU.supercontig_98.59	16.5389	17.6541	18.6865	15.266	25.8583	28.2544	23.5721	12.3689	21.6747	21.6947	22.7511	15.603	12.1998	9.21138	17.7388	9.78917	15.0796	5.19434	11.6642	6.06073
	evm.TU.supercontig_98.58	39.7991	40.499	46.4809	29.9829	38.264	31.4258	37.8168	47.1938	48.2565	51.3189	34.4912	35.9205	39.3875	41.5185	29.5073	37.4034	33.1714	25.031	35.445	30.4096
	evm.TU.supercontig_98.56	14.0584	13.8732	16.278	5.85372	2.79049	7.41796	11.3731	9.17581	9.54718	2.8474	6.96809	5.867	22.7851	15.4344	3.03676	11.5314	11.5965	8.8257	2.6973	3.6284
	evm.TU.supercontig_98.55	6.2783	5.78891	7.34388	2.56588	3.68732	1.72621	6.3117	4.76756	8.67244	5.93822	4.67873	4.4939	10.57	6.67188	1.32365	4.05703	4.01927	5.33542	1.91811	2.84431
	evm.TU.supercontig_98.54	7.28527	8.70567	8.39818	2.09332	3.35524	4.04088	5.84335	6.86885	6.84636	4.67887	4.42159	4.08337	8.15225	5.23825	2.75901	5.4364	5.50765	6.33855	2.14558	2.70267
	evm.TU.supercontig_98.53	14.7666	14.277	17.25	6.44039	3.86719	9.2181	14.4469	13.0701	16.1099	5.39668	9.10544	8.55328	15.2026	13.2262	6.94184	12.4419	9.31089	10.4687	4.83291	8.04524
	evm.TU.supercontig_98.50	17.896	14.5022	14.9779	8.23571	5.38092	8.56428	13.5101	13.6062	13.6397	5.28588	8.41138	5.80072	17.5407	10.7241	6.4406	7.89677	7.05138	11.7644	5.5074	5.58389
	evm.TU.supercontig_98.5	142.249	183.479	144.252	87.0751	159.733	131.615	129.376	119.598	124.583	130.298	132.122	120.027	100.326	51.3332	148.38	118.37	106.154	116.28	157.88	129.279
	evm.TU.supercontig_98.48	3.86594	9.12182	8.46588	3.97489	1.98506	3.51087	3.91803	6.00115	3.81291	1.71992	3.71658	4.00177	10.0829	1.02962	1.64816	4.23965	4.01656	2.40694	1.73436	1.34035
	evm.TU.supercontig_98.46	28.9003	22.2449	23.0931	16.9673	12.7297	14.0442	19.6633	21.6528	22.7227	18.7163	22.4336	10.6911	24.3332	18.656	7.96329	12.6262	10.9783	20.5756	10.5991	15.5753
	evm.TU.supercontig_98.45	5.83881	5.43589	8.7052	7.72537	1.95453	8.48988	6.94253	8.62917	2.45221	3.81902	6.32598	5.21777	6.52028	17.9799	3.90718	8.24686	1.25846	8.34799	5.32612	3.15019
	evm.TU.supercontig_98.44	19.6504	21.8638	21.924	21.17	13.4137	20.0492	20.733	20.4265	19.7142	22.8882	21.7556	15.9825	16.684	19.1601	15.9908	17.189	10.689	14.6637	13.0614	15.7946
	evm.TU.supercontig_98.42	0.1	0.1	0.1	0.1	0.1	0.1	62.8921	0.1	20.7987	0.1	0.1	0.1	0.1	0.1	0.1	0.1	0.1	49.3905	0.1	0.1
	evm.TU.supercontig_98.40	39.3204	33.7486	39.4133	51.888	37.8094	37.7904	32.7795	35.0518	33.3584	45.9198	37.3961	36.8118	40.1741	39.1086	39.9005	39.4667	28.8462	25.157	34.7348	28.236
	evm.TU.supercontig_98.38	19.3611	4.93051	22.9933	0.1	10.9115	37.8829	25.7754	34.6573	17.2351	0.1	10.5372	28.8701	27.3143	66.5919	18.0705	58.1593	52.1726	59.5245	18.2966	0.1
	evm.TU.supercontig_98.35	0.1	77.5143	19.0819	0.1	180.269	0.1	39.262	62.4797	26.9412	0.1	174.75	77.2198	0.1	0.1	146.758	0.1	55.3527	52.5922	154.754	0.1
	evm.TU.supercontig_98.33	57.4375	48.1853	52.9808	57.2438	51.478	45.957	58.1606	52.5224	50.7615	54.2954	55.7534	49.4176	61.9818	55.8082	41.7445	39.0685	49.251	52.8356	36.8126	45.314
	evm.TU.supercontig_98.32	79.0326	66.3786	72.7395	71.5272	39.9454	58.9172	50.2419	62.7977	63.33	71.6685	53.574	71.1774	63.3648	55.1367	39.6862	54.5018	70.4561	78.7328	48.8089	41.8464
	evm.TU.supercontig_98.30	7.31979	7.47907	6.28885	4.68629	2.16031	4.90363	4.18213	6.23376	6.48	3.48149	2.63565	3.34445	4.68846	6.88974	5.64146	5.7282	4.73696	7.93998	4.19179	5.50343
	evm.TU.supercontig_98.27	452.127	432.26	449.028	336.278	476.651	476.241	458.645	458.08	437.086	473.185	505.99	466.639	343.817	303.323	418.692	384.471	382.137	353.193	472.785	470.19
	evm.TU.supercontig_98.26	33.5261	28.3529	41.5038	10.1197	20.7518	21.0255	30.9137	29.5734	30.6364	11.9615	19.5799	21.0252	30.1906	29.9348	13.7757	14.8382	39.5949	32.3533	14.3479	18.8213
	evm.TU.supercontig_98.25	18.9977	14.9659	17.6604	6.25111	9.38607	10.3339	17.1374	15.9276	17.0541	10.1563	11.7842	8.03424	17.2605	13.6482	10.3648	8.11573	19.3755	21.0183	12.7876	12.5897
	evm.TU.supercontig_98.22	22.5926	24.0991	25.3512	22.5125	16.4095	23.2205	21.3189	22.7981	28.355	19.0537	27.6269	25.2743	20.659	18.7862	21.2549	21.4806	20.1659	24.3724	13.8976	15.646
	evm.TU.supercontig_98.20	20.2166	23.1193	29.6184	16.6817	11.281	16.1626	18.3815	23.3894	20.2288	22.2169	26.7025	21.3658	24.5395	8.71393	19.3849	11.9806	16.1942	12.9668	15.1581	17.8279
	evm.TU.supercontig_98.19	30.6749	36.5222	31.1776	16.5447	18.0891	15.5873	27.1416	25.9236	29.697	15.1892	24.0818	23.9074	30.7152	45.1652	11.6241	16.8155	30.2803	34.5658	14.1805	20.2958
	evm.TU.supercontig_98.18	599.433	566.334	611.985	372.008	404.98	536.38	480.11	530.201	560.336	400.275	400.8	343.864	788.971	758.667	506.434	269.364	802.564	792.847	814.764	780.535
	evm.TU.supercontig_98.15	1.34466	0.1	2.89167	2.44446	5.3695	0.1	4.10295	3.21363	1.15747	0.1	2.64278	2.5145	3.22372	0.1	2.30401	7.53569	8.74264	7.07232	6.82278	0.1
	evm.TU.supercontig_98.14	6.6747	8.06579	6.51147	6.8051	12.8199	7.71836	8.95946	4.79748	10.1561	1.30346	5.2035	7.92563	8.398	7.98328	17.6615	6.22099	3.12572	6.6302	18.354	18.4206
	evm.TU.supercontig_98.13	8.10653	5.50145	7.01825	5.35967	8.71131	7.03821	5.472	5.33279	5.48785	4.86167	9.567	5.3746	11.8143	13.0292	20.7345	12.2895	11.7381	18.3846	13.3976	20.6033
	evm.TU.supercontig_979.2	0.1	0.1	0.999272	0.1	7.29237	1.38753	4.4021	1.09383	0.1	17.9532	2.87292	1.42663	25.9828	12.0313	8.47278	4.22491	1.04731	2.79392	1.33383	0.1
	evm.TU.supercontig_978.2	19.8376	77.7072	45.4735	40.3141	7.2254	12.7634	36.0454	7.31915	5.98549	47.6405	2.39176	6.63965	100.736	60.4137	0.1	245.5	16.2168	14.102	10.2149	242.537
	evm.TU.supercontig_974.3	79.9041	86.429	84.2718	97.3058	122.07	100.251	92.0481	100.558	96.4989	95.8246	108.488	95.204	108.421	69.5869	113.518	87.293	89.7172	88.905	136.688	113.085
	evm.TU.supercontig_974.2	2.83382	0.1	3.10938	1.59414	5.10055	10.5223	11.6162	5.6566	8.39535	7.59458	9.74296	7.77888	0.1	3.69321	1.48838	9.62539	1.15201	0.1	1.52681	0.1
	evm.TU.supercontig_973.5	348.725	243.215	331.071	321.457	286.751	344.213	267.361	182.326	248.732	270.741	260.035	205.785	193.434	193.39	327.947	265.249	335.494	416.903	488.613	417.218
	evm.TU.supercontig_973.4	26.1503	26.9204	29.9283	31.8411	40.1578	41.6244	26.0045	26.0355	28.0616	38.4192	36.1863	35.9045	30.3008	36.7842	58.8582	42.0591	27.166	25.6341	53.0948	55.8522
	evm.TU.supercontig_973.3	37.8705	24.7763	31.0259	2.08443	4.54938	0.1	33.2213	46.8995	34.6997	17.4543	21.5631	8.27431	53.1602	5.88418	16.8262	15.8724	41.2091	26.9708	3.89311	6.07238
	evm.TU.supercontig_973.1	51.5749	51.8256	40.5976	18.211	18.3578	18.3349	41.1041	46.9404	44.3528	20.9016	26.6273	25.4023	40.7227	32.7997	25.7524	21.3796	43.2558	46.3818	26.1522	21.3603
	evm.TU.supercontig_970.3	44.6881	41.1137	49.1098	29.3442	29.0125	35.2457	45.1117	42.2236	49.2645	36.7653	20.879	34.7205	55.9784	62.7975	35.97	30.8064	48.7859	49.0515	31.4686	36.0802
	evm.TU.supercontig_970.2	114.977	109.858	124.666	96.7257	97.1284	96.2115	138.757	140.793	150.376	108.54	103.784	111.093	165.862	171.52	89.2392	95.4926	131.677	132.402	79.7669	79.6344
	evm.TU.supercontig_970.1	39.975	32.7589	45.165	19.5526	20.1836	27.1207	36.7574	35.8809	37.5447	24.0533	32.3866	32.44	27.428	27.6156	24.261	26.7668	27.0517	26.388	27.423	22.0769
	evm.TU.supercontig_97.98	349.209	372.463	366.59	414.604	510.555	486.87	391.671	459.399	444.962	486.027	560.94	431.748	286.53	291.449	483.562	445.371	343.324	313.782	587.277	534.829
	evm.TU.supercontig_97.97	95.6715	73.9145	90.6078	41.0751	57.2837	58.9382	85.2344	96.5526	96.0991	54.5798	68.8459	56.0925	76.8379	75.2111	58.9702	60.3834	93.2379	80.357	78.0168	71.9508
	evm.TU.supercontig_97.96	39.7806	39.9476	36.2989	33.2044	41.7709	47.4713	44.2356	45.3674	44.7979	36.1734	47.4522	41.031	34.0615	39.8577	46.6203	38.3987	42.7669	42.772	44.7157	49.9726
	evm.TU.supercontig_97.95	38.5581	39.0175	37.5852	19.6834	26.9787	28.6779	34.635	36.6634	35.4504	23.7683	28.2526	26.1164	32.5511	27.7059	28.2813	24.0723	31.5134	32.5597	29.7619	27.5882
	evm.TU.supercontig_97.93	4.26449	12.8911	30.1782	0.1	0.1	0.1	14.6508	17.1404	0.1	0.1	0.1	55.0047	14.9853	0.1	0.1	0.1	24.2529	0.1	0.1	0.1
	evm.TU.supercontig_97.92	46.497	48.3602	46.3806	27.2854	37.9762	42.7872	38.3474	40.4431	40.3996	24.624	46.4798	37.0303	38.4104	38.7024	40.5601	36.0357	44.3879	38.2342	41.1532	40.7958
	evm.TU.supercontig_97.91	116.842	108.354	112.423	87.0353	108.675	106.959	128.142	128.652	127.097	76.3304	98.1491	73.0144	63.9753	108.295	133.734	100.168	84.8347	114.463	107.043	116.712
	evm.TU.supercontig_97.90	4.07132	11.3	4.06539	35.0957	21.7531	24.1572	9.7527	4.35314	4.56439	38.9839	16.1584	19.2409	2.75778	4.10712	14.2735	21.214	3.67886	3.64608	12.803	9.32365
	evm.TU.supercontig_97.9	13.0612	13.9468	14.5468	11.0015	9.87253	11.7217	13.9217	13.5889	13.0351	14.5944	12.7083	13.0681	14.1437	11.2102	12.3959	13.011	11.1986	12.5419	12.6854	15.5821
	evm.TU.supercontig_97.89	164.752	147.148	151.814	92.6446	119.77	108.774	144.461	149.922	148.608	106.018	119.754	113.761	119.19	137.224	130.813	84.948	138.567	131.101	132.827	121.111
	evm.TU.supercontig_97.88	22.5826	18.5726	20.3863	11.4702	19.1478	17.2199	23.6312	24.1503	22.8547	15.4428	18.3092	18.4568	23.7312	27.0631	18.1517	13.586	26.7725	27.0622	20.6484	27.7674
	evm.TU.supercontig_97.86	2353.82	1680.62	2053.58	1163.34	2477.83	2535.83	1899.42	1935.66	2055.78	1603.91	2209.98	1856.99	2430.37	2477.5	2560.55	1835.26	2425.98	2248.91	3549.38	3696
	evm.TU.supercontig_97.84	24.7099	27.3932	27.1122	20.7501	22.7651	22.2858	26.2717	26.7384	30.0344	21.0012	26.2075	21.4377	26.1074	26.1341	28.4319	29.9457	31.5238	30.1716	31.4304	28.7045
	evm.TU.supercontig_97.83	8.59286	6.15822	6.80936	2.46922	0.1	0.1	7.68252	4.77415	2.35372	2.08395	5.96715	4.11769	11.5443	12.2323	2.25968	5.15046	0.750397	9.99254	3.10654	2.4096
	evm.TU.supercontig_97.82	0.860039	4.61722	1.71869	1.07206	7.55669	3.47047	3.57703	1.85473	2.76132	3.75826	2.14506	5.00227	0.1	1.12943	9.29603	1.65702	5.75545	5.53052	4.253	5.01238
	evm.TU.supercontig_97.81	54.1333	62.0766	63.0066	30.8035	48.6444	51.7783	58.7239	64.4759	54.4254	39.6531	58.1224	53.1242	42.2069	43.4326	53.9553	44.468	49.8349	56.8546	51.731	57.8757
	evm.TU.supercontig_97.80	9.66645	3.95441	10.3095	7.67005	7.81221	5.45894	6.45926	7.81523	6.27596	8.24188	2.37915	4.47043	1.67973	0.1	4.49431	1.83151	4.86463	1.4958	0.613595	1.66514
	evm.TU.supercontig_97.8	13.4065	13.2523	19.3123	21.5996	27.1959	26.4548	11.1535	13.1781	12.6884	17.5012	16.6797	16.0143	7.35461	15.7377	18.8655	19.1559	6.82463	8.81629	14.5316	12.2516
	evm.TU.supercontig_97.79	47.147	220.336	64.787	121.06	51.1238	45.3201	26.7984	29.6437	30.1923	332.168	24.7246	75.3457	0.1	0.1	30.9402	59.9667	13.7156	3.22682	2.50865	0.1
	evm.TU.supercontig_97.78	403.675	412.071	430.563	409.498	431.768	392.696	427.157	397.909	410.192	360.426	363.86	339.433	418.407	351.163	381.979	296.528	392.648	370.074	376.923	351.343
	evm.TU.supercontig_97.77	30.6678	34.6088	34.583	73.6963	44.9079	55.9446	35.5769	29.115	31.3178	86.6609	62.4892	63.821	22.9453	22.2883	68.2414	65.8536	27.1996	19.1671	59.2664	40.3476
	evm.TU.supercontig_97.76	2.8233	4.31723	3.72061	14.1637	5.28539	8.34453	2.91763	3.49047	4.20604	9.50647	8.52064	9.13826	2.23611	1.39969	7.61106	9.86778	2.60666	2.24424	7.09759	7.38552
	evm.TU.supercontig_97.75	4.98278	4.51214	5.22397	4.31918	5.54305	4.57939	3.62139	4.96274	4.40946	5.58209	6.44003	3.22186	4.76445	3.27257	4.68412	5.37163	1.80107	5.18211	5.42861	4.10486
	evm.TU.supercontig_97.73	22.7366	24.8707	26.0313	32.3234	27.3359	31.0857	23.2244	21.4448	22.247	33.108	27.2377	26.7784	22.202	21.2524	29.6095	29.2981	17.8876	18.7101	21.4578	21.3444
	evm.TU.supercontig_97.71	57.3452	67.0102	59.2479	55.6207	44.1377	53.6269	55.0811	54.2465	54.2198	50.2014	50.7056	48.1276	51.5475	45.8258	52.2941	50.9569	53.9156	60.2044	46.1238	46.3264
	evm.TU.supercontig_97.70	39.9871	38.6126	35.5721	26.9873	36.5533	26.8684	34.8353	32.9509	34.4062	33.3202	31.2342	34.3138	53.3414	53.5587	34.576	32.1076	50.3855	53.7962	40.8931	38.4335
	evm.TU.supercontig_97.7	3.38735	0.1	8.64862	4.88935	1.15999	4.86147	4.87048	6.36331	4.86341	2.50692	2.1414	6.94743	14.2066	13.2388	4.49039	4.69074	6.90787	16.9697	5.57619	4.32784
	evm.TU.supercontig_97.69	10.1688	17.8769	10.848	35.0633	21.0806	22.2995	6.94373	13.2378	9.28425	40.5453	22.5551	23.8377	1.69331	13.7042	16.3825	14.9693	9.23181	7.13808	13.592	9.59006
	evm.TU.supercontig_97.68	21.67	19.3036	21.5532	23.5673	21.4186	22.428	21.8162	18.4427	20.8294	22.6188	22.0227	18.7862	15.3105	10.362	22.9295	19.5564	20.6899	19.6146	20.9053	19.8018
	evm.TU.supercontig_97.66	13.5936	16.6268	12.4031	15.2499	10.8261	15.64	17.342	13.2575	13.4231	13.8633	13.5115	10.1353	14.793	11.0416	14.2599	12.2649	13.0808	13.7865	11.7621	7.6602
	evm.TU.supercontig_97.62	103.361	100.433	108.543	109.948	147.303	142.899	132.165	131.701	128.536	105.388	111.239	120.047	102.956	107.573	135.239	117.639	79.131	96.6346	135.909	120.792
	evm.TU.supercontig_97.61	314.974	372.559	338.501	286.377	270.479	276.452	342.977	358.325	308.912	429.381	263.564	310.096	310.437	289.461	360.953	322.199	273.126	257.69	299.569	270.315
	evm.TU.supercontig_97.60	563.688	563.822	580.481	1231.53	1188.3	899.944	714.369	694.286	671.012	1167.98	825.543	912.38	733.155	658.393	1197.48	1068.18	572.885	603.51	985.423	947.83
	evm.TU.supercontig_97.58	26.4665	14.4102	0.1	0.1	0.1	0.1	32.643	12.2594	23.5633	47.3341	41.6912	37.1561	0.1	0.1	0.1	0.1	0.1	18.4521	182.846	0.1
	evm.TU.supercontig_97.57	452.009	715.267	534.382	1727.14	1247.84	1244.24	514.602	466.615	485.571	1724.21	1121.93	1295.58	796.243	732.362	1144.51	1100.4	387.512	454.465	703.041	629.504
	evm.TU.supercontig_97.56	1382.15	1265.89	1293.19	2003.45	1933.31	1517.36	1223.99	1153.33	1198.7	1762.49	1417.92	1395.36	1127.65	1148.92	1201.19	1047.66	1058.87	1008.4	1178.13	963.738
	evm.TU.supercontig_97.55	54.1743	38.8826	51.4453	53.5292	60.6374	52.1088	52.4252	56.5398	62.0996	37.0754	48.995	44.2003	50.69	51.7682	48.1893	22.9755	60.3221	53.2301	52.5653	37.9663
	evm.TU.supercontig_97.54	7.90769	3.14882	7.47192	5.58217	3.44647	3.12007	3.85673	4.38132	2.98662	3.15831	2.67291	4.41688	1.8431	2.57609	2.85762	3.02454	2.20617	3.94402	1.83671	0.984154
	evm.TU.supercontig_97.53	26.0288	10.4061	79.4904	104.292	86.0546	99.8906	31.3405	71.7493	52.1575	30.7831	110.579	49.7008	15.0471	82.8932	70.6401	37.3683	60.6637	86.9257	48.4687	113.277
	evm.TU.supercontig_97.51	17.7623	18.9391	16.8928	14.9808	19.4698	15.529	22.0373	23.7078	23.5322	17.6472	20.4303	19.7675	17.2592	18.468	20.9713	14.8663	20.6697	23.7001	19.9979	22.1087
	evm.TU.supercontig_97.50	2.99657	7.29974	4.19814	9.72617	14.1402	6.05666	12.1547	10.7984	5.57171	11.6684	16.9293	11.802	1.73281	4.91279	17.7463	24.5304	18.1346	10.1412	14.9416	12.2175
	evm.TU.supercontig_97.49	31.0011	36.3886	38.5688	47.0357	57.3394	78.1882	52.5752	53.3381	46.6756	62.68	81.756	49.9884	34.1218	18.4943	77.3708	73.5519	28.8444	35.4719	84.9809	71.9732
	evm.TU.supercontig_97.46	213.413	198.768	213.518	160.909	199.32	192.678	198.509	206.981	202.317	158.925	168.32	159.398	255.374	255.142	199.703	173.395	272.94	265.951	239.568	252.424
	evm.TU.supercontig_97.45	92.9555	77.1	86.3829	39.6766	54.6218	55.2135	101.671	98.1289	94.6476	56.3729	62.6073	52.8918	94.6889	99.9775	55.2023	57.8638	111.922	107.061	66.7696	65.5578
	evm.TU.supercontig_97.44	108.956	85.0006	100.187	53.796	57.9814	56.6487	89.3459	89.4716	95.4692	45.9419	50.7986	57.5342	94.1231	94.2441	57.4966	49.5525	110.845	125.175	66.9354	74.5452
	evm.TU.supercontig_97.43	85.1792	61.6948	81.3827	51.8902	60.9666	56.8266	69.3916	75.8731	72.2656	54.5227	55.4138	48.8654	93.3513	86.5865	60.6074	57.929	84.0716	91.5129	63.6248	70.8824
	evm.TU.supercontig_97.38	4.1235	4.43769	3.34823	2.94327	5.06464	5.72568	2.71903	4.39543	6.43892	3.30759	3.6649	4.94617	4.31061	11.0996	4.9274	5.11842	6.31649	4.30995	6.56923	1.72807
	evm.TU.supercontig_97.37	61.1974	63.1153	79.8475	57.5365	88.6416	79.3565	74.5481	78.3916	73.9924	75.637	92.5347	74.841	65.5452	59.6969	110.065	78.2904	75.7495	81.1706	92.399	110.775
	evm.TU.supercontig_97.36	101.217	117.017	102.85	74.9137	127.554	110.772	105.47	104.941	110.557	140.186	137.095	101.765	74.7124	55.5949	107.412	115.83	81.6919	76.0755	115.061	126.868
	evm.TU.supercontig_97.35	55.0205	66.7404	78.1726	68.0175	91.5627	73.0316	86.424	75.5542	65.9086	115.169	97.3271	88.4892	35.148	45.596	70.6495	49.342	46.9286	45.3231	70.0021	56.6853
	evm.TU.supercontig_97.34	70.3996	65.1033	67.8145	37.9398	40.3735	43.0744	70.8165	72.7508	74.1635	36.2912	46.7513	44.3371	62.0833	73.1762	49.7992	40.4516	81.8599	84.1132	58.2163	52.6738
	evm.TU.supercontig_97.33	48.8344	48.8981	48.8436	37.792	39.8995	41.5185	46.4319	45.5666	42.456	44.3444	50.6871	46.0887	47.4001	41.8718	44.8996	38.2637	39.0672	41.0142	43.6823	46.4864
	evm.TU.supercontig_97.30	68.8707	91.749	76.6815	118.704	149.011	89.9291	91.5057	84.2344	86.7069	124.277	106.383	117.339	93.4545	65.8222	107.042	103.868	73.2401	94.6574	61.9804	80.3785
	evm.TU.supercontig_97.3	31.3568	23.2949	27.9922	9.68981	16.0397	12.2517	18.8799	23.4769	18.0108	12.1249	13.7728	6.27137	26.7981	47.6781	10.0809	13.6289	22.3916	25.4293	11.3811	11.1287
	evm.TU.supercontig_97.29	20.3048	20.1263	20.7973	37.389	44.4977	42.364	23.317	20.1269	25.3409	42.2424	43.1948	38.361	20.1746	16.9295	47.4544	50.7983	18.3149	19.5641	33.5623	33.293
	evm.TU.supercontig_97.28	35.09	33.9032	29.0815	54.3317	61.5067	50.4955	33.4743	32.8523	35.9421	52.3358	56.8527	38.279	23.5197	32.2845	55.7585	41.9997	32.3322	36.5638	47.7664	54.6452
	evm.TU.supercontig_97.26	60.6275	64.4151	61.5799	66.6562	62.9444	72.2891	55.8691	65.3076	56.822	65.0532	66.7139	64.6528	50.7946	48.3872	58.4764	55.8039	44.7572	54.1818	58.767	55.0528
	evm.TU.supercontig_97.22	11.0856	12.5602	8.27318	11.2494	8.5617	13.005	11.191	12.5393	15.8375	13.5174	11.2374	12.2595	9.70126	14.344	14.7004	8.82044	13.9344	15.2269	11.077	10.7484
	evm.TU.supercontig_97.2	133.269	117.933	128.637	82.175	99.6156	101.441	132.048	130.998	128.637	87.931	115.947	120.909	117.467	125.844	107.145	98.3974	140.202	132.805	104.893	100.972
	evm.TU.supercontig_97.19	20.6309	22.8704	27.2168	20.893	0.1	0.1	14.5309	10.3083	18.263	16.7508	7.64116	7.08662	0.1	0.1	0.1	0.1	0.1	0.1	0.1	0.1
	evm.TU.supercontig_97.18	200.436	200.034	204.886	237.157	467.071	229.437	195.772	245.656	223.683	329.527	338.278	329.283	199.016	147.084	331.313	283.792	226.693	189.892	370.016	314.398
	evm.TU.supercontig_97.17	4.01503	4.68342	4.61789	3.40091	5.48889	4.8457	5.57113	4.4836	5.42802	7.0555	5.56199	6.24379	3.09234	3.87204	4.63376	3.95671	3.96829	3.54605	6.92153	4.79863
	evm.TU.supercontig_97.16	12.0449	9.97023	9.65204	6.77852	9.94326	11.5585	8.01466	8.80505	10.7026	11.9148	10.7404	17.3865	3.95427	8.87772	8.49516	11.4555	7.96861	8.10916	13.4998	7.10368
	evm.TU.supercontig_97.15	134.98	142.178	133.525	146.761	187.89	179.263	141.932	162.641	147.577	185.962	169.695	174.261	118.706	120.55	183.117	157.745	134.618	123.814	165.552	160.505
	evm.TU.supercontig_97.14	76.4639	67.2147	74.5202	57.4486	56.2144	66.5413	67.8002	75.3535	61.6199	57.462	59.1142	55.8315	79.2795	93.9865	54.2957	60.1679	82.2558	83.5195	66.5873	76.7073
	evm.TU.supercontig_97.13	251.679	202.069	234.529	117.698	114.247	148.574	193.537	231.066	232.416	114.634	145.13	115.155	281.619	274.723	130.539	132.059	288.251	279.813	192.97	191.981
	evm.TU.supercontig_97.12	35.5822	35.8932	42.1299	34.9641	37.2059	35.8141	40.9121	39.3079	36.2594	33.6076	38.4438	37.0911	40.7073	31.9275	34.984	32.3842	38.6403	35.4318	33.1829	32.8218
	evm.TU.supercontig_97.11	10.381	8.65739	10.997	7.36071	6.99404	7.0148	10.1208	11.2032	9.95249	6.71552	7.6472	6.42517	12.3179	12.3547	6.43084	6.03925	7.99993	9.25837	4.47584	6.48416
	evm.TU.supercontig_97.106	3.08539	1.9572	1.87013	1.59193	2.86034	2.16449	4.50497	6.34885	4.12328	2.52999	2.73788	2.33495	0.4307	1.35065	3.28209	6.57143	3.65149	3.85936	1.93703	1.58651
	evm.TU.supercontig_97.104	78.8402	62.2904	72.7505	52.0622	49.285	51.8534	98.5003	92.9438	92.208	68.6937	77.7086	67.721	91.1666	76.0698	60.4251	54.9994	76.2681	76.3668	57.7307	64.3619
	evm.TU.supercontig_97.103	51.8038	52.1194	56.2507	31.3986	39.8208	49.8287	50.51	60.0031	52.7491	31.1096	54.792	35.0712	44.355	61.961	48.989	46.5579	43.5476	48.7148	59.8525	52.8765
	evm.TU.supercontig_97.102	125.633	98.7568	112.728	43.3687	110.585	109.771	125.19	133.926	131.83	81.9861	102.331	84.5912	119.52	125.988	109.012	84.0493	118.711	120.204	121.014	128.425
	evm.TU.supercontig_97.100	56.2568	38.5769	53.4376	46.8914	67.4626	56.5902	49.6581	49.0751	57.2454	63.4119	66.4259	53.7963	60.904	60.3449	66.4612	45.492	49.679	64.8758	69.035	71.5777
	evm.TU.supercontig_97.10	137.586	132.042	111.449	85.7233	79.8582	66.919	121.138	115.441	128.132	68.5824	71.043	78.2261	123.84	122.02	86.0221	73.2465	113.817	109.181	81.9081	72.2878
	evm.TU.supercontig_968.2	18.5222	16.6329	12.6462	9.00671	16.0192	20.9955	28.9174	31.1049	26.1531	20.6807	35.0914	31.2899	21.1089	34.5587	10.2295	8.3607	12.7508	14.9754	11.2251	12.9507
	evm.TU.supercontig_968.1	26.3857	25.8912	29.9258	49.6613	59.8523	63.6392	37.096	36.6683	36.6954	58.9123	56.3418	52.3304	27.3748	15.4395	59.1245	43.4064	24.3505	26.6991	49.9745	47.0602
	evm.TU.supercontig_967.2	36.8535	33.843	37.3633	14.7122	16.7961	19.2728	40.1633	43.5461	44.8859	18.7135	21.7915	20.8088	20.4309	31.894	23.4276	17.0692	31.7912	32.3643	26.1475	30.3033
	evm.TU.supercontig_964.1	37.5458	42.9865	46.7744	30.2188	24.1216	30.2078	40.0266	36.9358	40.1882	29.4022	31.4176	31.6803	38.6618	35.8762	26.0853	27.9335	34.8861	33.3119	23.8041	22.0238
	evm.TU.supercontig_961.1	8.46044	10.4784	12.6315	2.89166	4.21694	2.87491	22.0772	25.3345	20.2558	5.94565	6.04591	9.59801	9.84144	11.2473	4.36149	0.1	8.2371	4.36189	6.30563	1.4678
	evm.TU.supercontig_96.70	49.2371	40.6103	58.4792	48.1128	70.95	61.4944	76.5339	63.3462	73.9675	60.2972	73.1321	72.2702	42.8897	35.5235	66.0433	46.7457	76.5013	57.7841	69.2383	59.9683
	evm.TU.supercontig_96.7	176.597	219.849	189.454	258.191	194.509	207.391	170.937	186.6	173.912	229.369	150.327	205.436	165.126	188.91	196.226	167.189	183.516	175.398	141.055	129.398
	evm.TU.supercontig_96.69	3.67548	4.34401	4.28245	14.5863	20.9213	17.5864	11.7127	9.56734	9.81154	14.8631	12.9434	13.7843	2.81894	13.6791	13.5416	10.9797	9.51032	3.71101	13.85	8.5852
	evm.TU.supercontig_96.68	24.6321	23.0839	25.1221	19.5918	21.4001	21.291	24.2937	25.5287	24.5738	20.8297	24.1369	21.4104	21.8303	23.6577	25.6299	26.0624	21.9635	23.2539	20.5704	20.7058
	evm.TU.supercontig_96.66	77.8965	93.5033	115.8	43.1184	86.5709	52.0255	102.901	141.221	92.8736	53.7083	54.0948	42.0741	109.968	122.935	72.4158	71.9496	140.757	132.61	75.8446	119.716
	evm.TU.supercontig_96.65	7.83448	10.3658	7.88757	21.7796	22.5942	25.7762	14.0513	11.7574	11.1749	26.5555	15.9948	13.5105	15.6419	1.32676	12.6376	27.0869	12.0959	6.95597	20.7026	8.83856
	evm.TU.supercontig_96.64	12.2238	11.3667	10.6097	18.5318	20.924	18.3145	10.7212	10.5991	12.3911	18.2746	19.4978	14.9319	9.95819	9.03415	17.6213	20.547	13.0826	14.4533	15.7527	14.469
	evm.TU.supercontig_96.63	71.3601	67.1101	60.9622	145.966	125.882	113.15	67.7381	69.987	71.996	114.288	107.805	112.86	65.0307	45.9163	114.636	98.0141	75.3122	70.44	90.3295	76.8162
	evm.TU.supercontig_96.60	105.978	129.594	97.6908	174.632	138.601	158.51	103.339	94.9185	100.616	140.96	114.09	150.362	96.6609	81.2344	132.56	133.937	105.464	95.2569	121.113	120.199
	evm.TU.supercontig_96.6	49.4568	40.2267	49.5819	27.152	31.4059	31.4111	48.6463	51.0578	44.2829	30.0585	33.3202	40.3812	34.9153	51.8721	27.563	30.0675	43.3552	50.6958	22.5539	22.2447
	evm.TU.supercontig_96.59	49.8692	58.447	55.9931	25.4613	32.6454	32.4803	41.9612	43.6977	45.3443	19.4561	25.9031	33.3468	56.071	62.1811	50.1938	51.371	80.158	78.604	33.9193	35.4774
	evm.TU.supercontig_96.58	46.399	45.6617	52.2123	51.3631	46.8027	52.0845	45.0568	48.7267	44.6843	53.5264	46.5911	49.4451	37.2388	44.5483	51.2521	52.9025	41.6728	42.0905	46.2167	48.5276
	evm.TU.supercontig_96.56	35.7215	41.0847	41.303	57.984	63.0013	56.96	45.6692	33.7158	33.4928	70.8693	55.8374	50.0796	23.39	41.0768	62.4295	43.3141	32.5492	42.5933	56.4553	33.3959
	evm.TU.supercontig_96.55	21.2317	20.9131	17.6341	9.15088	11.5846	10.3053	16.6754	18.7813	16.1027	10.1302	10.5879	10.5196	18.0577	14.7401	8.33865	8.30483	28.3686	25.0946	12.8463	13.4598
	evm.TU.supercontig_96.52	104.613	103.644	109.325	113.284	91.2005	101.519	89.9376	94.7548	95.1317	102.784	111.523	107.942	98.3275	94.8201	92.3035	106.272	99.0155	95.424	97.1458	89.1808
	evm.TU.supercontig_96.51	81.0046	86.6637	68.3859	196.66	127.654	91.241	23.2923	41.0417	54.1268	61.4368	56.0648	61.6979	101.87	77.8775	77.1251	77.7377	109.474	84.6229	156.229	124.075
	evm.TU.supercontig_96.50	12.8679	9.75481	9.71147	17.0827	9.91584	11.1145	11.674	11.3871	11.2271	14.2288	16.0982	16.7874	16.9616	8.5753	17.6568	13.7437	9.62557	7.81792	9.39836	14.0652
	evm.TU.supercontig_96.5	54.3887	51.2202	61.4971	56.4672	49.5462	44.5567	74.9625	68.2251	50.6309	52.9313	44.8456	56.6782	33.9762	45.0774	39.3889	57.29	37.4118	43.568	36.7438	32.9364
	evm.TU.supercontig_96.49	3.11505	3.52459	3.78074	4.04632	1.33767	3.45297	3.17645	2.10088	6.16985	2.22244	3.66697	1.80995	2.82581	0.1	2.64766	9.12505	5.03541	5.51601	1.17116	2.55016
	evm.TU.supercontig_96.48	27.6399	25.2582	24.8569	26.7748	25.3024	26.9108	24.3749	31.6758	20.8869	26.9621	29.78	19.6189	24.3443	16.8352	20.4242	31.195	26.0374	20.3147	19.6574	29.1759
	evm.TU.supercontig_96.47	0.582078	1.38205	0.1	8.50075	5.78487	5.22777	2.56853	1.22643	0.859616	4.96756	1.46627	2.06487	12.2934	7.88628	3.61564	16.6433	2.31168	1.30894	1.32867	1.97889
	evm.TU.supercontig_96.46	21.1272	21.0002	22.6831	26.8772	17.2422	20.3121	25.9565	22.4917	23.8378	24.3577	22.1402	19.8133	20.1281	21.9311	23.1225	21.3125	18.2197	23.1547	21.8685	18.1511
	evm.TU.supercontig_96.43	28.5001	32.1652	34.0762	48.144	39.6644	31.4555	27.0497	27.9664	29.3802	42.0032	40.5644	40.3158	38.6741	39.9632	39.713	40.2974	21.8464	30.5747	34.4404	34.581
	evm.TU.supercontig_96.42	47.5082	53.8506	49.1988	89.3121	76.4578	83.1943	50.6321	44.469	47.7796	99.794	81.8882	91.8804	26.2543	40.1818	78.3054	68.4593	42.249	41.557	59.1092	48.3155
	evm.TU.supercontig_96.41	123.64	127.615	102.028	85.0474	127.543	151.02	140.009	125.823	144.316	125.373	166.332	159.564	64.6305	81.3746	113.325	88.8694	132.85	124.638	143.075	106.042
	evm.TU.supercontig_96.40	171.065	151.153	171.524	93.4841	82.7084	91.9283	153.271	141.393	145.043	93.7466	111.867	105.781	119.172	112.692	81.79	75.5795	139.935	129.998	76.9818	69.1478
	evm.TU.supercontig_96.4	1.71835	3.63804	2.38253	3.05759	1.89475	2.0512	2.54802	1.9432	3.20777	1.33595	2.50711	0.429903	5.23743	3.77907	1.27674	3.78956	1.94912	3.97718	5.08619	3.87047
	evm.TU.supercontig_96.36	5.75172	0.1	0.1	0.1	0.1	20.823	6.83718	7.88835	10.1925	0.1	0.1	20.7801	0.1	0.1	78.3765	0.1	6.68114	0.1	0.1	0.1
	evm.TU.supercontig_96.34	32.98	34.7294	29.602	23.5157	24.868	23.9739	30.308	31.307	27.8988	26.0997	28.9507	25.4733	33.5162	27.0592	32.2044	23.0218	30.4991	28.8838	33.6607	31.7063
	evm.TU.supercontig_96.32	0.504043	1.15567	0.312838	7.51492	10.7926	7.43336	0.505428	0.784546	1.0239	2.19842	7.58598	11.117	1.1277	2.31416	3.51356	1.63582	0.561159	0.1	2.59361	2.83403
	evm.TU.supercontig_96.31	40.8675	27.955	40.4754	456.288	202.845	138.576	26.2459	37.2312	32.7234	141.689	100.478	544.788	15.3801	24.9496	202.434	163.085	21.0362	29.8784	126.147	91.2989
	evm.TU.supercontig_96.3	8.48757	20.9098	39.681	15.8353	0.1	0.1	15.9159	15.0165	14.9772	9.50869	0.1	7.99398	41.0452	13.8547	14.8493	0.1	0.1	14.7622	0.1	0.1
	evm.TU.supercontig_96.28	23.7409	22.0303	23.391	22.5548	19.2779	21.9736	19.2424	23.1699	21.5122	21.35	21.8336	21.7857	20.1402	20.8167	19.9855	23.8677	24.4747	22.2297	17.9905	16.642
	evm.TU.supercontig_96.26	968.952	854.249	838.488	607.231	846.139	772.033	845.811	824.835	881.681	709.031	808.146	868.906	913.439	985.633	787.21	794.417	1287.77	1206.96	1131.99	957.663
	evm.TU.supercontig_96.25	14.7662	18.348	18.4066	29.157	23.1612	24.0251	20.4946	17.1969	15.5202	25.579	25.4408	24.1492	13.7711	15.9649	19.7696	21.1164	11.3368	12.4762	14.7731	14.8191
	evm.TU.supercontig_96.24	22.6408	21.9053	23.0822	30.1824	22.193	27.8163	20.7082	25.7245	24.0829	29.3083	28.5265	26.5601	22.0889	22.2201	26.6362	30.4921	22.6586	21.0641	25.6012	30.1414
	evm.TU.supercontig_96.22	41.75	32.1198	40.8899	27.4882	49.5474	27.2178	36.6769	28.8273	32.8777	39.9253	29.952	22.3583	19.0456	0.1	20.7717	25.5163	45.8174	45.3866	52.2174	33.3523
	evm.TU.supercontig_96.21	25.2091	24.4506	25.0336	18.3216	22.291	21.9118	26.9243	24.8032	23.6407	22.0131	27.9975	25.8552	26.837	22.5635	22.7295	28.7162	25.2504	21.0611	19.5227	18.7388
	evm.TU.supercontig_96.20	3.94432	3.70552	4.3001	6.5252	6.31953	7.15774	2.71385	4.07129	4.76272	3.23091	4.55949	4.91667	4.2114	3.05864	5.02284	6.69305	5.36129	5.72545	7.53961	9.51116
	evm.TU.supercontig_96.2	7.68669	12.4446	24.9192	26.7714	31.004	23.1836	12.7651	18.3505	12.4589	29.2298	34.8403	17.921	19.2338	31.259	37.5242	29.7155	20.2064	10.7129	25.5402	37.8714
	evm.TU.supercontig_96.18	3.66204	4.56227	3.83716	2.07299	3.73408	2.20017	3.65596	3.20259	2.59403	3.33258	4.36229	4.64743	3.46104	4.09448	7.38408	3.75723	2.35614	5.83083	5.13135	7.2296
	evm.TU.supercontig_96.14	3.33671	4.34564	4.09443	6.67241	4.4074	2.7016	5.54004	2.5576	2.58622	7.10372	5.25809	5.04854	3.18246	3.41116	2.1593	1.68124	3.79823	4.20525	3.21637	1.04262
	evm.TU.supercontig_96.12	48.556	68.745	57.2452	90.2734	47.1283	53.5591	50.2192	55.6507	51.9165	73.131	59.6367	54.5706	40.6734	36.9763	70.828	69.2112	34.6359	34.6793	47.7163	52.7952
	evm.TU.supercontig_96.11	33.7297	48.6126	34.6944	41.4791	13.8564	30.4403	31.0573	29.551	31.7602	29.6981	26.2362	28.0517	21.2696	28.9166	26.9795	38.0518	32.3238	28.2999	24.4711	27.9444
	evm.TU.supercontig_96.10	28.466	22.1601	27.3949	12.0384	11.6007	11.3921	24.1859	25.7243	30.2204	13.501	17.0903	14.1222	20.8786	22.4173	13.8108	13.9535	26.4107	23.1978	12.3068	12.2362
	evm.TU.supercontig_96.1	6.48098	6.217	8.17228	4.90622	8.65238	7.10558	14.6245	8.76007	10.6508	7.70907	13.565	11.2491	11.4584	6.50632	8.67866	17.9642	5.9274	5.33139	9.45074	9.14088
	evm.TU.supercontig_959.3	234.443	256.117	259.557	240.978	281.198	377.929	238.515	155.608	177.163	469.486	229.718	201.491	210.039	117.439	287.629	174.278	238.146	268.699	318.54	289.347
	evm.TU.supercontig_959.2	14.2274	22.8314	14.5674	13.6597	12.2385	12.0769	17.3274	15.5172	16.0766	17.8388	15.4358	16.5043	15.4192	17.2512	16.1838	12.2484	14.3976	13.319	13.0544	12.5533
	evm.TU.supercontig_959.1	107.99	109.674	117.413	66.8349	56.1176	71.5705	113.092	115.737	110.088	70.8078	84.7618	72.5015	104.464	103.631	69.2715	75.2181	95.2742	96.4907	65.9874	68.7713
	evm.TU.supercontig_954.4	5.75059	4.87602	5.74344	9.67121	30.3714	6.40465	4.35905	5.05779	4.99471	7.36637	25.6953	42.7113	6.43215	5.30019	15.6181	112.138	3.31874	4.04754	7.05694	7.92656
	evm.TU.supercontig_954.3	97.2398	107.823	112.397	130.099	144.314	140.154	77.6535	80.595	83.9948	113.912	134.178	124.396	92.0655	81.5913	154.333	123.012	91.702	101.223	147.404	132.757
	evm.TU.supercontig_954.2	40.2863	47.4685	43.7589	93.7028	96.4314	84.2228	31.8765	33.8957	33.5713	84.7323	89.9784	96.1368	32.5892	41.2614	104.672	78.4008	48.0225	42.611	95.3242	77.9109
	evm.TU.supercontig_954.1	146.576	121.192	136.452	102.889	124.163	120.343	113.857	128.748	137.329	119.242	135.014	127.192	172.36	179.189	109.21	107.312	181.79	174.316	140.77	122.774
	evm.TU.supercontig_953.4	6.08628	6.02757	9.6585	7.73595	5.85189	5.30042	10.3654	9.59501	12.3188	18.6587	4.61694	8.28107	7.21051	1.62083	4.82824	6.98044	4.38261	5.44823	5.98997	7.67711
	evm.TU.supercontig_953.3	7.59164	5.09911	9.30543	8.19008	1.72059	0.1	7.25096	1.35787	2.64623	3.79455	2.43833	5.3309	0.1	1.53593	0.769107	0.1	3.17179	4.11398	3.59843	5.46563
	evm.TU.supercontig_953.2	107.979	135.888	84.9867	83.7361	161.548	122.946	129.114	106.001	117.743	125.932	135.729	117.195	112.996	82.361	134.364	110.43	130.938	108.662	109.951	131.855
	evm.TU.supercontig_953.1	22.9388	20.2461	16.3223	32.4894	25.5157	18.7292	16.8569	12.1951	18.8405	22.5864	35.4356	15.7337	12.2436	25.0019	24.2384	20.5347	22.8974	17.5673	17.9551	37.58
	evm.TU.supercontig_95.9	170.872	196.543	168.142	202.653	179.657	185.202	153.876	160.628	161.597	188.935	175.311	234.082	174.384	166.761	160.255	167.093	164.947	147.61	170.713	122.276
	evm.TU.supercontig_95.8	28.9663	21.6064	24.465	33.298	22.6005	22.4729	22.7595	18.9066	21.9264	28.4594	20.1902	19.843	45.7297	47.5949	28.2639	17.7968	20.4443	24.3525	28.8288	28.4542
	evm.TU.supercontig_95.79	126.827	137.529	133.895	61.156	90.8225	73.5938	162.184	161.573	153.583	79.232	85.078	93.8008	74.6384	128.071	89.2753	116.471	257.966	211.032	90.1788	59.891
	evm.TU.supercontig_95.76	249.171	184.075	196.198	113.552	171.112	128.026	217.046	234.124	252.126	145.513	190.053	198.218	175.981	204.793	118.891	184.389	207.486	182.121	125.498	108.45
	evm.TU.supercontig_95.75	101.536	109.285	103.33	101.642	110.435	107.432	106.471	106.217	106.25	110.648	107.637	106.212	63.1382	79.8488	97.284	99.7785	83.2667	91.1095	81.9974	84.6851
	evm.TU.supercontig_95.73	18.0427	17.5736	18.0214	36.8914	37.4013	35.3019	19.6339	20.2278	18.6611	28.8589	29.9597	27.2514	27.0353	17.7512	26.5181	23.6842	13.7406	17.8546	27.1185	22.2186
	evm.TU.supercontig_95.72	25.008	23.759	27.0534	224.021	157.347	126.874	33.3574	26.1861	27.3852	116.105	61.643	73.7355	13.9028	11.1635	122.209	53.7348	53.5726	36.0686	111.629	98.3074
	evm.TU.supercontig_95.71	43.6844	58.5983	46.7515	78.3582	117.928	88.7045	67.9143	67.1286	78.4615	86.7305	59.3264	85.5871	65.2066	46.333	142.412	83.9208	113.334	74.2043	150.03	127.147
	evm.TU.supercontig_95.70	50.2075	33.2818	40.7871	37.8032	84.4485	66.499	69.0825	63.6339	67.994	94.0138	79.6177	87.8104	35.9116	34.4951	43.4467	44.0862	33.3368	31.364	51.9665	52.2763
	evm.TU.supercontig_95.68	43.5967	52.7781	46.4059	33.1184	27.5456	30.9065	36.2922	35.525	38.3192	30.0575	26.6658	31.524	33.6384	40.276	25.1	26.0744	38.2213	35.021	19.9364	19.6179
	evm.TU.supercontig_95.67	64.0159	57.2166	65.9625	32.8442	44.7223	42.8916	56.2756	55.5016	61.9106	42.0164	34.4977	47.165	55.9739	51.3514	50.3657	31.263	76.4341	60.7328	48.4212	54.5584
	evm.TU.supercontig_95.66	381.748	343.425	371.668	142.859	214.394	206.857	379.853	417.246	404.905	177.478	223.193	190.386	404.765	406.703	222.669	205.683	430.349	430.089	256.239	297.621
	evm.TU.supercontig_95.65	25.079	32.7385	30.6568	22.4679	18.691	17.1917	27.2322	26.5531	24.8517	23.3874	16.6154	22.2081	20.6238	24.6221	16.7641	19.1141	26.6546	24.6546	11.9602	10.4081
	evm.TU.supercontig_95.64	62.2107	43.1427	61.6276	28.74	39.2074	42.0942	61.605	61.9119	62.6508	38.1443	54.3352	45.8413	54.7496	55.7202	40.1515	35.1071	51.3501	55.7968	58.3289	57.5515
	evm.TU.supercontig_95.63	97.9193	109.421	93.6827	125.914	101.529	114.791	104.333	99.9662	100.814	154.565	113.518	118.789	104.542	84.2685	107.049	113.525	84.3984	71.7457	78.0142	76.6952
	evm.TU.supercontig_95.62	9.02421	3.99241	8.06827	3.11385	47.9309	2.26828	5.85158	26.8088	23.7179	5.93822	26.7139	55.573	4.17168	1.97768	7.19717	127.164	2.97413	3.97809	2.43757	1.66818
	evm.TU.supercontig_95.61	49.7163	42.7449	44.8858	50.8037	56.5114	49.5155	67.4603	63.1133	61.3182	63.0362	68.9659	74.2432	51.3485	54.4108	48.7125	56.1652	47.5475	48.3618	49.3256	54.8145
	evm.TU.supercontig_95.58	62.006	62.3763	67.9882	34.5911	60.3289	61.2365	65.5138	77.6632	66.5123	59.1871	61.6707	49.6707	80.5855	70.3344	67.6582	56.8251	71.6176	61.0324	71.7662	79.9328
	evm.TU.supercontig_95.57	51.8808	55.9667	52.7852	56.8996	75.2096	70.6836	58.0423	62.7776	59.6916	64.2818	80.7752	66.0162	73.613	67.0693	80.3446	70.5894	65.3561	58.9862	106.466	91.4057
	evm.TU.supercontig_95.56	273.513	189.462	253.428	157.663	336.777	268.853	213.044	236.329	230.953	169.928	263.267	248.683	286.254	280.373	284.662	271.644	282.381	246.692	391.418	365.241
	evm.TU.supercontig_95.55	17.5141	15.7767	17.8998	16.6676	16.3396	20.6653	14.351	15.2179	14.3882	15.5547	20.0353	15.3744	18.4398	11.4101	20.4146	14.5866	13.6423	15.585	16.8424	17.419
	evm.TU.supercontig_95.54	20.1351	18.0548	15.6211	10.355	2.01132	1.80391	13.8856	23.4861	17.6531	2.24009	13.0039	8.89413	8.92409	15.8291	6.47738	5.54228	12.8322	15.5425	9.89741	2.66153
	evm.TU.supercontig_95.53	54.8213	114.541	81.4286	264.364	170.492	170.57	77.1669	57.1138	58.7549	250.79	145.891	191.822	42.4942	49.9469	170.058	148.682	36.8319	37.5632	82.9416	58.688
	evm.TU.supercontig_95.51	8.18258	6.217	9.29343	5.15918	7.27296	5.10399	5.6535	6.35449	6.91742	6.75794	10.3968	6.18131	7.94271	11.1655	7.09838	8.22007	7.86987	12.1863	9.21097	10.5874
	evm.TU.supercontig_95.50	60.0901	42.7273	53.8003	37.3156	52.7001	44.226	49.1809	53.7833	53.0597	44.7559	50.9415	48.8336	66.2055	69.3849	44.0484	53.4621	77.6305	67.3814	61.8578	55.4619
	evm.TU.supercontig_95.49	8.44183	10.3685	9.71646	8.35544	12.1176	10.386	11.0477	9.8683	9.98347	10.0655	12.5683	8.38214	11.3387	17.3587	9.39773	19.2299	11.9387	11.6525	10.8267	5.35712
	evm.TU.supercontig_95.47	17.6806	17.302	17.8564	12.529	16.1096	12.7141	17.555	15.0292	17.822	18.0785	16.7685	18.9707	16.7623	26.2399	15.785	10.8352	18.6862	23.6277	9.7704	16.0907
	evm.TU.supercontig_95.44	68.1889	70.2588	78.7341	83.5733	96.8951	128.966	66.3418	85.0134	65.9326	114.041	123.175	103.038	59.3027	45.664	108.444	81.1844	64.149	87.5633	150.14	123.858
	evm.TU.supercontig_95.43	26.7656	28.5792	32.6654	16.0212	18.6898	19.8823	31.1767	28.7086	32.9247	25.9115	29.4116	30.8198	37.3708	43.1148	21.3999	21.3584	33.0685	26.8875	21.3848	24.3954
	evm.TU.supercontig_95.42	7.15886	6.73619	7.54082	5.62191	6.32802	4.93357	7.4215	10.575	8.3022	7.36665	6.26279	5.60205	6.23695	8.82274	6.7872	5.60632	6.85838	8.05721	5.52589	6.24795
	evm.TU.supercontig_95.41	31.6519	20.4351	26.6141	19.1543	28.8789	18.4019	25.8927	24.7609	21.6789	24.0154	29.0119	16.9727	25.1939	37.1781	27.5811	17.2546	19.217	21.2364	16.5092	26.0138
	evm.TU.supercontig_95.40	86.6963	91.4236	96.4224	79.0665	80.1896	83.3945	73.5284	88.2419	87.1446	90.3665	80.6005	79.8984	97.7725	84.3066	76.2075	71.654	75.9271	88.7106	77.2366	85.6011
	evm.TU.supercontig_95.4	48.9145	46.4716	50.8931	48.5926	48.4223	58.0896	56.786	48.4943	46.4761	49.1821	66.8314	56.4883	45.1121	55.6784	72.2795	50.6782	47.5196	43.5325	56.4558	56.2819
	evm.TU.supercontig_95.37	36.6958	35.6211	33.3862	54.9871	71.2541	81.8529	31.9904	34.2495	36.4211	68.3198	77.5902	60.2368	36.4159	37.1367	104.807	88.5791	33.5535	38.6553	94.9243	85.574
	evm.TU.supercontig_95.36	61.8889	51.3496	64.6304	37.6265	39.4838	44.3678	57.8698	67.0805	60.6203	41.7784	49.0252	40.3851	58.1773	62.2259	50.0532	48.6227	73.2482	78.1355	54.0164	50.9917
	evm.TU.supercontig_95.34	36.3713	35.8134	40.6029	49.059	65.7726	65.3053	46.454	45.4548	40.8862	55.6757	61.1166	71.5236	45.3333	34.1764	70.0991	47.3091	42.853	44.0902	55.5813	59.6359
	evm.TU.supercontig_95.32	1195.59	886.066	1017.6	398.97	886.185	811.895	948.46	982.241	1038.47	562.162	627.132	636.183	1425.63	1433.32	811.826	632.646	1695.52	1485.78	1330.57	1371.4
	evm.TU.supercontig_95.31	51.2617	46.4481	41.215	24.9509	39.6104	30.6964	45.9467	36.7106	41.7205	32.5735	34.8808	29.2399	61.1952	59.7996	39.0482	25.9809	47.6389	61.4949	43.9549	47.7448
	evm.TU.supercontig_95.3	3.89737	2.94659	4.40418	1.42273	1.18365	4.35416	3.65628	3.18984	3.22577	0.51457	2.52237	0.763982	4.23289	0.1	2.46844	0.630376	3.19925	2.39332	3.23595	3.89445
	evm.TU.supercontig_95.29	41.7039	38.9671	35.6643	33.6115	36.873	34.3518	33.3934	44.6593	39.1801	39.8425	35.7471	36.5675	38.2152	37.2537	48.2181	37.6519	52.1502	44.014	43.5797	46.3463
	evm.TU.supercontig_95.28	41.0912	30.4325	40.6523	37.2649	50.9946	48.7811	41.5403	42.4668	42.0128	33.0499	41.412	28.0264	33.2329	29.8548	60.3709	48.2491	43.4911	45.9747	57.7908	65.3765
	evm.TU.supercontig_95.27	38.5445	32.4515	38.3244	27.6058	41.298	35.4584	25.0184	35.3352	31.5475	30.6156	35.578	29.7533	23.0996	27.9488	50.0617	35.6864	32.6946	33.3337	43.9161	55.2674
	evm.TU.supercontig_95.26	9.41773	5.08259	7.2435	2.11401	10.2587	8.5661	6.05406	12.5527	8.98748	7.67272	7.98244	5.39556	5.2159	5.6088	7.51396	10.2017	5.17654	6.9252	8.69017	10.1769
	evm.TU.supercontig_95.25	8.38288	8.54537	13.7216	5.3622	8.18465	9.79896	7.195	7.85819	7.49121	5.19616	6.83739	6.80603	8.06466	13.3849	10.554	5.47536	9.09261	10.5574	11.4346	11.0361
	evm.TU.supercontig_95.24	13.9918	17.0898	14.6054	8.72302	12.7554	11.0435	13.9377	15.2787	14.3513	7.46706	12.4748	10.3383	12.5951	9.74543	13.0942	12.5875	20.0034	22.1564	12.0462	12.0026
	evm.TU.supercontig_95.23	6.63586	5.13258	8.91716	2.24951	3.4423	3.89402	5.82638	4.28324	5.44664	5.48628	4.57189	3.47379	1.79903	1.56845	4.19413	3.79977	1.16452	4.07607	3.44486	6.43884
	evm.TU.supercontig_95.22	2.21367	4.85836	2.39705	1.14973	4.75414	2.1884	4.49538	2.62894	4.09235	2.73759	0.1	0.1	5.43312	0.1	4.92484	1.77634	0.1	1.84474	5.10373	1.64908
	evm.TU.supercontig_95.21	63.9279	63.4705	59.7242	56.9865	54.0845	51.1958	60.3344	69.2678	68.7562	56.4019	62.3658	61.226	68.9249	44.8348	58.1266	55.222	68.7587	64.9136	51.9872	57.5716
	evm.TU.supercontig_95.2	15.8739	11.402	13.2656	9.62746	10.2381	13.3355	13.2163	15.7253	14.1603	7.77579	12.4008	16.2211	15.5159	15.1312	13.0429	15.3954	10.4176	15.1256	14.0732	14.0296
	evm.TU.supercontig_95.19	15.5879	18.0931	17.9119	16.787	17.7835	16.8487	14.4137	15.2783	14.2716	20.7178	24.1539	21.6413	10.9686	11.383	17.6137	15.7228	12.6087	11.3088	15.128	16.2268
	evm.TU.supercontig_95.18	9.26798	7.06596	9.40962	8.60934	10.1385	11.6669	7.58582	11.4224	12.7241	9.42954	16.3409	14.2752	11.5782	14.1705	13.6644	13.4823	10.033	10.6303	13.7035	14.2474
	evm.TU.supercontig_95.16	4.82884	6.4742	13.2906	2.08545	9.99327	4.04866	9.21394	9.77111	7.72991	2.59449	5.39322	8.21563	2.65743	20.7792	5.56607	4.85707	8.65201	7.36136	3.88442	7.41135
	evm.TU.supercontig_95.15	211.433	192.542	213.236	259.222	217.943	241.473	200.179	201.924	198.388	241.067	244.963	234.404	207.328	207.201	237.722	231.809	249.768	232.469	241.764	248.012
	evm.TU.supercontig_95.12	302.61	211.431	267.784	164.429	370.956	287.549	236.63	353.445	408.857	245.689	209.064	261.635	338.415	372.806	242.992	347.456	381.079	382.52	396.192	349.249
	evm.TU.supercontig_95.11	14.5982	17.8827	17.8421	11.1435	14.1827	12.2507	13.3805	14.486	15.3236	12.7727	11.0051	16.1756	13.9177	10.4925	15.5627	12.2203	13.5103	11.6365	15.4996	12.6691
	evm.TU.supercontig_95.10	36.6188	36.5256	40.9055	21.8202	17.7807	20.1706	33.9327	33.2835	31.3756	23.7263	26.2496	23.6644	35.6434	31.2654	23.5747	22.8052	30.6507	31.7164	21.6797	26.9195
	evm.TU.supercontig_95.1	26.7686	20.5542	17.3104	28.907	36.727	33.24	25.7595	22.1983	16.5655	27.727	28.1169	26.5418	20.6449	24.3983	44.2632	34.7241	27.5169	25.6972	34.6728	35.4822
	evm.TU.supercontig_948.1	41.251	105.15	49.8105	164.243	99.129	108.982	29.3429	23.0581	24.0763	104.576	47.5681	77.3824	55.4461	39.3877	67.0484	84.0073	37.572	41.3457	52.477	32.3724
	evm.TU.supercontig_946.4	7.99007	11.0648	15.1751	2.12688	9.19213	12.227	10.9111	21.074	9.59962	5.16257	17.6443	8.44961	17.0979	5.96442	7.69686	12.9845	24.8683	25.5229	25.2834	9.25503
	evm.TU.supercontig_946.3	21.7055	31.2439	22.6454	23.3194	20.3459	21.0931	23.452	23.4019	21.8314	27.813	25.9224	22.6734	29.0202	24.8319	21.978	22.467	20.0377	24.5108	17.7027	22.8317
	evm.TU.supercontig_946.2	27.0058	25.284	24.6862	30.886	35.084	26.8744	28.8757	25.876	24.5521	31.9289	32.8403	28.8454	24.5468	14.8988	30.3234	23.0687	26.8013	19.1632	22.8888	22.8665
	evm.TU.supercontig_945.2	46.8321	44.6258	52.8748	36.4034	37.4551	43.3736	43.6102	48.6176	53.0231	45.3398	41.9175	39.8403	68.5707	51.4643	44.2865	40.9063	58.3314	59.7512	48.8299	50.1617
	evm.TU.supercontig_945.1	39.8936	30.5931	40.8139	20.0263	20.8938	20.4874	35.1359	41.3148	34.7996	20.1791	26.9408	19.877	45.1352	39.0917	24.2028	28.8557	34.6799	36.0385	25.4221	32.4142
	evm.TU.supercontig_942.3	115.354	99.2511	114.133	122.358	122.773	118.116	101.373	110.731	113.188	130.102	134.273	106.155	131.646	125.675	144.652	157.105	107.049	108.498	159.598	184.889
	evm.TU.supercontig_942.2	79.4613	82.5746	82.3925	56.5793	59.2231	52.5765	74.8412	88.8682	87.3076	68.2116	82.2826	79.8712	69.4928	75.0684	61.982	76.9852	78.5448	76.8886	55.6748	51.0009
	evm.TU.supercontig_942.1	33.1087	22.6651	33.8375	26.4516	16.3364	25.2536	28.3348	25.5158	25.0894	27.0943	26.3867	29.0012	36.1595	25.1179	22.9819	25.1145	35.7759	28.6171	23.9871	21.3719
	evm.TU.supercontig_941.1	13.4931	18.9417	21.5694	15.9425	38.1305	26.4945	19.0037	18.2849	18.8517	30.6251	22.3819	30.7969	18.6713	17.4719	18.13	20.5415	21.1115	20.8598	29.4264	24.5439
	evm.TU.supercontig_94.9	13.0997	14.2122	13.5947	13.5771	14.1896	11.4694	17.7418	11.5703	12.7714	12.4839	10.3897	12.4936	8.76938	8.39421	11.1325	9.04674	12.4552	8.26267	8.95225	9.31968
	evm.TU.supercontig_94.80	18.4394	20.3148	21.3912	11.6429	13.3803	13.3436	21.5119	25.0094	24.2817	11.7354	16.0982	14.9333	19.7719	20.5686	15.0645	13.7437	21.0033	20.0874	16.3093	19.7268
	evm.TU.supercontig_94.8	80.0166	66.191	87.8353	57.1649	77.6841	73.3989	86.8031	85.7279	84.5491	71.9301	63.5148	58.7363	82.4026	91.587	95.9798	79.7997	95.8362	84.6667	86.2626	104.964
	evm.TU.supercontig_94.77	20.2666	22.1281	26.4409	15.4305	26.0404	18.2024	23.2405	20.4486	22.6926	19.3127	19.9056	18.6523	20.5723	23.49	21.1124	19.9358	17.3608	18.3728	17.4473	20.3605
	evm.TU.supercontig_94.76	22.754	27.0409	26.5803	17.5063	16.7771	23.4805	22.4529	25.6071	22.2168	18.5531	18.977	21.9405	15.7663	19.7008	18.3451	14.6795	13.6775	20.5009	17.2912	17.4639
	evm.TU.supercontig_94.75	37.3938	34.418	32.8944	17.4337	24.7475	23.0925	48.4718	41.9077	40.9208	30.0339	32.9275	29.2856	36.7787	30.7497	29.6684	35.7378	34.0175	43.2635	36.3548	29.664
	evm.TU.supercontig_94.74	41.8143	48.8617	43.4379	19.0687	17.6674	24.8111	30.8071	32.0087	34.382	16.982	29.6288	28.9819	26.7528	32.6511	16.819	27.1494	25.194	28.0507	26.6351	18.0369
	evm.TU.supercontig_94.73	1401.17	1221.92	1333.34	1198.29	1779.48	1626.37	1197.09	1247.67	1274.99	1207.62	1538.37	1443.82	1438.72	1340.35	1896.15	1396.08	1760.85	1613.39	2303.06	2126.78
	evm.TU.supercontig_94.72	52.7474	46.7305	52.4616	29.3068	25.4574	32.9509	45.968	50.338	48.6159	35.3456	41.4845	32.691	57.6335	59.101	32.9854	36.3503	49.3527	52.3981	35.4644	35.5364
	evm.TU.supercontig_94.70	59.7881	52.9777	72.1988	43.9723	57.8805	55.9633	83.2712	82.5385	92.1572	52.2695	61.8612	60.0015	66.4664	62.355	57.5545	55.9831	91.0257	81.5439	66.1755	50.9796
	evm.TU.supercontig_94.69	71.848	67.9557	79.476	51.0377	45.0803	53.0755	86.627	83.4963	84.0847	58.8818	59.4071	54.8029	78.8268	60.3338	61.3485	56.0014	79.049	81.0611	51.9366	53.751
	evm.TU.supercontig_94.66	12.6959	11.2539	16.3934	6.86883	10.3397	8.65101	13.9941	19.7016	14.4351	12.3514	12.8278	11.0033	20.6565	8.52918	10.3089	8.55484	16.4934	13.4211	9.54121	6.53359
	evm.TU.supercontig_94.63	41.1868	39.049	42.4818	22.7214	25.031	24.6146	39.4514	44.3973	44.0006	27.8827	24.3498	23.8333	43.0317	42.4836	36.7026	23.0539	49.2402	43.3095	35.2853	34.1178
	evm.TU.supercontig_94.62	2.85915	1.53628	2.85105	4.87283	4.4296	4.18878	2.85566	2.57374	1.87467	5.08337	4.07256	3.91435	4.49273	0.859167	4.62619	3.67794	3.40329	1.62708	7.18286	2.81856
	evm.TU.supercontig_94.6	82.0564	53.4634	98.2885	104.444	196.275	74.6521	106.74	65.9251	90.3465	161.314	50.6315	94.1585	146.028	110.821	131.259	116.38	102.969	107.746	198.53	184.732
	evm.TU.supercontig_94.58	524.344	393.11	470.142	226.136	330.371	296.472	436.123	476.229	476.634	259.555	307.12	279.921	550.813	609.443	309.12	265.369	569.766	606.191	439.108	447.801
	evm.TU.supercontig_94.57	10.4979	7.1484	8.75043	7.28552	9.93584	10.53	8.09001	7.37486	10.5211	10.4342	11.7936	10.1821	6.42926	7.06245	12.2111	10.652	9.07316	7.90493	11.0186	12.191
	evm.TU.supercontig_94.56	33.0935	30.0598	37.1896	21.7681	39.561	32.1267	37.8473	35.7716	39.8118	27.2562	41.3339	33.4777	34.641	51.3675	34.2923	25.709	35.4609	39.0257	33.0473	48.0675
	evm.TU.supercontig_94.55	10.469	10.6473	9.87883	9.35951	5.17665	9.27508	7.40783	7.4825	10.6747	4.61786	7.68269	6.85106	11.2111	6.57436	7.52426	9.98564	9.23399	15.84	6.45061	6.04932
	evm.TU.supercontig_94.53	35.8999	28.3095	33.9095	36.5386	42.4358	40.2588	39.496	45.3467	40.222	37.6747	40.027	41.5705	27.8714	24.9122	32.0507	28.3831	37.3249	38.1144	34.7845	27.1785
	evm.TU.supercontig_94.52	38.4442	31.6764	46.6579	43.5849	29.7897	40.1778	46.9577	48.8828	40.942	41.678	39.4303	61.6612	41.7677	24.735	35.3205	38.7368	51.407	41.9134	32.3786	31.1088
	evm.TU.supercontig_94.50	109.926	95.4635	117.86	60.3676	86.9172	90.6213	122.182	136.969	144.994	75.7041	96.7289	77.0656	116.605	137.015	103.446	98.9707	107.119	148.002	127.459	132.033
	evm.TU.supercontig_94.49	103.95	85.9995	96.6807	31.073	59.1184	56.9146	87.861	106.131	97.9117	45.5926	62.07	50.8283	113.228	118.564	70.9677	56.2055	84.3052	92.5216	74.5939	80.2674
	evm.TU.supercontig_94.48	692.229	581.954	780.243	612.429	968.608	781.406	657.608	674.303	670.489	848.445	691.653	605.526	742.95	842.485	1047.52	983.175	977.382	821.315	1153.27	1216.79
	evm.TU.supercontig_94.47	79.8892	82.0374	82.7036	90.655	92.2584	98.0495	72.4769	66.4641	67.1901	93.2067	95.9445	86.2988	61.2572	60.9477	96.5186	75.65	67.5422	65.8381	88.0459	92.0083
	evm.TU.supercontig_94.45	1379.77	1218.57	1243	1872.36	2494.7	2077.33	1170.8	1249.42	1286.89	1622.96	1631.04	1773.16	1208.9	1310.88	2604.73	1832.6	1560.03	1447.9	2799.25	2766.53
	evm.TU.supercontig_94.44	34.3655	27.3274	36.2933	16.9463	11.8007	17.5771	25.5195	32.0579	28.7387	16.982	17.1025	17.3638	30.4661	26.4467	17.5271	21.1605	28.8332	29.9994	14.5439	17.5105
	evm.TU.supercontig_94.42	71.7687	57.2395	67.7862	34.8926	24.3782	37.8375	47.379	54.9479	60.6591	21.4485	31.9043	25.398	60.2213	62.5591	23.9977	33.9263	67.9739	63.3881	29.5928	27.7528
	evm.TU.supercontig_94.4	33.6511	30.7742	31.7449	16.0301	17.0655	14.1698	25.4379	25.6716	29.0076	16.2992	25.4161	18.7418	23.5381	22.4109	14.8075	20.7983	27.1243	19.1323	17.2608	16.8447
	evm.TU.supercontig_94.39	64.2144	69.3222	70.9997	46.6395	37.9246	43.0749	55.8765	58.6504	56.8373	35.3927	52.1729	40.3145	69.569	68.9285	49.2222	48.3035	60.0037	62.1836	43.4568	39.9834
	evm.TU.supercontig_94.38	65.0347	55.9224	63.9375	31.1932	22.386	31.0843	50.4293	53.6331	47.3203	28.1281	43.1293	52.4502	35.4426	43.6268	56.0838	26.8974	40.9676	33.6863	10.9052	47.2208
	evm.TU.supercontig_94.34	55.5775	51.8717	55.9707	55.3816	44.3559	53.832	60.191	63.1147	65.3128	49.4295	49.9707	44.7378	47.3771	48.0719	58.8009	47.0274	54.8748	49.2467	46.4039	50.1676
	evm.TU.supercontig_94.32	36.5203	31.1056	31.6847	29.003	38.3533	37.4824	39.7954	33.5043	40.5784	31.6805	38.252	31.5212	38.4726	50.8311	35.3661	31.8213	29.3197	39.8234	31.0061	38.2323
	evm.TU.supercontig_94.31	74.9927	47.7535	65.2626	71.5005	98.1383	75.4725	114.028	113.091	115.722	83.7635	87.2718	83.0667	56.3371	75.4048	79.56	78.5274	92.0681	87.4957	93.9601	94.5265
	evm.TU.supercontig_94.30	67.7576	53.2243	66.8312	1244.8	499.618	554.201	67.5687	68.5956	66.577	457.249	238.581	297.983	56.5395	61.8475	602.29	505.921	70.2249	74.4195	359.398	317.093
	evm.TU.supercontig_94.3	32.0299	28.0717	31.2601	28.2265	23.6099	28.3354	27.3715	30.1015	28.7747	29.6284	33.5385	26.5044	28.6994	30.1434	29.7097	27.518	28.9544	32.0001	28.5055	27.5864
	evm.TU.supercontig_94.29	26.1342	3.57787	5.63069	0.1	0.1	0.1	13.3336	3.21965	18.892	0.1	0.1	6.31841	5.92481	47.2018	11.673	0.1	8.3261	25.2848	0.1	9.4102
	evm.TU.supercontig_94.26	52.5029	54.3959	53.8289	46.6833	43.1485	48.2954	46.2957	51.7172	46.1958	49.3198	53.1455	47.9254	45.9726	45.7189	53.7037	47.4904	46.6702	46.8813	47.8514	44.4691
	evm.TU.supercontig_94.25	9.75657	12.9956	11.1635	17.0572	13.9694	11.4456	9.16301	12.2043	14.6738	15.1021	15.7145	15.8353	10.5102	3.54941	16.3439	9.30592	14.9571	12.0304	16.6449	16.8532
	evm.TU.supercontig_94.24	70.6812	57.916	60.7457	62.2863	114.714	112.77	64.1554	50.0642	75.1682	73.6738	116.894	75.717	79.6209	54.5085	90.7404	98.357	85.1047	62.7945	110.853	102.909
	evm.TU.supercontig_94.22	36.715	43.1051	43.4545	58.651	48.9246	65.9652	40.7687	38.8184	40.8526	51.9374	53.1558	57.7578	31.3012	26.9816	57.5322	47.236	31.7382	28.1363	47.5638	41.1655
	evm.TU.supercontig_94.21	15.5578	14.051	12.9247	22.3641	9.98157	18.9312	15.438	6.28406	11.4625	21.0754	15.5702	11.4977	13.0974	1.0764	20.6033	12.5405	9.4269	18.295	17.0854	13.2674
	evm.TU.supercontig_94.20	12.3781	4.39678	12.7236	1.45056	4.80225	4.77172	7.75295	14.2228	13.7375	2.13042	9.64714	8.32423	10.179	11.6465	2.49909	2.48699	3.19506	5.33278	6.75122	3.17395
	evm.TU.supercontig_94.2	20.9684	12.0045	10.2257	19.5495	24.4505	18.0647	15.8909	12.8924	10.6887	33.7822	19.9659	21.8672	16.4343	17.4723	34.7952	26.9234	18.9113	18.7751	28.1595	29.38
	evm.TU.supercontig_94.19	4.83234	4.5929	7.28548	0.1	0.1	0.1	1.81642	2.11276	4.18993	0.1	0.1	3.52898	6.00839	0.1	3.25441	5.35356	5.5821	5.06189	3.28893	0.1
	evm.TU.supercontig_94.15	46.2657	51.5532	54.6328	57.1401	58.0077	56.6623	48.8248	49.8834	46.328	49.5804	54.3624	48.5136	48.4735	45.0392	61.7753	55.0689	50.3327	48.3964	44.4928	51.1188
	evm.TU.supercontig_94.14	23.1614	22.9351	23.2769	13.8614	13.4158	14.525	23.694	23.7555	21.52	12.0823	16.2099	14.4866	21.5187	17.9362	17.6524	16.8258	19.3975	22.8632	14.1614	12.3684
	evm.TU.supercontig_94.13	37.2532	51.8381	59.7338	55.1298	52.353	59.1959	39.7639	44.8587	36.3939	76.693	64.2693	78.5758	59.898	45.3353	73.5553	60.6096	29.6474	46.7734	74.9499	76.6589
	evm.TU.supercontig_94.11	24.3133	21.849	26.8562	21.523	17.7253	22.2467	22.4502	25.5015	21.5383	22.4342	17.7975	19.2164	26.248	17.2384	21.9126	23.742	20.1211	16.253	19.3088	20.8292
	evm.TU.supercontig_94.10	30.737	26.3792	29.0004	27.1628	27.2546	34.4258	32.539	27.9586	32.91	31.3529	35.5547	33.3276	26.5314	26.8982	38.9505	28.121	24.892	26.5429	31.2949	29.1235
	evm.TU.supercontig_94.1	34.4829	25.1818	34.3939	10.0442	15.1583	20.8411	29.0997	27.4163	28.2067	14.6855	22.0634	15.9434	22.2683	19.0979	20.2149	19.3639	20.3279	25.0837	23.4356	24.713
	evm.TU.supercontig_939.2	30.7014	62.6606	38.7674	170.173	103.906	104.261	38.4296	48.0421	26.1483	133.112	71.2871	65.1512	41.6831	36.3468	148.669	111.766	38.4716	27.6042	90.6701	80.8991
	evm.TU.supercontig_939.1	8.21155	0.1	20.1047	71.0192	116.274	101.269	49.8383	11.325	28.9989	42.2245	0.1	33.4356	36.8148	0.1	63.4742	0.1	47.7784	0.1	0.1	50.8371
	evm.TU.supercontig_938.2	7.6503	9.32688	9.74638	7.93882	10.8883	9.41408	9.62256	8.11916	8.22532	10.4167	10.4027	10.7869	8.27222	8.94593	10.7484	7.43615	8.50198	10.3688	9.77702	10.8114
	evm.TU.supercontig_937.2	44.0442	57.3409	32.6829	79.2704	43.2257	37.6586	0.1	36.5781	15.7422	141.802	41.6912	74.2122	9.97688	0.1	35.3501	0.1	31.1866	0.1	36.6493	0.1
	evm.TU.supercontig_937.1	11.24	8.10383	9.4223	2.64179	0.563632	2.61696	7.28466	9.01686	8.72476	2.75645	8.10483	2.65889	3.09613	1.93383	2.76502	2.81562	7.82307	6.35709	2.51206	1.93012
	evm.TU.supercontig_934.1	2.78031	1.9855	1.61005	0.1	0.1	5.3152	1.54322	3.47339	3.53531	6.59804	2.94172	2.793	0.1	0.1	0.1	0.1	1.65159	2.23382	2.60029	19.8984
	evm.TU.supercontig_932.3	1063.02	1166.18	1111.74	1136.28	1297.02	1230.43	1131.69	1202.28	1136.01	1207.52	1257.28	1172.45	1181.1	1085.53	1285.32	1122.42	1306.57	1209.37	1377.91	1389.88
	evm.TU.supercontig_932.2	9.83536	6.55539	18.0754	8.25302	10.3321	11.0696	14.1093	13.995	12.2432	11.0633	8.70243	18.3627	10.7397	5.47342	6.94748	5.69298	5.67885	6.77287	12.8268	13.6094
	evm.TU.supercontig_932.1	9.86696	9.36735	9.06886	8.60831	10.3083	9.86852	11.3658	10.8858	11.606	9.81859	12.0627	11.9628	11.289	12.8052	7.65393	6.33276	7.60427	6.55718	7.44653	5.79334
	evm.TU.supercontig_93.36	9.10589	6.65514	10.4083	1.00676	3.06975	1.59527	8.41307	7.4901	8.9195	3.88892	2.62797	2.22239	13.7653	12.3996	4.42463	3.49433	11.8156	9.62861	4.97186	5.7291
	evm.TU.supercontig_93.35	14.1226	8.01659	12.314	2.3831	6.39521	5.96738	16.08	12.9894	15.2058	6.01172	9.12427	10.2854	15.7715	17.7598	11.3284	6.45748	13.3724	14.1844	12.066	10.5004
	evm.TU.supercontig_93.34	8.20987	10.2283	7.10158	5.45327	5.19121	4.89308	5.57341	6.14029	5.29861	6.07212	4.70058	4.18548	5.31959	5.34196	6.69826	7.89858	5.01542	5.56673	5.80173	3.42448
	evm.TU.supercontig_93.27	7.74084	7.60069	4.62647	5.2503	5.80671	3.17355	2.98707	6.74218	5.71642	7.86467	6.69591	4.31313	8.86396	5.64101	1.04634	1.74506	0.899643	6.41077	6.97322	4.65731
	evm.TU.supercontig_93.26	2.85008	5.91469	14.0674	2.818	6.22014	5.51787	11.9653	5.30305	10.6944	0.1	11.916	5.69478	5.26686	1.86927	2.66196	8.69648	4.87649	6.65585	13.0883	0.1
	evm.TU.supercontig_93.25	7.37288	6.69743	11.5911	7.68414	9.9407	11.4281	11.0947	15.7239	12.6736	9.62215	9.5843	6.58324	27.6024	25.7272	12.9549	18.2504	15.0082	17.3395	7.33712	13.2372
	evm.TU.supercontig_93.24	32.3547	32.6787	31.7694	68.7954	54.2153	52.908	41.0502	37.445	39.482	50.1072	51.2238	46.2863	12.2661	12.3433	66.039	50.6939	22.7167	27.7892	39.1289	47.1381
	evm.TU.supercontig_93.23	21.0278	23.0459	19.4635	30.1794	32.2447	31.8095	20.6194	22.0563	22.6945	42.3063	39.1503	37.8667	24.5328	26.8366	37.3818	34.2534	25.2866	24.5172	36.0572	31.667
	evm.TU.supercontig_93.22	41.3461	92.8214	171.613	146.394	78.7639	0.1	140.777	207.715	170.383	273.208	0.1	202.012	118.677	60.6708	256.335	202.427	33.2335	104.588	269.336	0.1
	evm.TU.supercontig_93.18	3.65208	5.86896	5.21789	2.25261	4.23245	4.10441	6.95993	5.43175	6.12931	2.63815	7.9958	8.18806	5.19277	4.84231	4.59711	3.96589	3.13627	4.35932	3.93732	6.22218
	evm.TU.supercontig_93.16	37.0874	27.7731	33.2653	12.7574	14.0201	17.4521	32.9564	30.9509	30.9019	14.5936	21.3237	17.8992	29.0445	27.6216	17.8706	10.8152	33.7199	33.5518	18.1459	15.0086
	evm.TU.supercontig_929.4	55.3958	47.9999	49.4338	35.885	45.8624	46.7024	44.8868	53.1889	50.6241	40.6395	47.0213	42.0783	47.0128	46.8312	49.7861	48.025	63.3298	65.8931	61.9097	72.7695
	evm.TU.supercontig_929.3	1086.55	877.945	1119.87	1602.07	2211.4	1869.53	1268.29	1667.14	1405.06	1655.2	1001.9	1655.28	1087.31	734.328	2083.05	2576	1227.37	1415.69	2417.94	2431.59
	evm.TU.supercontig_929.2	176.373	147.235	159.112	104.012	209.371	198.384	204.313	205.887	205.686	153.707	171.252	168.877	167.272	166.275	192.667	197.813	215.662	187.976	268.78	304.259
	evm.TU.supercontig_929.1	33.0318	39.8862	37.8582	37.5579	32.0315	39.6255	33.4816	34.0654	35.6793	40.5373	44.105	38.9344	30.5508	31.4776	35.4195	34.5914	28.2628	28.5184	30.5314	24.5649
	evm.TU.supercontig_928.1	58.4238	53.4342	66.525	42.739	55.8189	58.0675	72.3733	69.0278	71.5084	67.0012	70.4251	50.7107	48.4845	56.4183	59.4701	71.7711	79.096	77.0441	63.0745	66.1371
	evm.TU.supercontig_925.1	47.432	45.6649	49.8467	48.541	51.4708	52.8304	53.4908	55.8239	53.9357	60.9596	58.5459	50.2306	53.726	50.3514	62.762	66.3112	49.2956	59.8513	54.1195	50.9599
	evm.TU.supercontig_922.2	274.304	270.247	237.898	316.496	383.285	343.687	262.504	255.673	289.764	307.872	274.687	289.862	376.287	299.091	366.332	278.471	300.382	298.724	533.834	468.42
	evm.TU.supercontig_922.1	134.04	145.871	170.346	187.671	227.716	185.453	174.152	178.325	141.933	117.61	174.309	169.753	134.744	139.051	206.422	177.817	154.806	156.806	183.904	191.235
	evm.TU.supercontig_920.1	17.2381	17.1781	19.3511	41.5325	36.5673	42.5946	22.5928	22.3429	19.0689	46.8232	38.3748	40.4711	16.6091	18.1288	53.5411	51.1205	16.4153	24.0688	51.1246	33.3058
	evm.TU.supercontig_92.98	87.9363	60.1943	68.6639	35.8154	63.4598	62.4571	39.4316	55.8685	52.6047	32.6584	51.5377	54.3502	88.6739	90.8274	81.4545	65.5215	116.405	120.243	102.105	115.373
	evm.TU.supercontig_92.96	31.5673	25.5607	30.2137	30.3068	26.0396	24.2718	17.258	24.6802	28.0817	24.3437	26.8491	30.0162	11.3473	16.7712	26.1502	9.48824	1.46471	3.55247	11.2843	6.24631
	evm.TU.supercontig_92.94	1677.18	1292.62	1413.05	2433.88	2248.22	1677.6	1183.5	1577.89	1525.15	1226.36	975.204	1063.57	1677.7	1745.55	3503.14	2043.46	2203.22	1943.81	4348.96	4947.27
	evm.TU.supercontig_92.93	13.506	9.71369	13.1544	51.1164	39.8837	29.259	8.66856	14.6963	16.4983	33.3308	27.9687	22.3681	27.7569	18.2543	54.0305	43.3141	31.2337	25.2097	59.2497	56.7738
	evm.TU.supercontig_92.92	2.18913	2.22656	2.30494	9.84136	11.6407	16.3448	6.63625	9.04727	10.0421	13.7058	9.98531	11.2601	3.34507	4.22609	4.57568	8.58565	4.87119	3.05	4.58545	3.68493
	evm.TU.supercontig_92.91	169.586	173.481	164.188	98.4128	160.63	140.511	181.835	191.727	184.255	142.583	159.197	134.847	136.622	163.336	144.096	123.948	181.254	201.76	156.864	127.533
	evm.TU.supercontig_92.90	119.951	176.856	148.928	182.486	153.708	158.606	133.353	162.498	142.871	201.439	150.805	171.852	130.348	128.555	147.125	143.697	107.9	115.712	120.561	117.914
	evm.TU.supercontig_92.89	107.964	106.271	109.048	120.646	132.691	133.15	104.374	98.0835	103.581	135.617	137.965	118.073	78.0906	77.6304	116.575	109.356	96.7999	90.992	117.389	111.226
	evm.TU.supercontig_92.88	57.4197	44.6527	59.2068	100.949	98.7033	91.6568	147.839	118.597	133.176	150.962	136.131	167.385	32.5391	42.0474	51.6655	48.8607	34.8947	40.0569	45.7556	38.7084
	evm.TU.supercontig_92.87	11.1003	9.79115	9.41159	21.844	27.6406	24.4804	25.3137	33.0527	20.1116	16.9621	26.6861	28.0739	3.54457	28.4084	12.9098	34.4859	8.06081	15.397	18.2837	12.45
	evm.TU.supercontig_92.86	10.25	9.53898	14.7157	14.6894	17.2623	14.8537	12.5606	8.71994	10.7514	17.3296	18.0758	22.051	12.8408	10.6676	20.8307	17.0698	11.3436	11.331	14.5558	16.3438
	evm.TU.supercontig_92.85	137.437	206.286	176.618	295.541	386.201	267.173	189.996	190.609	183.791	428.09	231.781	332.36	196.046	177.503	308.374	200.971	149.436	159.037	276.43	307.036
	evm.TU.supercontig_92.84	138.266	138.618	135.539	61.782	91.2246	89.2227	138.904	136.986	147.142	93.8016	139.151	133.754	144.309	145.989	97.7219	86.5128	132.147	136.126	142.576	130.877
	evm.TU.supercontig_92.83	36.968	37.3816	36.673	22.4217	44.1728	35.7355	31.4303	33.8537	34.5787	44.3381	43.4709	44.9588	29.437	40.3509	35.5988	34.1603	53.6122	54.4651	49.9582	51.2872
	evm.TU.supercontig_92.82	63.2875	72.0792	65.8518	68.6014	55.5315	66.838	66.1054	64.1273	58.0474	59.1377	69.579	68.7477	54.8084	57.2204	84.1008	74.8115	64.8971	71.9769	76.8032	70.4027
	evm.TU.supercontig_92.81	33.6068	26.962	33.1332	24.4806	30.7008	33.0719	38.2639	44.255	40.6613	31.497	29.7037	31.3995	34.1968	35.7095	36.3917	25.6635	32.4697	30.6101	35.0643	30.732
	evm.TU.supercontig_92.80	20.9445	24.2992	25.9833	32.7303	43.7089	36.553	26.3087	26.2504	28.0331	30.7144	33.2511	31.4773	23.2912	26.7904	35.7111	30.577	26.7225	28.0799	29.4256	28.6184
	evm.TU.supercontig_92.79	1.36957	8.63167	3.53408	10.1635	2.12317	8.28353	7.32688	3.87065	4.68652	5.84704	7.89143	9.43492	6.51074	3.48713	6.80003	5.94727	5.94047	11.674	7.94337	4.132
	evm.TU.supercontig_92.78	23.4864	21.1873	20.8255	23.2036	27.9784	32.5843	19.3468	21.2463	25.5437	30.9673	33.4729	27.8515	19.2666	20.7044	29.4616	23.5092	24.2281	14.5728	24.8882	25.3611
	evm.TU.supercontig_92.77	9.24539	9.10381	9.46375	5.14537	7.5824	9.59693	7.66895	8.08798	7.8754	7.7005	8.86907	8.59151	9.51276	10.5532	10.5481	10.4038	8.01532	5.78186	9.0715	8.03086
	evm.TU.supercontig_92.76	20.3606	27.8601	26.4316	40.5404	36.2408	32.7894	26.3614	25.8811	24.5655	45.0201	34.7771	34.9256	20.8136	26.6666	32.1974	48.5521	22.6419	19.6414	22.0804	18.8837
	evm.TU.supercontig_92.75	244.909	182.052	222.298	159.202	294.931	278.854	184.16	224.975	197.413	215.727	295.016	242.444	198.018	206.383	229.98	173.731	217.564	212.943	269.54	323.922
	evm.TU.supercontig_92.74	67.7749	61.751	69.7615	39.1343	56.3209	60.5238	58.2645	65.7468	55.7722	41.0938	53.6733	39.7933	64.8045	68.4781	80.1739	60.0464	98.2098	83.2372	72.0025	84.4425
	evm.TU.supercontig_92.73	264.486	221.726	274.357	52.4816	134.351	137.311	225.304	272.329	240.682	90.8304	141.928	95.8473	186.401	194.573	162.99	130.015	217.715	223.25	185.671	236.958
	evm.TU.supercontig_92.72	177.992	200.351	175.526	243.244	260.491	233.81	211.318	204.322	201.5	273.228	258.283	217.323	180.709	205.683	300.01	219.587	190.123	200.613	263.206	220.133
	evm.TU.supercontig_92.71	0.1	3.58362	0.1	2.44446	5.3695	0.1	1.43432	0.1	2.21494	0.1	7.72834	0.1	1.66186	3.32085	6.71203	26.1249	7.3022	5.08023	0.1	10.7243
	evm.TU.supercontig_92.70	20.3987	29.1838	19.4036	45.2737	44.5243	42.0116	14.1352	25.6829	19.6167	44.1657	44.5452	36.6988	27.1715	36.8308	39.9672	49.0683	31.3633	28.7048	45.3387	32.0306
	evm.TU.supercontig_92.7	22.9562	18.9524	25.872	19.7673	14.2333	17.9156	15.5871	22.849	21.6727	13.8857	18.9519	18.672	18.2105	25.7953	12.1526	13.8333	21.1013	18.1047	14.179	11.9149
	evm.TU.supercontig_92.69	142.02	232.912	191.249	351.6	283.769	257.442	157.036	129.684	121.314	291.704	266.982	261.814	138.217	133.346	260.481	237.005	108.771	123.318	208.865	172.338
	evm.TU.supercontig_92.68	36.8401	50.6823	44.3577	70.63	56.985	59.535	37.9259	36.6766	38.0433	66.5609	55.6463	65.4288	47.4706	48.8266	56.6613	49.9822	39.6536	45.0647	47.9213	38.9955
	evm.TU.supercontig_92.67	8.34783	6.64978	8.02029	10.8049	14.1922	16.0135	8.50467	10.6137	13.9522	17.5618	12.5063	14.1578	9.49829	5.67437	15.5627	6.95624	5.76851	13.5958	17.3847	13.266
	evm.TU.supercontig_92.66	14.0404	18.5953	13.6412	8.47852	12.9572	13.7102	7.8476	9.22904	10.9094	11.6026	12.3811	13.4976	11.9469	10.6874	9.26715	10.429	11.3811	9.06306	12.7075	10.7036
	evm.TU.supercontig_92.65	5.01647	21.4016	6.34718	4.96206	10.0252	8.5317	2.4588	3.03384	2.5442	8.80082	3.80896	4.35496	1.21948	0.827063	2.9161	3.13015	1.70038	2.27368	2.44879	1.22752
	evm.TU.supercontig_92.64	28.5856	25.3972	27.3588	19.1646	22.4143	23.072	27.901	29.818	30.6965	23.9045	29.1095	26.2628	26.6544	24.1983	24.4022	24.9641	25.5421	23.8309	24.1805	24.6229
	evm.TU.supercontig_92.63	0.954602	2.32492	0.548589	2.23922	1.71233	1.40132	9.4918	2.6554	4.95253	2.57417	4.20967	4.37472	0.825566	0.1	0.977985	3.27191	9.52006	7.37502	1.34702	0.568753
	evm.TU.supercontig_92.62	83.0505	69.6528	76.8411	87.2517	125.146	104.557	110.748	126.795	115.903	99.171	123.577	125.114	128.367	135.147	99.8723	86.3928	88.3515	95.4189	113.307	108.687
	evm.TU.supercontig_92.61	104.161	111.784	105.047	105.961	110.129	119.97	112.187	115.477	118.498	116.903	125.365	106.265	102.946	93.7516	164.875	137.206	104.306	114.18	149.393	152.639
	evm.TU.supercontig_92.60	34.7364	30.7105	39.4591	21.8247	26.8501	24.8575	44.0647	49.5534	43.7924	35.1189	37.9755	30.5874	30.1889	30.8403	32.6676	25.7145	38.9633	39.224	25.9702	31.8933
	evm.TU.supercontig_92.6	37.0129	34.8329	38.8866	31.8359	28.7651	27.5773	31.5426	36.1093	32.2063	31.4321	30.2357	29.2352	30.7669	30.1781	23.4101	24.7121	28.0376	27.3765	21.7771	22.7804
	evm.TU.supercontig_92.59	6.57258	3.13085	6.07503	4.56315	3.6621	3.18798	9.27373	6.33184	4.99309	4.57347	3.19459	3.96295	3.23325	7.04936	2.08316	1.29504	2.60888	1.8644	1.3682	1.58229
	evm.TU.supercontig_92.58	3.74657	3.53394	3.39694	6.73752	6.38105	6.08991	5.1189	5.86919	6.37125	5.52345	6.70219	7.44831	4.10495	3.21628	4.33087	7.51834	2.10684	2.24275	3.51665	3.38549
	evm.TU.supercontig_92.57	179.732	203.456	193.07	341.456	363.24	354.615	213.609	218.637	211.74	330.611	330.961	294.039	67.9951	89.2289	394.668	291.468	135.619	118.633	295.922	343.889
	evm.TU.supercontig_92.56	11.5811	8.99482	12.8864	13.8751	23.8739	14.8112	9.61711	12.8796	16.8811	19.6442	9.97382	11.7569	22.5162	6.51451	14.3986	29.1624	15.9155	15.0158	22.4501	21.4467
	evm.TU.supercontig_92.55	233.761	203.838	221.988	315.308	346.683	357.523	219.924	248.522	227.672	333.247	310.447	266.767	193.252	178.079	390.193	334.012	213.644	207.188	313.825	373.811
	evm.TU.supercontig_92.54	28.1343	19.4961	18.2114	30.0141	25.545	25.0263	19.7179	17.5211	18.4224	36.4166	31.0585	26.9589	20.5405	27.7351	32.4992	28.3863	27.3819	24.9154	38.9159	38.9159
	evm.TU.supercontig_92.53	22.0577	11.5214	18.5092	37.1297	32.3897	30.4949	19.6476	18.4934	18.5169	49.7918	31.8143	37.6223	25.4563	20.0226	40.0319	49.1355	19.8078	17.2623	37.7285	47.4204
	evm.TU.supercontig_92.52	16.6553	16.7792	18.1097	18.7066	17.1848	19.8009	18.2878	18.2265	17.4634	24.318	18.1781	18.4259	17.9547	15.169	18.2254	18.5447	17.3946	18.2935	16.8049	21.0561
	evm.TU.supercontig_92.51	285.539	342.745	313.009	188.597	167.582	202.41	273.219	249.276	255.265	151.617	168.186	168.953	162.503	173.633	169.302	155.751	220.791	202.475	144.267	137.425
	evm.TU.supercontig_92.50	42.9065	35.0785	42.0894	18.3929	30.555	22.8634	51.8089	56.6213	57.7171	25.6459	33.4562	32.8387	48.1574	46.3115	29.2778	24.3765	49.5663	54.6469	30.8304	34.5659
	evm.TU.supercontig_92.5	57.0034	61.7294	57.0861	86.5687	84.4339	60.6616	47.7134	56.3303	59.9215	70.1263	61.2885	62.6862	44.8536	42.8369	59.609	55.8773	58.9033	58.7022	55.0366	49.8948
	evm.TU.supercontig_92.47	71.7781	64.4412	76.5388	123.518	120.717	139.803	75.1954	85.4583	81.9241	105.366	110.513	100.642	79.2421	75.6908	157.23	146.344	73.6482	78.5866	134.267	150.127
	evm.TU.supercontig_92.46	17.9831	11.3298	15.4789	14.6817	26.2964	32.865	16.2034	16.7296	14.7801	15.0497	17.2588	20.1706	3.20416	7.69214	8.0228	11.3526	10.1137	9.91555	13.018	6.85018
	evm.TU.supercontig_92.45	21.0484	18.5726	24.5185	14.7145	23.8826	24.532	17.6114	23.0914	24.8217	17.9081	28.0142	19.5357	26.3763	30.7046	41.334	32.5271	36.0181	37.0878	43.0435	45.4987
	evm.TU.supercontig_92.44	3.33516	3.9026	2.04025	7.19866	7.4492	5.65711	2.95577	3.35901	3.6501	6.13938	8.71282	5.70465	1.93461	2.25389	7.09938	7.85206	2.69257	2.09776	7.64403	6.93953
	evm.TU.supercontig_92.43	9.62151	11.5539	11.9217	20.5726	19.7902	18.6164	13.6098	11.2222	10.9544	21.1514	18.3939	17.3285	12.0906	10.6144	45.9891	41.7983	12.2812	12.0461	40.6944	35.0297
	evm.TU.supercontig_92.42	5.93501	3.80195	5.88474	5.22404	6.75202	5.22761	4.00238	5.71829	4.96783	5.43446	7.69209	6.13332	6.02577	6.76898	5.46368	5.98437	4.98192	3.86733	5.89554	8.50093
	evm.TU.supercontig_92.41	22.6175	20.8288	22.0193	13.1216	17.0132	17.6045	15.8386	19.2086	15.3351	13.7148	17.4752	14.5923	12.2305	10.0864	18.8471	12.5713	16.5946	17.536	19.0176	20.7302
	evm.TU.supercontig_92.40	30.3371	35.2296	34.8685	100.884	116.844	96.6143	44.7695	33.3211	32.9684	92.918	75.9551	82.6104	39.447	29.0854	118.564	83.0718	32.6849	44.6974	101.225	99.4075
	evm.TU.supercontig_92.4	62.292	53.8211	59.1207	47.5556	85.1338	69.1044	63.2873	60.6705	62.4734	66.3464	67.489	64.546	64.037	66.8069	100.245	83.0679	74.0279	64.5211	95.6151	94.4046
	evm.TU.supercontig_92.38	85.9813	66.2888	60.1209	35.2669	89.6814	56.2026	44.1324	43.6908	42.3987	23.4552	68.7551	36.3175	187.523	190.13	75.0363	59.5855	168.632	192.337	109.905	134.674
	evm.TU.supercontig_92.35	44.1288	41.3163	49.3518	192.869	165.301	151.115	43.7834	32.8479	34.3956	145.148	117.688	106.447	24.1089	22.4072	37.3075	39.2391	10.5831	11.9578	22.4925	21.5295
	evm.TU.supercontig_92.34	47.8593	50.7383	57.7674	29.877	21.2018	22.6687	54.0175	48.2009	55.173	25.9127	39.5301	39.8379	15.6784	10.7853	4.35169	0.608139	11.7279	10.4765	4.30533	1.46228
	evm.TU.supercontig_92.33	105.011	164.536	122.888	151.721	142.74	146.531	119.467	104.762	96.42	262.926	248.071	163.786	34.4108	28.0248	23.9874	46.1547	19.2933	15.8231	28.2178	32.1014
	evm.TU.supercontig_92.32	217.478	234.309	243.182	332.538	278.451	290.853	241.984	209.07	210.543	315.918	371.343	359.272	125.389	73.7782	109.951	106.986	105.389	98.2325	96.5949	88.3067
	evm.TU.supercontig_92.31	60.9553	62.2701	66.3681	54.4479	73.3437	53.1005	54.2611	64.0513	54.426	58.7784	79.6007	68.9573	53.6363	64.3623	62.41	79.1998	64.0795	65.9461	62.1754	65.5002
	evm.TU.supercontig_92.30	71.4176	105.912	85.3574	62.5565	58.7863	62.1482	94.52	82.4245	83.8683	62.9686	53.8036	70.6285	101.049	87.3668	56.689	63.8366	70.4069	61.4824	32.5693	32.3531
	evm.TU.supercontig_92.3	120.222	60.4699	64.7605	0.1	35.0057	30.496	45.8538	20.875	53.6341	37.8444	33.7567	0.1	77.0627	146.806	28.6913	135.702	176.173	73.687	0.1	45.9079
	evm.TU.supercontig_92.29	8.12464	7.06396	5.78944	5.03317	4.95073	6.44354	6.27178	8.2437	6.59742	5.39646	5.94975	4.23621	9.80255	9.93547	6.41442	5.6387	6.53762	9.64105	5.14096	8.21219
	evm.TU.supercontig_92.28	33.2488	33.1252	38.6542	158.473	125.007	103.888	38.2901	35.5366	32.4645	84.8697	69.5616	119.206	35.5057	54.2648	82.2393	151.73	24.2411	26.1387	42.0207	41.4792
	evm.TU.supercontig_92.27	67.9043	61.4414	79.3144	59.3794	68.5271	59.8758	83.4092	89.1772	83.9189	54.5833	64.0956	55.7728	83.0773	69.1119	65.5161	52.7555	85.1202	87.2849	83.2873	73.4197
	evm.TU.supercontig_92.26	35.2169	30.2207	35.3874	28.6002	37.345	36.2767	40.1185	39.3789	42.0056	41.2325	59.0744	51.4307	37.6966	43.7599	49.3714	49.9308	35.2654	42.3923	37.5458	45.62
	evm.TU.supercontig_92.23	94.8643	101.917	102.158	78.0882	79.0025	85.188	89.3335	105.302	100.583	87.485	97.1162	102.696	124.544	110.212	103.083	99.3461	93.3091	98.7052	102.165	104.434
	evm.TU.supercontig_92.22	20.9577	14.5167	15.1397	14.5871	6.18128	23.5723	7.84526	21.9542	13.198	22.7567	17.6978	11.285	9.28259	10.995	23.7869	2.98153	1.30541	23.7357	13.9429	16.4106
	evm.TU.supercontig_92.21	14.8573	11.6092	12.2286	24.8152	17.8804	21.4564	11.0496	11.847	12.2223	23.7883	23.687	18.0315	16.046	10.3455	18.2132	20.4979	11.942	11.5719	23.2514	20.2728
	evm.TU.supercontig_92.20	9.29728	8.28115	7.20554	4.11955	4.62455	4.89462	7.46357	7.40862	7.41187	5.30953	6.44068	5.63525	10.8935	7.26681	3.79376	6.78086	5.34198	6.80384	4.69456	5.22722
	evm.TU.supercontig_92.2	122.252	92.938	114.164	21.0906	66.7673	49.2488	106.98	124.057	111.272	46.7247	73.8994	57.6107	125.396	124.912	90.7301	90.499	127.118	110.058	127.04	146.043
	evm.TU.supercontig_92.19	34.8287	35.0694	35.187	30.3893	27.178	32.7109	37.5207	37.6079	36.1443	35.6174	37.8341	30.7813	30.128	22.9992	27.5045	29.4552	28.3614	32.4117	25.3847	25.5994
	evm.TU.supercontig_92.18	37.8006	61.6592	46.0821	273.745	225.549	193.581	55.0248	44.191	56.1739	273.316	201.753	269.448	65.4084	54.0419	183.351	195.184	57.1978	32.2354	151.929	133.947
	evm.TU.supercontig_92.17	43.7731	36.6205	47.6922	40.5162	41.7935	47.6464	45.4313	40.8208	44.6519	42.1953	48.562	47.9879	39.7692	34.3757	42.5253	35.2474	32.1793	39.4408	37.1777	36.3626
	evm.TU.supercontig_92.15	32.1503	39.2635	37.0825	27.3044	35.2796	37.7313	36.0237	33.0565	36.9285	33.2212	33.496	29.7964	27.9225	31.9715	33.4502	29.4042	26.0155	27.3233	31.0997	33.9903
	evm.TU.supercontig_92.14	30.4424	40.0852	29.4106	5.7431	11.9794	13.4262	24.9239	29.0323	26.2833	18.0659	18.7896	13.2143	34.1948	37.0762	16.1014	11.9251	22.9791	41.0445	21.522	26.3656
	evm.TU.supercontig_92.13	44.5346	34.8585	43.3211	13.3733	28.1928	23.2269	35.9413	44.8157	41.6314	22.185	26.7185	22.8362	45.7912	40.8997	26.9713	25.8302	52.6649	48.6628	33.9663	37.81
	evm.TU.supercontig_92.120	22.4441	21.5838	19.3869	69.3214	69.9315	64.4078	46.7635	43.9641	46.1271	82.7941	101.512	120.453	55.5695	58.4142	92.245	110.694	52.5401	48.3358	98.2836	82.8016
	evm.TU.supercontig_92.12	1.793	1.34054	2.56277	1.75453	1.9882	2.47021	2.07563	3.37412	3.19667	1.34348	2.33204	2.82116	2.63505	3.04907	2.51959	2.49369	3.11836	2.36408	3.23282	3.85754
	evm.TU.supercontig_92.119	81.0259	68.469	77.6723	47.8712	55.9149	54.7367	89.8687	103.425	102.343	50.7822	64.1648	48.0176	88.9684	73.9163	58.1075	55.5461	94.7918	93.024	64.349	69.1625
	evm.TU.supercontig_92.116	317.445	250.429	311.893	172.745	274.494	279.071	356.667	409.917	380.559	245.211	275.049	229.277	363.93	352.508	341.863	302.659	449.419	456.376	403.094	477.528
	evm.TU.supercontig_92.115	1.4511	0.1	0.1	5.06363	5.59626	5.03582	3.60536	3.3237	2.82497	1.34725	1.15864	5.17227	6.06733	15.3846	22.8753	12.7855	1.65491	0.658566	26.5909	19.1095
	evm.TU.supercontig_92.114	37.3253	36.8944	37.7539	35.078	49.2646	47.1792	47.1902	44.2486	47.7846	41.1935	51.4613	51.3235	50.2604	51.703	60.1816	46.2409	52.5633	46.223	60.6827	64.962
	evm.TU.supercontig_92.113	3.62613	3.30241	4.11723	6.71363	7.32432	5.99038	3.65628	5.35272	2.60061	9.22054	6.32895	10.7237	3.19966	4.16931	6.61322	4.343	1.02977	3.53998	2.60876	2.94583
	evm.TU.supercontig_92.112	18.7163	19.1357	16.4637	41.5988	40.8131	25.4291	16.7155	10.6901	14.7584	27.3503	25.0665	33.7407	9.75955	2.67066	59.7086	63.4375	11.0488	15.6658	49.2598	45.5647
	evm.TU.supercontig_92.111	0.1	1.05167	0.1	1.14973	4.75414	0.1	0.1	0.942981	0.670336	4.05638	2.34153	4.39499	0.1	0.1	6.85477	8.48169	7.40082	4.75263	5.10373	3.19816
	evm.TU.supercontig_92.110	2.32327	3.86054	3.46936	5.63117	5.28559	2.44688	1.06426	2.28323	3.53452	4.06343	4.24349	5.26621	9.36607	10.8973	14.6405	13.3995	12.0852	7.86843	12.0948	12.0329
	evm.TU.supercontig_92.11	111.604	95.9401	89.6586	98.7508	105.269	93.1377	100.376	97.7322	86.9784	114.182	92.0144	92.975	114.317	105.809	116.791	107.548	120.655	104.914	128.166	144.64
	evm.TU.supercontig_92.108	222.748	195.32	230.697	148.327	130.738	132.907	273.645	269.003	282.291	192.418	158.925	136.036	228.405	197.882	140.33	143.872	203.902	185.667	121.134	142.412
	evm.TU.supercontig_92.107	8.07121	7.85178	6.75262	155.856	88.8758	84.2861	10.4643	10.2462	12.8294	170.248	77.8828	63.1191	6.25878	4.86404	109.576	91.7363	5.9496	6.25473	61.2579	82.8654
	evm.TU.supercontig_92.106	9.08902	14.1289	8.23076	4.68631	6.03115	8.35691	14.6038	8.88904	10.4046	12.1262	13.2276	13.1094	2.63298	2.36138	6.46818	6.11393	4.66964	5.15017	8.80401	10.3039
	evm.TU.supercontig_92.105	215.674	193.649	238.125	173.375	109.412	191.532	297.377	245.1	265.735	191.584	128.3	97.9127	261.212	152.494	162.956	127.43	223.086	232.536	203.948	241.243
	evm.TU.supercontig_92.104	50.3733	51.3063	52.1311	58.0073	55.284	52.3148	47.2032	32.1061	38.4817	65.2559	44.8236	46.975	33.9208	38.5784	51.4471	51.747	26.8195	34.7973	40.6573	39.3519
	evm.TU.supercontig_92.101	37.7313	48.2643	41.0823	53.4215	53.0403	57.2732	41.5713	46.8336	40.0435	54.741	45.1629	52.9336	41.9895	40.2397	52.7352	55.4165	38.0814	41.4615	49.7397	51.4535
	evm.TU.supercontig_92.100	25.6157	33.8188	27.1844	25.5003	31.7702	34.3448	29.8501	31.217	21.9695	41.3202	43.4933	30.8155	17.3152	8.48416	51.47	42.9643	30.6082	23.1405	45.758	29.0931
	evm.TU.supercontig_92.10	151.266	138.01	121.647	123.41	150.052	166.658	168.797	164.509	163.923	153.843	149.498	157.7	98.3679	145.381	164.825	153.496	153.097	137.638	157.043	186.955
	evm.TU.supercontig_92.1	89.5501	104.672	100.249	74.2551	81.1	99.68	108.688	111.093	113.164	105.096	134.333	133.372	62.3901	77.8685	84.6612	74.7863	74.5362	73.9676	82.5684	69.9105
	evm.TU.supercontig_919.1	18.2871	18.9236	20.386	12.8987	14.8293	15.9491	35.8907	23.6119	32.2405	22.0333	25.0381	33.5955	18.8638	16.8498	18.6632	16.6441	20.8338	17.5581	13.8944	7.21885
	evm.TU.supercontig_914.1	46.1811	50.0968	46.767	31.5234	21.0793	27.2788	44.179	46.2393	48.1445	27.3585	37.114	32.1126	39.8444	34.3633	24.4112	30.6122	39.0698	36.1308	22.3658	26.3183
	evm.TU.supercontig_912.2	29.5883	25.9172	24.2872	24.6074	28.8245	39.8245	26.0841	31.455	26.8076	38.843	28.7438	35.7841	29.455	28.8505	33.5222	29.1466	23.5604	25.9853	45.9162	39.368
	evm.TU.supercontig_912.1	70.0348	78.1313	73.5416	91.9131	89.5281	98.2202	64.9893	70.593	63.6433	108.297	92.8383	73.237	55.1048	30.713	105.362	97.2485	51.2322	70.5443	71.9767	72.1503
	evm.TU.supercontig_91.9	29.9447	32.05	27.3883	33.6802	20.9708	34.2128	23.839	19.4235	21.5502	31.0541	34.2362	28.5109	30.8452	27.8993	32.843	42.8677	22.4152	26.6412	28.8763	23.6911
	evm.TU.supercontig_91.83	56.7443	56.1624	61.6393	29.8103	47.8913	44.8536	81.2332	90.1341	91.1964	51.5727	48.7108	52.3496	41.7909	35.7016	45.2017	49.4097	61.4106	45.9275	47.7096	43.9007
	evm.TU.supercontig_91.81	25.1304	30.6155	22.164	42.4052	31.6383	42.2974	31.7657	28.232	29.5053	54.0534	41.0248	45.781	11.4061	7.42007	28.7184	28.7861	13.5463	12.0478	20.4075	22.0814
	evm.TU.supercontig_91.80	21.695	21.9261	20.063	37.514	29.8409	33.5221	25.2474	20.3537	19.6694	39.4277	33.5942	34.4227	19.5312	12.6583	24.6464	25.6724	14.2844	16.8678	23.2058	21.1398
	evm.TU.supercontig_91.79	299.732	288.623	262.281	184.128	358.204	312.121	265.755	329.577	331.367	296.891	420.45	311.908	493.881	505.288	346.587	402.675	537.272	502.161	568.895	445.491
	evm.TU.supercontig_91.78	17.8266	0.1	8.57045	11.2293	25.02	0.1	20.5013	4.89768	3.25904	0.1	0.1	11.1096	0.1	55.8751	62.1114	0.1	16.5352	5.30755	0.1	50.0055
	evm.TU.supercontig_91.77	54.523	46.0001	49.0123	70.2424	79.437	66.9366	58.6382	59.7631	62.1554	74.8773	77.0004	70.3806	60.1551	58.3287	71.913	68.36	57.2481	53.6018	71.9186	68.4323
	evm.TU.supercontig_91.76	44.7589	32.7501	39.597	26.6144	26.0517	34.4828	38.1936	47.163	43.2518	33.3246	37.1224	31.2234	31.9833	31.105	34.9934	29.412	31.6802	35.9702	31.41	34.8947
	evm.TU.supercontig_91.73	103.434	100.803	107.807	54.5361	72.7703	81.4043	105.051	113.645	115.745	66.0885	81.6704	70.7061	93.07	94.2297	84.1412	62.699	87.9997	99.5026	77.2404	96.0789
	evm.TU.supercontig_91.71	26.4566	33.8953	34.2647	47.841	54.7623	41.1707	23.6404	30.618	24.7859	49.4687	46.5142	48.3104	25.7724	27.5169	40.3407	26.1428	20.5339	10.6518	28.5	21.3452
	evm.TU.supercontig_91.70	203.374	159.592	164.482	203.619	210.225	211.356	151.088	192.819	180.506	185.786	193.732	186.234	166.21	221.361	168.051	156.418	224.055	220.65	186.49	218.569
	evm.TU.supercontig_91.7	37.4775	35.4805	35.2497	19.537	19.1239	21.0321	35.0369	34.6245	32.9455	20.9657	23.9656	20.955	30.123	22.2547	21.4891	22.9517	31.2779	31.6245	19.6174	19.367
	evm.TU.supercontig_91.69	10.9257	14.8211	11.5152	8.35303	6.00747	9.79389	12.0618	13.8192	14.6466	4.30228	7.90765	7.33469	12.4869	6.6196	6.08564	1.75571	7.76252	8.17801	12.5675	6.00059
	evm.TU.supercontig_91.68	2.314	1.6063	1.75658	0.1	0.1	0.218584	1.15045	1.74764	1.29228	0.400657	0.224682	0.219739	12.5973	11.5826	2.54985	5.49927	12.8357	12.3298	3.73633	3.68245
	evm.TU.supercontig_91.67	0.1	2.12472	0.1	0.1	0.1	0.1	0.1	1.89551	1.31566	0.1	0.1	0.1	8.58097	5.05282	5.33394	23.6742	21.6213	13.636	9.85077	6.82288
	evm.TU.supercontig_91.66	9.45505	0.1	0.1	0.1	0.1	0.1	0.1	0.1	0.1	0.1	0.1	0.1	0.1	0.1	0.1	48.4937	16.3947	6.82778	15.5618	0.1
	evm.TU.supercontig_91.65	28.1638	33.1962	30.358	17.1125	22.9424	24.68	22.1986	24.8556	26.1521	19.3547	24.845	23.8644	28.2442	24.7117	21.5516	19.7087	24.6735	31.2572	25.432	18.6125
	evm.TU.supercontig_91.64	49.0666	47.6079	51.7781	40.4825	40.6882	48.8667	47.6144	50.8242	50.0872	46.4916	54.2002	47.2937	43.8797	49.0476	47.7945	46.0396	45.1806	49.7349	49.6379	47.1279
	evm.TU.supercontig_91.61	63.1067	36.5827	79.1019	264.496	0.1	0.1	83.2466	142.027	18.5561	0.1	275.033	0.1	21.764	0.1	0.1	0.1	78.1307	131.299	0.1	183.329
	evm.TU.supercontig_91.6	91.6391	84.9441	86.7402	74.6751	93.6326	96.7865	92.3828	99.1362	102.586	94.5468	87.2551	89.6282	77.0674	78.0651	84.3536	63.9447	80.526	67.6471	82.1959	63.8389
	evm.TU.supercontig_91.59	27.9059	22.2844	26.7087	7.51837	18.118	12.7027	11.3477	19.0466	19.2574	14.0621	7.91452	5.98698	19.7745	26.084	20.6654	12.8271	38.5053	33.0463	31.8053	28.4617
	evm.TU.supercontig_91.57	71.9062	55.9289	62.8744	74.0351	72.9457	77.8303	67.6471	71.9476	71.7476	67.3377	79.6518	69.5063	57.3371	60.4175	71.622	69.1244	52.7319	62.0276	73.9111	79.3117
	evm.TU.supercontig_91.56	42.5978	44.9004	47.2497	42.7215	24.1665	40.176	44.7693	38.3861	36.3779	30.8272	51.8077	44.3483	32.0236	26.8813	44.0263	56.4846	28.1864	32.3346	43.2211	48.0375
	evm.TU.supercontig_91.50	119.13	115.505	127.729	131.068	136.824	139.325	109.191	119.058	122.669	131.852	159.224	150.429	105.584	102.76	163.704	136.883	113.566	115.66	167.154	173.733
	evm.TU.supercontig_91.5	25.7577	25.8037	25.7911	31.1059	42.4417	30.7849	30.4395	21.4832	24.9121	33.9022	34.6708	28.1887	13.7606	24.9268	33.9027	28.7472	28.1581	22.4877	36.2172	32.4964
	evm.TU.supercontig_91.49	31.1915	28.8241	29.7336	25.7662	28.9443	34.1469	30.5916	27.5757	32.1028	27.0719	30.0833	27.2338	42.6142	34.7798	33.3798	28.5602	37.0241	30.5911	30.5303	35.7146
	evm.TU.supercontig_91.47	18.2813	16.227	17.5703	6.3872	15.835	17.2636	12.1733	12.9509	12.9291	9.32247	15.8959	11.9741	6.76624	7.01506	8.09198	6.61616	7.22667	8.90475	10.125	9.84612
	evm.TU.supercontig_91.46	9.66536	12.0194	12.3557	3.64341	2.47912	1.44816	14.7534	7.32545	6.71584	2.49154	2.37742	4.47101	11.9683	4.1494	3.02141	2.28701	10.5019	13.2241	5.00932	2.04998
	evm.TU.supercontig_91.45	0.1	0.1	0.1	0.1	0.1	0.1	0.1	149.469	103.34	0.1	0.1	0.1	0.1	211.003	0.1	0.1	0.1	90.3199	0.1	1245.95
	evm.TU.supercontig_91.44	200.532	177.509	215.654	141.744	146.344	171.468	198.486	208.063	205.158	145.574	163.803	162.988	204.045	219.637	166.216	137.692	252.316	229.335	236.436	237.705
	evm.TU.supercontig_91.43	91.8599	74.5784	101.47	49.3278	61.6047	76.3077	94.658	105.682	102.265	63.6814	82.3257	72.2738	106.644	122.569	67.8101	73.0936	117.68	121.866	92.4407	87.3127
	evm.TU.supercontig_91.42	66.0313	48.7654	53.279	44.225	22.7406	39.9675	62.6443	52.9267	52.8486	29.6007	56.95	61.7015	51.0883	63.3113	83.5259	31.4831	33.134	50.0525	88.1233	73.2485
	evm.TU.supercontig_91.41	28.9303	23.9415	31.7852	31.6193	31.8336	26.7332	34.0695	24.733	30.7177	31.196	26.1262	31.8281	34.5308	28.7868	27.2896	23.6731	35.3783	35.9745	34.3966	34.5903
	evm.TU.supercontig_91.4	40.9134	38.1677	42.0622	33.6555	27.7086	34.9899	39.2051	40.7416	38.3352	36.183	36.8602	36.4569	37.8409	31.9274	36.3247	34.8903	37.3618	37.3114	29.1337	32.6211
	evm.TU.supercontig_91.38	7.73127	4.95902	6.83767	5.77549	5.54664	5.92535	4.80585	5.80072	5.82788	2.77738	4.61145	3.25838	9.41609	7.37461	9.89556	7.92067	17.1079	11.5712	8.26402	8.57117
	evm.TU.supercontig_91.37	2.37231	2.31213	1.68585	2.13873	5.81744	4.44715	3.39916	4.53319	3.09441	4.93903	7.2323	6.84295	0.582835	0.622487	4.95502	1.99694	1.61032	2.03928	3.96094	3.45417
	evm.TU.supercontig_91.36	17.4103	18.8992	19.5525	26.2888	24.9885	23.4304	17.8735	17.7654	16.01	25.8027	24.9401	22.6205	14.272	13.9295	22.9646	21.3111	13.802	14.0207	21.3829	19.2882
	evm.TU.supercontig_91.33	20.3343	28.552	24.7305	62.0109	43.8101	48.4742	18.0599	21.7677	21.5001	54.1645	38.5027	45.8302	20.6629	17.5976	43.1183	38.7133	17.229	15.6147	36.9191	29.6252
	evm.TU.supercontig_91.32	7.39282	8.79655	4.8979	1.41305	3.45407	2.70071	3.26986	2.8951	7.3677	3.39367	7.45487	2.30408	4.94253	4.81341	3.24858	3.60672	3.27854	1.26974	3.00772	3.25327
	evm.TU.supercontig_91.31	74.3941	50.55	57.0908	47.0357	85.959	57.2377	51.2122	50.9894	39.7951	54.2558	49.0936	56.8358	46.5688	43.0201	72.1024	75.0821	72.7173	61.0485	75.8539	90.2938
	evm.TU.supercontig_91.30	21.2755	33.0865	23.4131	47.1373	33.3565	34.6724	19.1942	13.6268	17.0408	31.7546	25.4488	32.4069	13.3612	6.64161	28.6052	32.2696	16.8786	15.6075	21.0936	18.4668
	evm.TU.supercontig_91.3	7.25855	5.58079	6.14087	2.69243	2.74581	2.66261	10.6158	9.85579	9.34304	2.73915	4.14619	4.6325	7.78685	11.2981	3.2695	5.82597	4.58138	6.91157	4.09049	6.79179
	evm.TU.supercontig_91.29	179.452	218.122	215.675	271.408	391.597	287.905	257.525	222.345	250.615	285.651	252.886	277.418	205.988	145.681	293.871	221.395	229.26	220.198	327.38	303.179
	evm.TU.supercontig_91.28	21.1985	20.7731	27.6728	8.26955	22.6311	15.0713	33.4869	26.6831	25.4618	14.2536	20.405	19.8292	18.9339	25.3904	10.6021	13.9852	18.6241	16.626	25.8331	24.4762
	evm.TU.supercontig_91.27	177.719	193.546	184.339	162.131	157.288	163.704	168.753	188.711	186.243	184.938	202.639	199.776	150.852	141.408	182.524	153.706	140.363	148.76	195.19	170.805
	evm.TU.supercontig_91.26	6.74471	5.67594	6.45764	7.10921	4.19511	5.67698	6.741	3.74492	6.69955	7.38301	7.92919	6.42108	8.74914	1.72409	6.94282	5.04267	5.65682	6.63456	5.76819	8.38102
	evm.TU.supercontig_91.24	114.858	135.357	128.611	76.7467	179.801	131.413	106.74	136.367	147.667	151.748	180.274	132.486	154.762	116.534	156.397	164.488	150.282	147.246	164.138	167.537
	evm.TU.supercontig_91.22	18.396	1.9353	8.92095	2.62	2.93465	0.1	8.53107	3.38264	3.44359	0.1	2.83607	2.69468	9.93109	6.8455	2.47232	8.08222	12.2028	4.2691	4.9173	11.5358
	evm.TU.supercontig_91.21	6.17785	1.79824	13.7118	0.1	0.1	0.1	1.40128	0.1	4.22327	0.1	2.55431	0.1	7.72975	1.67481	0.1	7.28496	0.1	4.97169	2.26413	3.51759
	evm.TU.supercontig_91.20	90.9365	97.0473	99.8404	79.1604	109.932	123.085	80.276	76.3434	84.5535	88.7306	107.679	98.0865	75.029	85.2036	129.164	92.4574	86.0957	87.779	139.137	106.511
	evm.TU.supercontig_91.2	3.13588	2.35852	2.52859	8.12383	5.19592	11.3367	3.56686	4.8022	5.2453	10.9914	11.4078	10.1219	0.836391	4.27474	9.01994	10.5719	2.40792	1.94577	6.59238	8.67222
	evm.TU.supercontig_91.19	28.6186	35.17	32.875	34.859	24.8479	17.146	30.3294	26.2496	22.1487	27.3802	22.8518	32.2391	13.7653	21.966	18.75	13.6773	17.5305	24.0274	17.2948	16.9873
	evm.TU.supercontig_91.18	100.048	108.825	50.2303	14.1193	46.9885	0.1	43.7524	34.1808	67.0011	99.1746	0.1	13.8262	34.8324	30.0062	38.8734	20.8077	67.728	66.5466	52.7211	83.2802
	evm.TU.supercontig_91.17	45.9693	45.3071	55.9917	131.462	313.778	102.621	36.6417	72.2214	60.8815	171.758	311.195	404.72	26.8587	33.6998	213.396	432.06	40.2771	41.1225	117.735	54.5097
	evm.TU.supercontig_91.16	67.6684	108.766	83.235	95.7567	349.157	0.1	18.4015	83.2001	40.2506	113.333	370.324	331.23	0.1	8.72974	171.648	180.903	8.90363	68.4307	0.1	0.1
	evm.TU.supercontig_91.15	37.9155	43.4422	39.0806	53.0921	54.8861	61.4153	37.3505	54.7138	49.5738	70.5818	71.4267	74.8755	10.2641	10.922	33.8291	29.375	29.3713	20.2623	29.4834	41.344
	evm.TU.supercontig_91.13	29.5071	32.0379	32.2018	8.97074	22.2703	22.8402	26.0536	37.8612	34.5572	18.1597	19.1221	18.2279	29.5509	25.1005	31.4969	23.483	31.4139	30.9377	36.2001	40.5261
	evm.TU.supercontig_91.12	26.802	22.5066	26.3317	24.9781	29.6493	31.0835	25.0527	32.0409	27.1273	26.3377	37.3	32.1503	19.5254	21.7192	33.7972	28.45	27.2359	26.4734	32.5554	30.6045
	evm.TU.supercontig_91.11	57.3967	61.5408	56.4793	58.5234	44.8871	55.2011	49.984	52.7748	52.8549	54.103	48.8232	48.7855	49.7989	51.9753	51.2005	45.597	54.6941	54.8382	42.9023	46.2509
	evm.TU.supercontig_91.10	84.0877	83.8755	92.7784	132.986	104.393	118.171	84.2705	83.2978	81.1622	108.304	118.904	98.253	100.835	98.0374	120.074	116.379	96.5678	95.633	104.59	92.9281
	evm.TU.supercontig_909.2	8.53922	10.2118	7.65859	9.54663	10.4422	10.6251	8.35686	7.00639	7.48017	10.1531	9.89918	9.15909	7.79077	6.85443	10.2305	9.57767	7.4709	6.22949	10.0514	8.86681
	evm.TU.supercontig_909.1	64.1913	74.2269	62.5673	46.7914	57.1651	51.1029	46.838	53.2412	48.9677	51.2678	64.5584	62.282	42.3926	38.5801	65.7859	69.9856	51.7266	58.3127	59.1446	70.5887
	evm.TU.supercontig_906.2	55.0948	23.2803	137.311	0.1	157.428	0.1	140.777	56.7223	121.73	0.1	0.1	0.1	59.3883	0.1	192.276	101.264	33.2335	28.5967	67.4089	0.1
	evm.TU.supercontig_905.1	20.8502	23.7705	22.209	19.5969	22.3432	18.5821	31.6709	28.1336	29.0055	23.3122	23.6175	22.3385	21.1924	21.6478	24.1571	21.6991	18.1387	19.8904	19.2244	19.6756
	evm.TU.supercontig_904.6	89.6513	104.106	98.3397	84.1532	67.8995	81.2393	100.38	83.2106	94.4857	64.6173	76.8945	71.3479	77.1754	101.33	82.3614	76.0054	110.672	89.5413	69.7217	69.4888
	evm.TU.supercontig_904.5	5.73645	5.81003	5.45978	16.8957	11.7353	17.8514	6.69307	6.00087	5.23302	13.2879	7.94536	8.68997	4.54427	1.97239	20.3643	20.2161	0.911202	6.49736	16.1119	7.84541
	evm.TU.supercontig_904.4	27.4963	27.8402	28.2148	17.0495	28.1855	18.5261	31.5112	27.2703	30.079	21.9879	17.7174	16.888	34.7214	24.7937	19.667	14.9743	31.9761	28.7122	12.2007	11.9679
	evm.TU.supercontig_904.3	6.84205	0.1	0.1	0.1	0.1	0.1	3.96538	13.7472	12.1059	0.1	0.1	10.3663	0.1	0.1	0.1	0.1	7.91244	15.0158	0.1	0.1
	evm.TU.supercontig_904.2	45.3138	133.448	62.0999	43.1749	95.2795	20.823	0.1	7.88835	10.1925	25.4138	0.1	41.4603	13.274	19.9738	19.6691	155.623	72.4926	40.2488	0.1	31.529
	evm.TU.supercontig_903.1	28.4169	61.3883	54.2097	43.0222	83.0391	30.638	50.1885	56.8781	52.7108	45.5943	43.4753	56.8369	29.9144	21.0963	34.8327	24.2747	19.0885	51.8954	44.0387	41.9592
	evm.TU.supercontig_900.4	81.3838	148.964	75.1058	71.822	29.4957	128.866	99.5381	110.814	95.8496	78.5949	42.6904	72.554	148.345	210.936	79.8587	110.205	142.781	140.028	161.063	108.701
	evm.TU.supercontig_900.3	16.2858	43.6387	20.3686	13.2653	2.82964	5.67717	25.2273	3.30031	9.05227	2.06371	2.38271	1.35247	55.7109	43.33	2.74724	64.5544	14.3673	15.8523	4.70218	66.8242
	evm.TU.supercontig_90.9	6.1868	5.50511	10.9881	4.22807	3.88628	6.92657	4.78354	9.60883	13.3288	8.7389	5.9256	3.59077	12.2839	19.1871	6.34836	10.0051	1.84614	6.45125	3.37149	8.11562
	evm.TU.supercontig_90.8	16.8351	17.5871	27.0534	20.0929	22.0159	19.9085	19.8961	20.3392	17.0775	19.5387	16.4063	19.7698	20.8042	22.227	21.2775	24.9161	22.3803	18.7383	27.6264	23.9297
	evm.TU.supercontig_90.70	11.9466	10.0907	14.1438	7.57068	1.76685	1.5889	11.6162	7.87924	12.9201	1.97364	3.31432	7.77888	11.5768	16.8683	1.48838	4.8627	2.20402	17.1946	4.38044	2.33024
	evm.TU.supercontig_90.69	21.0163	17.4584	19.4513	15.103	13.6875	16.9916	24.2148	21.9409	25.2617	17.7454	20.5618	17.8915	16.2617	18.8544	16.9762	16.4037	19.0626	24.8249	20.8805	23.5066
	evm.TU.supercontig_90.67	75.5479	59.129	72.6253	37.6101	45.1896	42.5904	124.723	116.071	116.762	63.5561	68.3226	78.3333	63.8872	51.6748	35.914	43.2889	57.2692	60.8121	39.1797	32.8731
	evm.TU.supercontig_90.66	11.7916	11.5703	13.1784	9.60908	12.1806	12.6341	8.75263	9.64538	7.81013	8.9259	14.9486	11.364	12.6663	10.9524	10.5966	6.60513	8.23876	15.0863	12.1111	11.392
	evm.TU.supercontig_90.65	3.61568	3.47464	5.7903	4.03811	4.70442	5.38727	4.57911	6.21301	3.86545	5.38889	6.85914	6.86807	4.86567	5.54724	4.12131	4.61366	5.45298	7.04931	5.4334	6.13937
	evm.TU.supercontig_90.64	64.8115	63.9552	67.0031	56.5157	52.8216	69.0225	54.372	44.6697	53.5368	52.3856	47.0816	67.5026	39.5944	85.7449	53.5869	48.8053	62.0669	57.5688	44.1315	53.6068
	evm.TU.supercontig_90.63	5.33817	3.67582	5.62709	16.4542	14.9695	9.80676	5.36608	5.26103	3.93023	11.3744	4.65484	11.3007	8.20515	11.3137	8.37734	14.0969	8.16148	8.59204	9.40186	7.8999
	evm.TU.supercontig_90.62	16.7255	9.9335	12.8363	20.8153	18.5382	20.0528	22.0801	25.6471	19.9475	18.2073	17.75	22.2282	18.0471	14.4287	18.6023	18.0335	28.4452	28.0851	17.6702	14.1398
	evm.TU.supercontig_90.61	125.813	119.749	104.412	80.3693	89.3221	102.471	128.845	130.963	130.874	92.8609	85.6777	99.5148	108.918	103.919	91.4873	86.9837	115.138	133.429	101.395	92.0741
	evm.TU.supercontig_90.60	24.9544	38.6114	38.7528	34.5006	55.3796	40.3768	59.4248	45.8613	59.0281	51.9334	45.9766	38.4985	14.2077	18.5054	46.3379	39.7204	19.3075	19.5772	24.9633	26.1508
	evm.TU.supercontig_90.59	38.3042	23.5397	46.8735	60.8735	99.3968	85.1349	31.8578	39.1228	47.2779	88.0995	74.8537	68.5634	43.0434	35.193	59.7191	67.5475	16.8925	35.6698	65.8865	56.3068
	evm.TU.supercontig_90.57	10.6903	0.1	6.53851	0.1	0.1	0.1	0.1	7.38482	9.55712	0.1	0.1	0.1	6.30211	31.2728	0.1	0.1	0.1	0.1	0.1	0.1
	evm.TU.supercontig_90.56	13.8527	20.0122	15.9996	19.9574	20.5629	18.9546	15.3691	17.1829	15.8318	22.3894	23.2961	19.8095	14.1327	11.1811	20.9786	23.3145	13.0676	13.0234	15.3192	18.6491
	evm.TU.supercontig_90.55	29.15	23.9148	30.2803	15.5076	20.2583	22.8397	35.0753	35.62	28.8032	22.0837	18.8926	22.6467	33.9887	22.6092	19.3384	16.8424	34.6277	39.376	27.5074	24.4828
	evm.TU.supercontig_90.50	147.168	202.371	181.393	139.104	162.549	156.586	206.017	199.261	211.231	169.6	164.727	184.916	145.009	137.015	176.138	164.365	150.622	169.724	159.298	152.384
	evm.TU.supercontig_90.5	44.2003	35.2831	40.1928	22.4369	26.9252	31.3682	39.6244	40.1735	38.9871	33.6743	45.5057	42.8851	29.3067	38.0886	23.045	23.3496	27.7903	29.8837	33.504	33.1929
	evm.TU.supercontig_90.49	64.8305	62.1885	61.836	16.1308	24.8604	22.388	63.8617	46.0722	52.5869	26.2775	27.3303	35.9944	91.2743	66.0506	38.8406	28.291	82.3636	86.8091	43.5872	30.5874
	evm.TU.supercontig_90.47	46.4104	29.539	43.028	10.1689	12.1434	18.4372	47.2846	53.4742	39.9384	23.2896	16.1495	14.6307	64.5843	43.7627	14.6575	10.8294	51.959	54.8464	15.2787	16.0804
	evm.TU.supercontig_90.46	4.77753	0.1	5.75922	16.6255	36.8245	0.1	0.1	0.1	0.1	0.1	0.1	16.1598	0.1	0.1	60.7088	0.1	0.1	27.0111	0.1	0.1
	evm.TU.supercontig_90.45	11.4822	0.1	14.2496	0.1	0.1	53.2843	0.1	0.1	0.1	0.1	0.1	0.1	0.1	89.0732	0.1	0.1	0.1	15.8501	0.1	79.633
	evm.TU.supercontig_90.42	11.645	2.88223	17.8563	22.6156	15.3518	9.03997	25.5573	17.5702	8.51101	16.5903	19.741	9.29731	4.87534	4.95189	4.35575	0.1	9.01808	14.9877	0.1	13.7852
	evm.TU.supercontig_90.39	26.3241	17.4343	24.6927	28.4659	31.7082	27.8721	28.4711	31.8251	28.4467	30.8425	32.8374	27.0674	29.0586	18.5156	31.5349	32.8105	26.6926	22.7179	29.7953	29.7227
	evm.TU.supercontig_90.38	20.8969	21.6973	20.9353	12.4879	13.8589	13.4037	21.575	25.1052	24.8989	16.8544	16.4058	15.3143	18.9002	20.347	15.3005	13.5191	19.8877	20.9937	13.9534	12.5906
	evm.TU.supercontig_90.36	30.0644	32.307	29.172	19.7891	26.0989	24.5798	31.359	34.2531	29.6365	23.9517	24.4821	23.5169	26.3787	27.8777	26.3028	22.0067	32.6114	30.2323	25.0949	26.2323
	evm.TU.supercontig_90.34	15.4895	13.8657	12.5289	12.5365	11.3717	12.9614	9.42691	11.6729	8.22626	12.3128	12.6353	13.2113	11.1581	0.6621	22.5598	28.67	17.2527	21.735	17.5622	11.056
	evm.TU.supercontig_90.33	16.6361	18.8589	17.3107	13.0376	11.6964	13.6401	9.21259	12.2486	10.8041	7.91873	11.0241	9.67729	8.86258	11.0236	19.3101	22.1066	29.5104	21.9589	10.4801	7.90034
	evm.TU.supercontig_90.31	46.7584	43.6123	50.7802	30.2099	41.6139	34.1125	58.8184	57.4713	53.795	33.3323	41.2658	39.0902	56.3847	47.4362	39.8191	33.8899	59.653	63.732	48.6854	50.4151
	evm.TU.supercontig_90.3	7.16066	5.75805	6.47611	4.38055	5.47772	5.65006	9.54798	9.33342	8.13385	6.04795	6.62077	5.36434	6.2078	4.0715	5.43172	6.65939	7.86806	8.38814	6.74805	6.83596
	evm.TU.supercontig_90.29	15.1152	0.1	55.5233	63.8711	35.0057	30.496	45.8538	0.1	26.8671	0.1	33.7567	0.1	17.2028	0.1	28.6913	45.3008	44.1181	36.8935	59.1326	0.1
	evm.TU.supercontig_90.28	24.9615	21.3607	26.8081	15.6537	15.7126	16.3066	26.3951	27.0801	28.3203	18.0923	18.7997	19.0782	27.7622	20.8724	18.5575	16.9047	25.7508	26.4394	17.9638	20.0076
	evm.TU.supercontig_90.26	15.0483	13.3265	12.6589	12.89	19.1071	14.2585	13.9641	18.2794	22.5875	9.01427	9.26217	8.85958	18.9314	13.9913	11.9669	6.89722	27.4984	15.1886	20.452	25.515
	evm.TU.supercontig_90.25	7.15728	6.84912	8.36194	3.04453	6.50364	6.023	11.3773	11.278	8.97859	7.34548	8.72774	11.4281	3.2966	7.14689	4.95109	4.83237	10.1512	9.13532	5.37753	6.22576
	evm.TU.supercontig_90.24	5.96816	7.76103	5.86337	6.85482	7.61814	6.28014	3.35705	3.84961	4.31032	7.03467	5.66812	6.99314	8.22388	7.5316	6.42335	6.0647	7.23454	5.92846	5.44572	5.90895
	evm.TU.supercontig_90.22	11.2553	9.86712	9.7273	8.06451	11.1037	10.8555	4.76575	6.65351	8.06294	8.86313	10.622	11.3668	9.00062	6.73025	12.8984	9.45854	6.74744	8.45171	12.7994	13.1202
	evm.TU.supercontig_90.21	58.543	55.1136	57.4785	35.9192	48.7552	52.5266	52.629	53.0156	54.6852	40.093	47.3862	49.1792	57.5247	50.6347	53.6849	46.0022	62.4071	64.336	56.2451	53.2136
	evm.TU.supercontig_90.19	3.68259	2.6248	2.54352	2.37962	5.2465	3.65167	6.52785	5.03906	5.36827	3.06534	4.46805	3.77111	4.66929	5.26318	8.33884	5.17369	2.76152	4.42428	11.3065	13.4191
	evm.TU.supercontig_90.18	12.5431	11.6699	11.7639	10.0904	12.2212	11.946	11.747	11.899	15.2006	14.4592	13.8607	11.1135	11.3473	7.40314	13.1606	7.02954	11.8441	13.2567	9.06185	12.2021
	evm.TU.supercontig_90.16	54.9171	49.6108	48.5545	58.3872	48.2482	56.0141	50.2436	51.8602	49.59	61.3579	56.7385	58.1433	50.863	43.0484	46.7548	48.3034	49.3944	44.4781	55.2976	49.3366
	evm.TU.supercontig_90.15	19.5053	30.3321	19.6044	61.8405	69.2808	60.3551	33.0868	26.286	25.0099	78.5297	54.4703	45.3367	27.405	16.8425	73.5566	63.6312	31.4914	25.3501	55.4795	46.0603
	evm.TU.supercontig_90.14	84.8227	66.3934	45.1696	59.1046	21.8742	38.032	12.661	65.6634	71.0284	23.2076	21.0931	113.873	18.7063	6.33456	71.8063	85.7069	43.2141	30.3141	18.4473	57.71
	evm.TU.supercontig_90.13	47.3343	37.6035	34.0485	11.4307	19.5028	30.8355	56.3978	69.0126	40.5382	16.9234	24.285	16.9525	33.4031	62.8981	22.812	13.2605	32.8853	42.5543	29.5567	19.8483
	evm.TU.supercontig_90.12	54.1468	64.3743	51.8805	61.8788	72.2162	60.6908	36.955	52.9305	38.2935	66.6018	50.7638	47.1781	31.8844	25.2287	90.4295	48.3227	67.6794	73.2437	101.555	94.5352
	evm.TU.supercontig_90.11	14.1607	21.1803	16.6915	16.625	24.6006	29.9528	20.1895	23.7888	12.2238	26.9273	33.3322	22.1602	18.8756	19.6593	46.518	34.3544	24.897	17.6693	45.783	49.2238
	evm.TU.supercontig_90.10	22.0916	19.6507	16.4142	88.8512	69.4645	52.6637	14.6209	14.2363	13.7836	43.2423	35.732	44.4374	12.0127	17.6751	30.0316	28.7185	15.1255	7.96037	41.6296	17.8397
	evm.TU.supercontig_9.96	83.5422	71.5077	82.1706	28.2857	52.3509	58.6579	81.8203	89.6827	86.8177	47.6721	77.6968	54.7468	59.1889	65.0843	59.9291	53.0372	67.206	69.4727	66.3242	72.9684
	evm.TU.supercontig_9.94	8.93277	10.9686	13.8037	12.7628	15.1966	16.8752	14.6636	14.3195	15.3043	16.9769	14.9441	14.3546	11.205	14.0521	16.013	19.5801	10.5707	11.4437	15.4097	16.0051
	evm.TU.supercontig_9.92	10.9588	11.3841	13.9524	13.8804	11.4049	14.0575	13.1177	12.18	13.3539	11.3906	17.3706	15.9975	9.62786	13.6092	15.5424	15.1461	10.3639	11.0208	11.0954	8.34367
	evm.TU.supercontig_9.91	53.8353	69.0033	45.3144	31.7747	31.5568	30.9047	42.8328	41.8429	48.0901	32.9769	38.0505	22.3011	34.9621	60.1452	32.6399	36.1693	36.4314	41.6154	24.414	32.8137
	evm.TU.supercontig_9.90	106.056	102.528	106.894	109.898	95.381	95.3226	100.418	107.196	101.762	107.735	96.1049	97.3281	102.094	109.112	93.6203	87.6453	83.7229	101.176	77.9402	74.1374
	evm.TU.supercontig_9.88	17.2556	17.3416	22.4331	30.9103	38.0217	37.986	10.533	21.7221	16.8657	27.172	17.6727	20.6918	27.0811	14.4697	22.4234	13.9058	18.175	12.5154	19.4269	15.3098
	evm.TU.supercontig_9.87	118.749	138.446	123.61	98.4296	118.679	126.645	132.056	149.036	141.332	103.862	119.203	121.243	148.847	138.934	107.27	86.9554	132.119	143.302	108.384	121.399
	evm.TU.supercontig_9.86	56.7557	50.9949	33.5	29.8665	62.3913	35.7187	46.2332	56.5346	33.7646	54.6422	45.1724	40.9715	29.4227	29.0209	68.8634	63.1897	70.7562	57.4243	53.2035	71.7686
	evm.TU.supercontig_9.84	69.6619	57.7554	70.6761	24.6033	22.238	26.3153	64.0653	61.9534	62.6064	22.6184	31.0265	25.7935	41.2131	47.2474	27.1557	24.5555	51.5929	48.3704	29.9676	26.5583
	evm.TU.supercontig_9.83	45.8986	137.027	63.6494	137.408	194.791	120.306	72.6986	27.387	37.113	299.438	141.609	179.579	5.54367	3.51551	68.2535	267.707	13.0617	3.6336	31.8772	0.1
	evm.TU.supercontig_9.82	129.864	753.858	209.746	556.603	385.911	390.065	490.135	155.687	252.79	890.284	884.401	1005.35	42.1945	56.8801	224.163	787.223	108.244	62.604	93.8032	26.4761
	evm.TU.supercontig_9.81	146.838	441.789	232.389	491.562	651.257	522.285	479.155	209.116	221.428	1141.56	896.735	1063.45	23.3993	85.472	300.998	1191.5	126.234	117.03	116.846	37.3408
	evm.TU.supercontig_9.80	199.096	385.635	254.179	800.274	929.153	785.637	683.377	382.106	427.295	1552.31	1423.56	1238.46	55.8661	33.7797	579.68	2337.9	170.353	236.797	212.564	67.7044
	evm.TU.supercontig_9.79	174.604	229.585	243.29	323.766	464.627	309.019	442.835	209.587	163.359	503.229	633.831	556.464	29.8419	22.5532	176.494	1182.59	152.618	239.073	102.083	27.1417
	evm.TU.supercontig_9.78	21.2592	71.5142	33.6001	122.012	89.6814	67.8906	81.4932	46.8044	61.4332	186.941	180.637	108.753	9.47117	16.2043	83.8523	286.374	47.6345	44.9221	80.7733	14.2657
	evm.TU.supercontig_9.77	2.37657	0.1	0.1	5.8969	0.1	0.1	0.1	3.09205	0.1	7.10933	0.1	11.8573	0.1	8.61702	27.4248	17.9892	18.5636	1.83622	0.1	0.1
	evm.TU.supercontig_9.76	3.31018	4.93051	11.5466	192.803	0.1	0.1	36.7792	13.059	20.091	11.5484	0.1	38.4601	11.7633	23.5677	71.9822	29.1297	26.1363	16.7389	0.1	0.1
	evm.TU.supercontig_9.75	5.19572	14.4883	8.02925	23.0024	21.0058	14.2158	0.683271	4.10642	6.41041	38.7869	11.8343	16.9743	6.53739	0.1	18.0973	20.3018	4.00238	9.0504	12.8778	5.87401
	evm.TU.supercontig_9.74	49.2731	33.7768	35.7832	37.5906	40.6813	37.21	39.5519	38.5886	46.2629	28.2124	44.3889	45.5374	54.5582	59.3408	44.2616	39.5846	50.1788	44.1327	32.5247	44.4538
	evm.TU.supercontig_9.72	4.60925	1.92902	3.44357	2.65444	7.97021	6.62064	4.02797	3.24164	3.3538	3.69996	5.51642	5.62054	5.84903	3.98835	11.1477	7.96866	2.45486	5.07101	12.4963	13.7103
	evm.TU.supercontig_9.71	71.297	75.4824	71.2401	75.5145	100.047	110.421	79.3571	78.2304	77.3132	101.911	103.325	88.7322	77.3719	70.7206	100.256	86.511	98.4119	75.0904	111.794	88.8081
	evm.TU.supercontig_9.70	68.0941	72.2292	75.3218	101.883	92.0986	123.793	51.9557	66.8014	66.5913	91.2246	102.234	100.235	65.9814	83.437	141.966	87.9255	70.9026	80.4578	130.662	128.665
	evm.TU.supercontig_9.7	19.8007	18.3069	23.8856	33.6797	44.1982	36.0179	19.1383	15.6	16.0995	28.1664	37.3811	27.6899	20.8841	16.3663	43.5402	30.5628	25.4664	11.5917	37.7367	37.088
	evm.TU.supercontig_9.69	29.1005	39.0875	32.9444	29.5242	39.8851	32.3468	29.9163	36.8425	17.5452	18.3144	60.9159	48.522	27.3118	26.1409	52.8541	27.9692	21.9315	18.4631	64.7679	22.4079
	evm.TU.supercontig_9.67	497.114	507.794	515.503	336.717	473.976	432.12	559.203	567.088	576.854	356.321	404.406	371.508	417.532	472.519	392.665	374.859	594.349	531.419	392.09	423.347
	evm.TU.supercontig_9.66	76.8379	60.1014	77.0793	51.2861	54.3228	59.2306	63.3251	66.6222	64.7223	56.4442	67.9128	58.4786	65.9899	67.2649	54.0796	51.5288	71.0173	61.5851	59.8331	53.5099
	evm.TU.supercontig_9.65	28.3356	19.4197	24.7563	4.43718	11.4359	12.4088	23.4633	23.6947	23.116	8.07602	14.2774	9.11678	25.8802	23.9443	13.2731	11.8179	23.6882	27.1495	20.9818	18.7072
	evm.TU.supercontig_9.64	58.3533	39.4868	54.0589	26.572	37.8331	37.0313	49.2962	44.3691	49.8428	34.3022	48.4844	39.241	48.2679	53.4782	47.997	30.9594	55.676	67.1318	38.9166	59.5333
	evm.TU.supercontig_9.63	9.94443	3.35724	9.12991	6.09115	6.42698	4.94608	4.47561	6.94496	7.44621	1.69242	3.50254	5.1815	14.2245	11.9094	17.3864	4.76529	21.8429	21.8994	15.5796	20.0251
	evm.TU.supercontig_9.62	55.7698	56.2976	56.6037	95.2451	97.7882	81.3411	75.153	58.539	67.6174	102.87	106.617	110.895	42.6021	45.61	74.6409	69.1384	44.7944	41.5675	63.1892	67.6226
	evm.TU.supercontig_9.61	43.5129	55.3322	45.5583	81.3196	70.9363	91.4665	62.3297	53.1127	57.1445	95.5247	111.909	107.881	28.4027	24.9553	64.1671	79.3975	32.2628	28.0257	55.9237	66.0593
	evm.TU.supercontig_9.60	18.7896	16.8252	20.1191	14.7632	12.6022	14.7637	18.3491	22.3066	20.3755	14.1739	17.7593	14.9731	19.438	15.8872	17.4426	17.215	19.1277	22.8608	18.1295	18.8093
	evm.TU.supercontig_9.6	90.9132	94.4017	90.8418	66.3066	65.7706	71.3401	95.323	94.3139	108.042	71.9273	86.3339	82.6026	104.281	98.4366	73.9183	62.225	88.5662	89.604	75.4937	66.4981
	evm.TU.supercontig_9.57	20.4405	15.134	24.7815	33.231	24.0074	24.9166	21.5465	20.2982	20.4665	37.3488	29.3309	30.8387	25.1825	21.2063	37.6978	22.3889	16.0471	21.0183	17.8783	19.9436
	evm.TU.supercontig_9.56	195.409	155.581	194.605	89.9847	124.98	135.639	213.4	244.517	231.984	115.634	144.972	143.612	211.913	211.45	124.391	116.065	244.383	235.115	173.791	145.159
	evm.TU.supercontig_9.55	45.0428	43.5804	42.3341	34.1247	32.9893	41.1679	31.659	29.0615	30.2131	24.8661	33.7012	33.2904	29.0179	29.6081	28.3923	36.7572	35.3161	24.7597	28.7449	29.3495
	evm.TU.supercontig_9.54	37.1931	35.8147	36.3293	50.0127	64.4315	54.4848	46.0999	31.4521	28.1643	30.266	44.3571	40.6596	12.4175	45.0834	55.3504	38.559	25.6176	19.887	39.3395	46.6241
	evm.TU.supercontig_9.53	677.027	0.1	792.086	0.1	0.1	0.1	0.1	0.1	578.15	0.1	0.1	0.1	0.1	0.1	0.1	0.1	0.1	0.1	0.1	0.1
	evm.TU.supercontig_9.52	104.483	106.709	105.267	141.528	97.7792	104.227	96.8143	94.4092	89.3223	110.951	111.048	116.702	80.9224	77.3394	109.014	104.702	99.0164	98.3235	100.464	95.3788
	evm.TU.supercontig_9.50	6.02947	2.86811	7.02027	5.89028	9.16046	10.8071	6.47935	4.41055	5.59408	4.51742	8.50794	9.68244	1.44629	9.37798	5.71664	11.414	7.83568	3.69221	2.48616	5.13847
	evm.TU.supercontig_9.5	97.5928	89.7194	98.3421	45.4669	41.0999	60.123	82.5034	84.0464	90.6441	51.3835	64.3545	66.5025	85.6517	68.974	52.3163	57.2665	72.9932	66.3766	48.1207	56.2638
	evm.TU.supercontig_9.49	0.1	39.4732	40.1095	71.0192	0.1	33.8231	0.1	89.9003	21.7741	84.3491	37.443	33.4356	0.1	27.9229	31.7871	50.1453	9.63568	17.0846	65.6616	0.1
	evm.TU.supercontig_9.48	53.3369	46.6701	55.0545	60.8366	73.2879	66.1849	54.5729	52.2378	62.1666	69.4497	73.999	71.7673	46.4024	41.1457	75.7287	70.2309	50.9329	58.5552	56.1075	54.1376
	evm.TU.supercontig_9.47	58.543	58.3397	60.4913	41.4975	51.5469	50.1337	56.2741	58.9841	60.2912	49.1949	52.6402	49.2523	52.5095	46.2877	56.4812	45.2942	62.4817	60.8637	53.8825	60.6079
	evm.TU.supercontig_9.46	1621.01	1586.68	1652.39	1140.11	1535.46	1551.21	1457.18	1596.64	1535.47	1328.77	1469.01	1405.99	1577.46	1529.31	1513.71	1352.82	1671.29	1600.88	1779.16	1859.23
	evm.TU.supercontig_9.45	10.4956	5.94649	10.6967	28.0823	24.2741	12.1127	16.9869	14.9101	20.0892	20.9966	26.5643	27.0094	25.6799	21.3734	18.6913	18.2398	6.38292	18.784	31.7626	61.9474
	evm.TU.supercontig_9.42	40.8278	29.3292	38.6938	4.46413	13.1195	14.3205	37.9372	34.5011	26.6097	12.6216	9.97945	7.67754	40.9592	64.4236	9.70163	10.0767	50.5582	46.3119	32.0994	25.4535
	evm.TU.supercontig_9.41	48.0493	44.3228	32.9902	33.0899	34.8559	31.1509	58.2339	55.839	62.8977	45.5569	49.6689	46	50.1546	59.0602	25.3388	25.559	85.5283	67.746	42.2228	35.2652
	evm.TU.supercontig_9.40	13.1375	9.89249	6.6006	1.23965	3.22789	3.48922	8.52759	5.14935	9.63113	4.39069	1.30201	2.98112	3.95011	8.31281	6.79681	4.6609	12.052	8.113	5.51374	4.22863
	evm.TU.supercontig_9.4	126.377	103.016	126.027	145.522	163.777	168.313	180.094	191.827	178.632	155.826	171.969	144.192	100.383	98.7285	214.05	157.828	155.773	149.9	163.346	174.804
	evm.TU.supercontig_9.391	174.701	180.801	165.373	99.3909	105.326	92.1438	176.461	157.423	145.105	117.852	146.699	165.037	153.368	140.803	133.414	94.3772	130.308	172.101	171.525	146.377
	evm.TU.supercontig_9.390	24.09	21.644	16.7165	19.6001	7.65499	20.4581	11.8496	11.2196	12.9885	9.89989	18.8083	11.0562	7.66889	17.8472	16.1967	20.3475	5.46762	15.5359	23.328	11.5825
	evm.TU.supercontig_9.39	679.747	794.12	773.226	422.664	777.677	935.683	753.099	973.598	794.627	428.295	711.829	520.57	754.801	568.913	1108.86	611.733	1067.73	869.507	1172.9	1271.06
	evm.TU.supercontig_9.389	54.9175	46.0762	49.8075	48.0584	49.5714	45.03	66.9519	66.3346	63.1224	57.6059	56.4019	49.4617	61.6127	69.3914	52.3906	50.914	56.8988	61.3124	45.6633	39.463
	evm.TU.supercontig_9.388	7.72368	15.9268	11.6284	2.40816	3.11945	3.52397	8.53038	6.71847	6.5021	7.62101	4.67382	7.956	5.32148	4.1188	4.01033	6.39915	4.3387	5.57599	3.59987	2.07802
	evm.TU.supercontig_9.387	47.8141	59.0144	55.2342	61.0974	60.1905	48.4235	69.9456	64.9627	63.8554	59.1688	60.6412	56.8689	42.1624	36.601	61.5471	53.7948	45.2252	49.4461	44.1352	48.1905
	evm.TU.supercontig_9.386	13.5466	13.014	18.119	24.157	36.9384	12.9756	14.685	19.1283	20.1613	25.6747	24.7309	20.8747	16.2655	15.47	50.0914	22.2756	19.2486	12.3016	23.8992	35.4543
	evm.TU.supercontig_9.385	2.85008	3.97646	0.1	2.818	6.22014	8.2268	4.54947	10.5061	3.63146	3.47242	0.1	0.1	3.54457	0.1	5.22392	4.39824	6.46865	13.2117	5.29534	37.1499
	evm.TU.supercontig_9.383	6.28411	4.7156	5.68374	5.35949	6.96157	6.24153	6.16808	5.19373	5.77105	6.20919	8.24081	7.44226	5.28535	4.19322	7.05353	8.70736	4.1534	3.71683	7.16229	5.93975
	evm.TU.supercontig_9.382	24.9745	21.6601	24.1363	16.4457	19.5586	22.3307	21.9946	23.1491	26.0723	17.6032	18.4024	16.4198	22.9376	20.7545	21.695	23.6686	20.1151	26.5976	18.2275	28.1276
	evm.TU.supercontig_9.381	50.5296	50.4659	50.6714	39.8254	51.1075	49.3962	71.7715	55.2715	53.2293	53.3642	58.6428	55.7774	42.5553	42.1107	41.602	47.6515	57.3974	53.4483	50.3763	71.8725
	evm.TU.supercontig_9.380	118.329	94.2146	109.543	71.6384	114.572	104.065	139.957	145.977	149.061	101.826	122.878	102.656	97.1585	94.636	109.167	103.515	126.459	112.115	119.68	137.518
	evm.TU.supercontig_9.38	57.6998	54.6186	54.4214	39.0862	52.1503	47.1451	48.7984	58.119	55.8831	55.9078	57.4349	49.5266	46.9308	58.5785	70.842	52.9342	45.1061	56.3418	58.0003	83.1431
	evm.TU.supercontig_9.379	6.81762	9.42871	7.18061	2.84307	3.63535	1.57987	6.84456	7.45752	6.82639	5.41323	4.26388	8.34232	1.43464	1.8247	3.66031	0.900514	5.37188	4.90779	1.99084	2.95161
	evm.TU.supercontig_9.378	105.206	84.6179	64.7605	223.299	69.9114	60.892	119.06	124.75	93.7848	151.078	67.4135	0.1	77.0627	60.5082	114.465	316.506	96.9399	142.018	59.1326	366.563
	evm.TU.supercontig_9.377	53.7647	62.1147	43.9551	22.4679	54.4908	46.3349	48.5025	54.8963	57.1349	34.9462	45.7977	44.815	43.4301	47.5762	48.3926	28.695	54.6326	60.6447	52.9352	64.4594
	evm.TU.supercontig_9.376	66.0942	64.5644	66.0799	69.7767	99.2885	72.4512	54.575	75.1998	67.7788	72.8911	94.7395	102.365	71.9858	81.4482	74.4227	94.5338	88.482	81.6244	83.7313	85.3813
	evm.TU.supercontig_9.375	44.0442	28.7204	32.6829	39.6852	0.1	0.1	0.1	36.5781	47.0265	47.3341	0.1	111.268	88.9919	80.0494	0.1	0.1	20.8244	73.5082	36.6493	0.1
	evm.TU.supercontig_9.374	40.0015	30.044	42.4047	26.3235	59.1527	35.3151	43.226	51.391	47.5792	31.244	57.1804	66.8353	50.6723	59.4914	41.7445	89.979	66.846	51.9804	48.123	51.7333
	evm.TU.supercontig_9.373	167.867	154.032	185.274	139.964	131.597	182.954	178.778	186.415	182.37	138.959	164.709	162.469	172.669	156.022	141.416	128.801	165.531	172.089	157.219	167.576
	evm.TU.supercontig_9.372	980.503	771.516	841.247	464.879	991.562	807.362	1032.38	1052.85	1031.29	627.37	777.004	651.892	861.243	1049.28	812.242	670.625	1211.74	1204.19	1267.76	1428.58
	evm.TU.supercontig_9.371	101.678	96.301	93.8196	67.3739	71.929	74.3918	96.9551	116.127	110.481	86.6083	91.9616	86.8793	74.6683	90.7977	77.9795	84.5871	141.456	132.834	77.9362	66.1051
	evm.TU.supercontig_9.370	10.7081	0.938037	12.2445	5.4683	5.04462	15.2153	9.13514	14.1693	7.10429	12.4648	15.3326	6.48786	3.25128	1.76583	19.7445	11.538	20.9085	20.7991	17.1436	15.8615
	evm.TU.supercontig_9.369	59.2237	94.7432	69.9092	60.4778	67.5046	77.1602	51.639	54.253	54.4753	61.9593	55.7273	61.8153	55.6255	62.0762	76.7009	78.0717	60.5099	59.3101	77.88	84.9009
	evm.TU.supercontig_9.368	10.6995	9.37631	10.7403	6.56796	3.71296	4.9353	14.3498	10.7227	4.90789	2.12603	12.2947	11.7429	8.59103	8.94235	3.112	5.25122	7.89093	6.36824	14.0012	19.4555
	evm.TU.supercontig_9.367	14.0215	3.92005	6.2361	18.4984	10.3674	6.2119	9.8836	12.5681	8.56205	15.4772	16.6005	17.4396	15.2931	7.41292	20.0607	14.7589	16.1743	9.17472	10.3498	13.8422
	evm.TU.supercontig_9.366	8.49729	5.57174	7.05865	7.05685	4.81026	5.67675	3.97743	4.27442	5.98106	6.69692	6.366	5.92762	2.97791	6.31097	5.62285	5.23329	5.99427	5.31856	5.44408	4.121
	evm.TU.supercontig_9.364	161.505	144.801	177.889	147.574	267.683	182.542	190.922	174.601	193.909	161.574	169.311	156.943	150.123	159.284	208.736	160.94	200.525	186.484	207.346	257.429
	evm.TU.supercontig_9.363	38.7506	36.9044	52.8394	48.8502	65.9363	44.6939	29.8195	43.7843	40.9135	61.3493	29.2017	51.8931	45.5134	36.4817	72.5351	65.5151	39.2069	44.754	48.4142	50.3361
	evm.TU.supercontig_9.362	112.949	119.678	114.929	105.903	132.745	112.336	113.454	115.03	106.899	107.831	107.319	127.362	84.7619	157.308	129.479	94.9241	160.02	113.012	145.057	120.877
	evm.TU.supercontig_9.361	89.2709	73.9167	84.819	50.4073	47.4309	60.5342	71.0179	75.6792	70.1979	55.6408	64.1082	58.6514	74.7618	84.9794	57.1346	61.949	77.5446	75.9908	53.8007	50.124
	evm.TU.supercontig_9.36	3.1084	1.0795	3.57575	2.36652	5.4157	2.68533	3.70879	3.81429	2.03771	5.12453	3.91122	4.80464	4.88817	3.40829	3.51221	8.2209	1.98697	2.4039	2.4123	3.82639
	evm.TU.supercontig_9.359	14.5816	28.2714	19.1519	13.1225	23.8588	19.0146	22.4764	27.0507	23.0771	21.3325	21.9805	23.7057	25.4525	16.0138	20.3945	24.4459	22.1901	17.5232	19.4622	19.4865
	evm.TU.supercontig_9.358	42.4678	44.9559	47.71	61.3758	69.5771	55.1484	48.3524	52.0091	44.5137	50.603	57.5599	48.5897	43.6828	52.4189	66.2202	61.8182	40.2291	40.1634	59.916	53.7056
	evm.TU.supercontig_9.357	20.4911	13.4982	14.0821	4.54161	11.4298	6.32851	17.6781	17.9256	19.5159	11.2383	12.1236	10.5168	12.657	16.4292	10.7212	4.84755	16.8971	11.4919	10.6332	10.2039
	evm.TU.supercontig_9.356	19.4076	18.9623	19.8716	20.4714	31.8277	30.5891	10.624	14.0952	12.8637	26.7872	26.7383	23.8195	18.2263	15.6189	35.5371	33.4644	17.6932	21.766	33.6156	42.526
	evm.TU.supercontig_9.355	50.9764	42.7411	74.5927	13.69	55.1812	56.9876	68.3253	66.0053	51.8947	77.6656	59.1802	67.2373	62.1023	30.1776	97.4545	60.2753	73.3395	64.5659	39.065	70.0831
	evm.TU.supercontig_9.354	35.2137	35.2972	30.9405	29.5235	50.3443	42.8421	37.3009	31.2262	31.7897	35.416	34.8012	29.939	27.3184	31.1141	45.7462	38.2614	31.0697	31.5564	43.4339	44.9633
	evm.TU.supercontig_9.352	14.3612	9.73021	15.045	12.4036	12.9272	14.2859	16.5553	14.9037	15.6049	14.5506	13.2871	18.3922	13.552	11.8605	11.0249	11.2206	14.5623	13.7916	11.0237	9.94225
	evm.TU.supercontig_9.351	79.0399	65.6116	34.6775	159.765	179.594	74.4441	132.832	109.614	93.55	140.481	173.416	143.071	128.242	39.535	212.441	178.56	138.973	120.111	47.8078	101.377
	evm.TU.supercontig_9.350	17.4728	2.9216	15.9521	29.9988	25.6807	26.402	29.3408	47.8906	24.0165	19.9121	36.1611	27.2529	28.3857	40.1755	18.1609	33.6923	48.5204	43.9929	20.265	15.9281
	evm.TU.supercontig_9.35	0.284995	2.99713	2.63113	4.66727	2.47029	2.68079	0.285398	1.35109	2.91466	2.82555	6.44832	3.58215	2.68899	1.62234	2.81347	5.3378	1.57762	1.98552	2.16094	2.5837
	evm.TU.supercontig_9.349	11.9207	0.1	0.1	0.1	43.4882	0.1	0.1	10.8214	7.13013	0.1	14.0552	12.8286	4.81184	0.1	12.0727	38.5292	0.1	5.83944	12.2718	19.3665
	evm.TU.supercontig_9.348	329.943	207.897	297.52	501.975	560.271	353.768	721.74	950.42	936.109	669.819	824.125	527.314	667.961	509.914	885.561	1285.84	866.394	915.837	653.422	1081.97
	evm.TU.supercontig_9.347	2.27464	7.63664	3.72762	13.5647	19.4979	11.6082	10.5073	10.859	4.66817	19.3348	18.8133	23.8679	4.20113	0.1	7.30002	12.3351	3.87157	1.85572	5.61472	2.99221
	evm.TU.supercontig_9.339	22.4951	25.8726	24.7815	22.5122	24.273	17.9294	24.0211	24.7093	25.7931	17.8085	31.6185	29.3749	17.8668	26.5532	24.4408	16.1323	25.4278	22.4129	26.8829	26.5581
	evm.TU.supercontig_9.338	96.594	93.8187	93.3742	88.9202	144.859	145.951	109.42	99.4038	78.3042	173.523	101.827	116.166	93.8728	76.988	148.728	167.558	93.9321	90.908	158.245	142.316
	evm.TU.supercontig_9.337	14.0321	10.4793	12.5286	8.19204	9.87806	11.8226	13.394	15.365	10.9495	12.417	13.3883	6.76528	4.06788	6.00889	11.2069	14.4747	6.95828	7.42339	14.6215	16.2379
	evm.TU.supercontig_9.334	35.4896	27.9242	31.3535	41.9887	48.5042	47.8994	26.5782	33.1398	35.3704	40.3454	46.4564	41.8174	41.5227	33.2367	40.8459	44.246	20.0237	25.1303	50.2544	45.2236
	evm.TU.supercontig_9.333	32.8267	32.7332	32.7513	18.3234	19.4311	20.5552	33.5796	35.4075	30.6361	18.869	23.8763	26.3236	28.631	29.6306	24.6723	20.4437	27.32	34.597	25.6992	23.8459
	evm.TU.supercontig_9.331	49.9897	41.753	51.1338	23.6552	26.425	28.7214	44.3233	46.628	45.9563	24.5229	31.1242	26.5028	48.8983	49.2172	30.784	26.2555	46.0519	48.9147	31.5374	31.9329
	evm.TU.supercontig_9.330	57.4039	53.9116	70.1485	61.0829	63.1744	73.987	63.5709	74.5905	64.466	81.321	84.366	76.5325	52.7613	58.507	71.6807	62.065	61.3256	60.5866	73.0268	76.4569
	evm.TU.supercontig_9.329	15.0134	15.7824	17.7228	13.3641	15.5065	14.8209	16.0548	19.5687	17.5548	16.146	20.941	16.9475	15.7268	16.0184	15.7261	13.5348	14.6094	12.4929	14.2066	16.3537
	evm.TU.supercontig_9.328	25.5288	29.2138	27.1588	27.9163	22.4726	25.5727	27.6259	24.5672	23.9353	30.7532	30.8621	29.8892	29.6811	24.9829	26.5807	28.0286	23.1422	25.7874	21.967	20.0763
	evm.TU.supercontig_9.326	12.7808	8.20766	6.08846	4.22807	5.40079	4.19594	8.42629	14.9576	13.7296	4.41945	5.1974	5.68524	8.43634	16.4604	7.59804	6.70341	7.08455	15.343	5.98868	3.10586
	evm.TU.supercontig_9.325	4.48967	5.27014	6.62183	7.29429	7.04122	7.43867	8.33686	6.70679	8.48603	9.258	5.64532	5.07827	12.5923	7.98316	8.23567	8.4913	9.87187	12.2925	7.57197	4.71819
	evm.TU.supercontig_9.323	12.2282	8.7902	9.72193	4.62974	7.42154	9.1812	5.97604	6.05252	5.31746	5.93702	8.30548	7.07559	7.90011	12.751	12.3969	11.7456	26.3253	26.9657	12.2341	15.3772
	evm.TU.supercontig_9.322	29.6357	24.6042	20.7696	3.01361	8.22227	3.00313	12.3416	16.4496	27.4617	11.0635	7.93095	13.5731	21.52	56.6126	12.2741	9.38905	34.1911	33.711	7.05512	17.4825
	evm.TU.supercontig_9.321	23.4183	20.8714	24.0421	16.8434	18.3801	19.4619	32.0209	29.8372	33.4119	19.1395	25.2372	23.3999	19.5801	18.6365	17.3978	15.7289	20.626	21.6154	18.3617	19.3711
	evm.TU.supercontig_9.32	60.5471	50.9808	55.5482	64.6964	62.7502	75.0572	50.8163	57.4859	51.745	68.5274	83.5005	72.1395	58.0833	45.0911	94.4169	76.0054	53.4575	57.8642	71.203	70.6264
	evm.TU.supercontig_9.319	98.4571	90.9975	100.917	92.3248	132.938	116.369	109.082	126.558	114.457	98.1039	115.676	101.968	107.711	98.1279	147.093	122.358	103.946	121.066	126.768	141.044
	evm.TU.supercontig_9.318	122.695	117.043	125.781	106.915	157.427	133.398	129.234	146.85	145.076	140.362	135.548	123.002	113.351	121.909	133.509	124.527	128.158	130.314	135.202	137.387
	evm.TU.supercontig_9.317	14.5859	21.5655	17.4118	18.4334	24.8283	25.5854	24.0517	21.6654	22.8373	27.508	29.1837	25.3472	14.3233	16.3706	25.272	24.6503	18.6877	17.3048	22.4386	23.3855
	evm.TU.supercontig_9.316	54.36	51.3022	56.2668	38.7198	33.0234	42.6087	48.6337	48.0148	51.2098	36.1796	40.0875	34.8262	55.3842	58.3345	37.9044	38.7478	50.7512	46.8647	36.2562	35.2147
	evm.TU.supercontig_9.315	112.985	99.5408	111.769	57.1526	77.1842	76.6856	97.8169	86.8794	103.664	56.4129	66.9981	61.918	113.562	87.3789	80.3971	64.7691	101.049	105.665	81.6604	69.2513
	evm.TU.supercontig_9.314	53.0498	63.7403	38.69	52.0456	75.6823	51.8733	37.0162	48.6704	36.2099	45.4766	57.7294	71.3265	67.9564	42.2813	66.0218	47.7491	50.329	52.4361	51.2182	44.814
	evm.TU.supercontig_9.313	59.6752	65.8237	80.3892	99.7908	104.06	90.7473	61.0357	60.1449	71.0771	94.3458	79.1186	96.267	59.335	78.2526	111.596	103.473	64.4116	57.7947	105.718	105.081
	evm.TU.supercontig_9.312	19.2672	14.3318	17.4616	9.90697	10.0831	15.1511	19.1791	19.6131	17.9283	10.4248	16.2434	12.3788	15.2563	19.0458	12.5015	13.1788	20.0488	15.5164	12.2509	10.7719
	evm.TU.supercontig_9.310	3.02617	2.01616	4.22071	1.27533	6.5145	5.042	9.67203	6.74422	7.75685	4.15158	4.39948	5.69892	7.84548	4.43116	7.7174	6.2286	7.06258	3.81645	3.72154	2.62477
	evm.TU.supercontig_9.31	91.9746	72.0375	96.0984	63.6345	75.9484	62.2914	79.3212	74.2452	81.3041	48.7426	77.3811	65.025	80.2327	104.395	55.6717	34.9852	107.389	122.426	68.2196	62.9776
	evm.TU.supercontig_9.309	2.38826	4.89066	4.44633	3.66182	5.48098	3.08139	7.69208	3.98963	7.27286	4.2211	6.10958	7.78933	4.46251	4.16831	5.97352	7.13471	4.54183	3.78418	3.21676	3.23636
	evm.TU.supercontig_9.308	10.9483	5.91854	9.31472	29.2509	23.9922	30.2649	9.26752	8.8157	9.48352	24.2902	28.3555	24.4885	9.98203	5.16819	45.8405	30.5491	11.0644	9.50412	36.668	35.4867
	evm.TU.supercontig_9.305	3.06412	2.21004	4.1041	9.31435	10.0023	7.91966	3.52725	4.04454	4.06049	9.06277	9.21993	8.42636	4.85415	4.18911	12.5071	11.4243	5.65643	5.81194	12.3152	9.49623
	evm.TU.supercontig_9.304	7.82509	8.95138	5.96344	14.3391	12.1524	14.7623	4.47291	7.49779	8.78718	21.5915	19.536	12.0476	8.68869	13.9552	21.6584	17.3512	7.54411	6.02851	18.0078	16.3279
	evm.TU.supercontig_9.303	29.03	26.1607	28.4727	22.2821	33.5461	23.4379	33.9278	43.3546	39.1721	29.0832	34.5619	35.5396	41.7158	19.2368	37.982	33.0565	33.1183	35.1515	32.9756	23.6984
	evm.TU.supercontig_9.302	20.197	23.2124	25.4693	23.1473	30.4181	23.7794	25.5106	27.6507	32.2013	24.5458	22.6456	22.9186	24.6992	24.5426	25.7234	23.3292	21.3741	28.943	23.6321	22.5286
	evm.TU.supercontig_9.301	0.1	0.1	6.69683	0.1	17.8031	0.1	3.26318	0.1	0.1	0.1	0.1	7.99398	0.1	0.1	0.1	0.1	6.57791	12.6676	0.1	0.1
	evm.TU.supercontig_9.300	155.118	182.31	149.5	209.646	183.785	189.454	203.082	186.082	178.587	211.719	176.888	203.097	121.545	134.798	161.951	141.154	127.42	126.855	128.986	130.011
	evm.TU.supercontig_9.3	24.159	29.6674	24.9178	62.8905	39.8773	48.019	28.822	29.8025	30.9585	52.855	41.3489	53.8748	20.1231	22.8258	44.3736	40.8373	15.9683	17.2562	31.6752	32.4404
	evm.TU.supercontig_9.299	57.4816	51.1111	58.0659	71.3414	89.8981	98.4216	50.765	54.4003	69.6719	77.1412	92.1733	92.4305	58.8624	51.1858	84.8734	75.1482	60.7373	58.718	91.4216	92.5377
	evm.TU.supercontig_9.298	22.0656	29.6169	21.5018	46.3259	45.6816	41.1989	28.3898	20.9444	26.809	47.2497	44.2303	36.7911	18.5456	19.1146	40.0263	40.7511	28.4843	18.9105	39.9505	45.0809
	evm.TU.supercontig_9.297	148.252	103.563	124.182	76.3996	114.617	106.201	105	139.96	132.257	101.016	122.625	97.0409	158.834	150.708	102.74	121.047	183.647	169	185.654	158.56
	evm.TU.supercontig_9.296	18.207	24.9125	20.9746	32.9932	25.2328	24.798	16.4021	18.0848	17.8481	29.8208	26.9176	28.2193	17.0473	11.8008	35.388	24.2335	13.7072	15.8687	25.8646	23.2934
	evm.TU.supercontig_9.295	49.0752	54.5178	50.08	48.2742	58.4052	60.3551	52.3679	54.0432	49.0364	57.7077	53.3135	52.5523	32.9834	39.9029	35.468	28.5336	35.1845	41.4005	47.6057	48.4376
	evm.TU.supercontig_9.294	40.8128	44.2374	35.4179	33.6784	36.7686	31.4454	37.7108	38.4026	37.5496	35.4436	31.9092	37.2947	32.9141	31.4437	44.0341	44.8162	31.4059	46.6837	30.7388	39.6062
	evm.TU.supercontig_9.293	33.4269	15.5227	27.3148	8.03774	24.5716	8.01528	33.2213	31.7585	36.57	12.4959	15.1241	8.27431	18.2522	8.77628	7.53388	3.25449	10.3773	24.2837	11.4793	15.0309
	evm.TU.supercontig_9.29	28.1458	31.9074	27.7252	21.9984	29.4015	17.2855	35.4909	28.7997	34.3655	24.6057	27.5866	29.1634	18.3257	13.4194	19.5752	15.942	25.4871	20.0343	22.2691	22.2449
	evm.TU.supercontig_9.289	35.4138	27.9758	35.1333	32.7911	46.8599	41.1244	28.2127	29.3447	26.3966	35.1698	44.1954	38.0029	40.3814	44.8635	46.5787	35.2333	29.4192	29.4838	39.0938	44.5847
	evm.TU.supercontig_9.288	56.178	77.791	74.8196	82.2394	63.9937	77.8953	73.9337	61.7793	60.9525	80.6056	84.0411	71.5496	39.2374	42.9524	79.2441	56.9143	55.3326	55.0702	49.9445	55.0994
	evm.TU.supercontig_9.287	23.967	46.4201	38.9638	99.0588	75.9105	70.3882	18.6702	24.0672	27.9133	116.315	68.9267	80.3201	18.2117	23.8786	92.6958	91.02	28.5668	16.4641	83.2468	53.9153
	evm.TU.supercontig_9.286	144.53	141.116	151.83	203.079	224.51	208.591	128.843	158.947	148.689	235.896	204.627	206.615	177.509	164.902	218.307	180.333	194.923	170.858	280.896	244.264
	evm.TU.supercontig_9.285	27.015	39.7911	31.5205	30.9662	29.3752	34.3395	28.6575	27.9368	18.6594	30.2926	30.9901	34.5023	12.7818	26.5801	28.3513	24.579	21.3443	16.7513	22.6177	25.4076
	evm.TU.supercontig_9.284	33.8624	24.1732	38.2552	9.90367	29.6937	24.9468	49.268	35.1561	43.7155	22.2283	37.933	22.5815	18.1117	42.1545	33.537	23.9874	39.7884	39.4912	41.769	36.7561
	evm.TU.supercontig_9.283	8.97098	7.69204	10.0234	7.77318	7.44879	9.26689	5.62236	6.51057	7.24038	10.8603	8.90405	7.41266	7.81013	10.2484	9.65369	8.01398	8.25594	8.44242	10.5111	9.86655
	evm.TU.supercontig_9.282	25.4569	27.4056	24.7167	16.0987	20.2861	25.6546	29.8654	28.0508	26.8686	27.5725	29.1362	28.314	23.0215	21.9073	17.0117	17.1099	13.5839	14.5225	21.3516	24.347
	evm.TU.supercontig_9.281	24.1862	22.5413	24.9858	36.0378	26.0709	25.1027	24.2263	24.9825	23.2487	29.682	27.0697	25.2223	21.5282	18.1033	29.3629	29.077	17.97	19.2793	23.4451	18.3673
	evm.TU.supercontig_9.28	66.4767	60.1452	67.7425	103.483	112.318	80.4157	67.6994	60.5279	69.8981	112.362	96.2646	103.745	39.6316	39.2598	81.2912	103.148	60.3032	63.6572	55.9317	73.9213
	evm.TU.supercontig_9.279	20.2376	16.9398	19.8298	14.7102	10.9439	13.1091	17.1927	16.6246	9.76098	19.513	14.1478	11.8213	18.9046	14.6868	18.3837	18.3842	20.0511	18.1792	13.1206	11.3977
	evm.TU.supercontig_9.277	5.50439	4.653	6.69531	5.06363	6.69552	15.8946	5.70858	7.35333	3.36996	2.59449	12.8037	7.20117	0.952476	10.8891	7.3881	8.02846	0.877455	3.4514	6.72273	0.1
	evm.TU.supercontig_9.276	9.08902	9.7449	12.1194	9.27262	6.4874	9.18261	10.219	11.9461	9.11653	11.6033	9.72694	9.33246	13.6092	11.8592	5.34439	13.4643	9.62008	9.07809	9.59529	11.5043
	evm.TU.supercontig_9.275	42.8583	60.6502	42.9052	0.1	0.1	0.1	44.3587	45.094	38.5207	4.63134	2.05531	0.1	89.3023	75.0029	0.1	2.98153	51.9326	72.6954	1.83037	5.53688
	evm.TU.supercontig_9.274	23.7	0.1	0.1	0.1	0.1	0.1	0.1	31.8285	0.1	0.1	0.1	0.1	0.1	0.1	0.1	0.1	0.1	0.1	0.1	0.1
	evm.TU.supercontig_9.272	169.593	201.238	188.086	267.352	242.87	259.36	155.981	152.908	144.089	191.322	167.966	181.836	86.9294	110.087	229.239	191.032	146.689	131.062	212.096	193.119
	evm.TU.supercontig_9.271	239.083	234.586	255.05	213.701	225.589	245.828	226.212	233.372	231.964	170.055	139.356	168.008	267.063	244.429	258.162	186.224	221.225	234.308	228.653	251.579
	evm.TU.supercontig_9.270	596.336	473.892	503.435	702.529	712.582	947.109	375.931	402.607	427.362	464.005	604.64	471.141	528.097	610.194	698.5	587.188	563.499	507.359	843.006	835.146
	evm.TU.supercontig_9.27	16.6239	11.356	9.17274	146.13	125.561	106.934	17.8921	14.6493	19.3674	113.911	93.9331	97.2128	12.5322	16.967	125.289	90.5784	8.80193	10.1992	95.2179	70.1242
	evm.TU.supercontig_9.268	56.8994	64.9385	60.0048	65.4089	59.3858	65.7185	56.3227	58.3096	56.3227	65.7268	67.4395	66.3344	44.8941	41.2663	64.7525	61.6851	46.4708	48.2001	56.7507	56.9753
	evm.TU.supercontig_9.267	55.3153	56.3083	59.8433	56.6077	50.1077	56.4638	60.6843	66.5493	65.8009	56.666	64.7783	58.8961	61.8754	53.8088	62.8462	58.8277	56.1233	64.1602	65.0022	59.2231
	evm.TU.supercontig_9.266	18.6576	16.4744	20.7807	27.9328	27.6972	35.6401	19.0105	21.1274	17.4958	31.6655	28.8601	29.297	20.9851	26.857	32.4751	34.3812	16.6332	20.1707	30.0941	33.4021
	evm.TU.supercontig_9.264	129.354	131.9	135.118	160.462	251.026	208.688	143.966	137.114	93.095	168.721	150.754	109.198	103.437	123.949	179.437	197.819	137.026	133.402	283.246	296.499
	evm.TU.supercontig_9.263	11.2666	1.6821	11.5795	19.6479	16.4581	4.68754	17.5576	24.0931	20.0054	17.526	18.5151	26.0656	11.2111	2.79765	15.8766	20.6951	15.6278	11.8213	12.8012	20.1789
	evm.TU.supercontig_9.262	94.4031	74.2004	90.7907	66.2741	71.1238	71.2759	94.5186	97.3602	101.484	66.0819	81.5523	76.6237	99.1535	131.893	66.5614	58.5563	119.631	107.34	89.3932	84.9093
	evm.TU.supercontig_9.261	229.61	218.169	240.697	277.077	363.42	252.024	219.126	276.566	225.852	251.008	282.212	257.803	247.999	263.713	372.667	265.787	255.419	239.488	367.025	349.005
	evm.TU.supercontig_9.260	10.2205	10.2459	8.66613	12.8133	13.4778	13.4936	10.9257	8.4195	10.5994	9.55172	10.9943	14.0485	13.7715	11.1829	13.2556	16.0369	9.13459	6.23082	16.6397	11.8279
	evm.TU.supercontig_9.26	18.8503	28.3242	17.6657	54.9523	47.679	45.7375	25.0887	19.2364	22.6927	42.4111	38.3038	41.8364	22.1412	12.2762	41.8211	42.077	15.356	20.9479	40.6339	56.0649
	evm.TU.supercontig_9.259	1178.76	1181.48	1087.46	395.003	745.371	637.28	1082.46	1164.58	1155.92	513.292	575.31	482.384	1346.15	1194.53	719.328	612.07	1508.29	1475.31	973.032	1036.31
	evm.TU.supercontig_9.258	17.6399	22.2088	20.6322	31.4265	30.9819	31.2887	30.2157	30.9581	29.6517	44.0478	40.6916	35.9222	27.3236	18.7366	36.7552	31.5871	18.3244	21.1355	23.5432	26.1175
	evm.TU.supercontig_9.257	81.0639	62.878	72.7204	49.2768	62.1243	66.9302	74.6634	72.1114	71.1093	61.7112	66.3373	64.2633	89.12	92.2895	66.002	61.3784	84.3302	79.9046	80.549	90.7424
	evm.TU.supercontig_9.256	7.90746	5.73776	7.67766	6.19027	6.74094	10.2194	10.4108	9.38653	8.55993	8.03827	10.5214	4.97915	4.01915	9.38676	9.01047	7.52962	5.7284	9.33893	9.10461	11.5884
	evm.TU.supercontig_9.255	23.4878	25.1691	26.5586	18.5606	19.9726	20.3759	24.2292	24.8866	23.7215	19.7445	22.9823	18.058	21.6086	17.3477	19.4059	17.8178	20.8519	21.6389	21.9054	19.3128
	evm.TU.supercontig_9.254	12.0842	9.17978	11.2674	1.3851	4.07668	3.81166	11.2417	10.6231	10.565	2.82429	4.61612	3.05742	9.46965	9.15555	7.11375	3.91322	9.36845	9.43553	9.36632	10.6307
	evm.TU.supercontig_9.253	51.2687	68.819	49.3527	70.7826	75.2582	47.2241	37.5313	48.9724	48.1294	45.0628	47.7017	42.9899	56.823	36.7483	72.1297	75.8768	35.2592	64.7845	75.9441	85.4748
	evm.TU.supercontig_9.252	163.695	151.979	169.562	174.927	187.742	191.11	145.829	179.844	166.681	206.704	167.285	161.279	165.453	164.48	222.149	196.767	179.943	194.444	227.813	268.156
	evm.TU.supercontig_9.251	981.297	1574.44	943.531	3339.79	2429.32	1819.82	1121.14	793.856	994.57	2712.03	1190.09	1977.16	1674.07	1455.21	1668.83	3548.36	387.79	433.432	566.594	243.906
	evm.TU.supercontig_9.250	22.459	29.1998	28.8784	59.7897	90.1232	81.9393	20.4754	32.6624	28.3366	79.2532	66.7926	48.3959	16.4343	10.7906	82.2729	62.3302	21.1915	17.1151	67.0602	78.1799
	evm.TU.supercontig_9.25	5.40286	5.22821	3.19956	22.7174	18.5758	18.0472	7.5056	5.16893	5.0375	20.3815	16.4953	17.7838	1.92901	8.53514	14.7485	21.813	2.86461	5.74172	20.373	17.01
	evm.TU.supercontig_9.249	4.01787	9.07897	6.12698	7.8827	23.272	10.9186	3.55793	6.03647	4.55216	12.808	14.9635	19.8911	12.1209	9.09823	8.6098	8.81046	5.88575	7.0876	11.9505	6.92513
	evm.TU.supercontig_9.248	8.81383	2.83204	17.1601	53.7703	62.2524	31.2238	19.5648	14.5222	14.2877	63.9916	59.1334	63.7723	24.0748	26.9572	48.2253	55.8458	19.5118	10.366	33.2454	45.7949
	evm.TU.supercontig_9.247	38.1337	33.7723	41.9136	54.6141	63.7414	58.3406	29.8648	31.8404	30.7418	53.0554	54.4734	55.0108	26.4417	20.0355	69.4836	48.6517	36.7667	30.2081	62.1124	69.1291
	evm.TU.supercontig_9.246	4.53318	11.7818	7.26013	5.17504	4.4281	4.57357	6.55331	8.94281	7.15737	5.42715	6.08921	5.57743	4.22201	5.2159	5.46083	4.50763	2.42178	5.81866	3.73737	4.00275
	evm.TU.supercontig_9.245	100.708	81.8286	93.9692	70.0962	78.3511	64.4895	85.7806	93.7962	92.09	81.6728	67.8429	62.1217	82.9839	115.623	91.886	73.8913	101.493	99.3102	101.07	77.866
	evm.TU.supercontig_9.243	48.0624	57.0433	50.8638	43.553	55.4916	47.5522	52.8889	48.6956	45.9857	46.0512	46.3453	50.0819	36.7382	32.3738	47.1427	35.2432	43.089	44.8746	42.4539	45.6935
	evm.TU.supercontig_9.242	578.134	603.743	598.775	894.784	1070.72	988.019	716.464	765.633	716.668	1073.91	1062.46	1143.73	500.001	491.651	927.851	739.564	504.082	528.934	752.818	768.489
	evm.TU.supercontig_9.241	0.1	0.1	0.1	0.1	0.1	0.1	37.4387	0.1	0.1	0.1	0.1	0.1	0.1	0.1	0.1	0.1	0.1	38.9696	0.1	0.1
	evm.TU.supercontig_9.240	7.92632	8.60409	11.2113	9.77806	8.16626	12.1436	13.1848	28.4045	10.9656	6.17684	15.6463	19.9434	17.8608	8.38437	15.7373	11.6835	11.8273	14.2485	13.9499	21.6232
	evm.TU.supercontig_9.239	97.7252	105.845	101.523	125.484	99.1657	116.845	88.3498	89.6132	90.9631	114.363	103.447	112.99	94.1897	85.8596	105.417	96.7237	92.0544	85.319	89.6552	73.1099
	evm.TU.supercontig_9.238	232.052	222.626	242.88	140.789	217.842	204.189	236.543	272.579	251.506	184.966	213.303	187.091	262.18	252.909	231.729	207.186	229.911	254.631	240.328	261.088
	evm.TU.supercontig_9.237	31.9305	32.215	36.898	26.8194	32.9035	28.3534	31.2097	29.8663	32.3397	28.1274	27.8956	25.0822	32.2258	21.4427	30.6177	30.795	36.5453	33.0654	29.9702	28.8525
	evm.TU.supercontig_9.236	15.3613	17.3428	17.417	20.7652	22.1198	26.3404	25.3129	20.2559	20.7998	21.3161	18.1567	19.3018	18.9057	20.2517	22.5411	23.848	33.4687	26.7465	22.7989	22.7683
	evm.TU.supercontig_9.235	46.3968	38.3661	51.6838	29.6278	41.5327	36.9098	45.7844	51.055	49.4479	32.9863	39.5319	41.4025	49.8365	56.3527	35.2553	35.4097	55.806	50.5138	37.2387	37.2491
	evm.TU.supercontig_9.234	49.8091	27.5157	49.4708	38.7209	51.9492	45.936	47.328	42.6787	39.3942	41.8479	45.6823	40.2237	47.5121	40.2866	50.7001	46.5953	51.722	46.2548	49.0568	54.9413
	evm.TU.supercontig_9.233	214.707	175.261	207.112	82.6382	140.875	129.164	221.093	259.805	250.245	118.454	147.166	121.392	237.749	226.656	158.339	158.005	274.236	255.914	203.122	232.397
	evm.TU.supercontig_9.232	163.741	165.316	178.452	238.303	238.158	240.813	190.672	192.996	183.671	259.834	226.182	248.045	187.821	166.503	236.438	223.834	172.49	180.38	226.588	221.543
	evm.TU.supercontig_9.231	22.0959	27.444	24.5665	23.46	26.5455	24.0091	21.9105	20.209	21.2619	28.9166	25.1143	23.4092	24.7988	12.808	27.7111	27.6796	19.4371	25.5629	24.8173	27.8866
	evm.TU.supercontig_9.230	5.67575	5.75089	5.35854	10.5333	10.4811	8.27325	7.21419	6.32872	7.16709	11.258	8.82747	11.021	4.93199	3.7883	12.3011	7.86904	5.56515	5.04448	9.01666	9.87064
	evm.TU.supercontig_9.229	23.2582	26.3837	21.2964	25.1037	21.1235	24.8321	19.6344	16.1721	20.2871	20.6662	15.0552	19.6715	37.5952	42.2574	23.8165	23.5084	31.7766	29.5521	26.0224	16.4887
	evm.TU.supercontig_9.228	211.836	0.1	0.1	0.1	0.1	0.1	0.1	0.1	0.1	0.1	0.1	0.1	0.1	174.126	0.1	0.1	0.1	0.1	0.1	0.1
	evm.TU.supercontig_9.227	87.2107	81.7301	104.85	241.716	251.565	228.84	81.3364	85.3695	82.545	141.521	146.35	168.356	70.5235	110.404	218.642	159.897	82.1048	56.4502	195.215	186.243
	evm.TU.supercontig_9.225	18.1335	23.1409	16.8438	17.0322	22.7979	21.8229	19.7403	23.293	19.001	24.1876	17.5194	23.9202	17.8591	15.2504	19.8884	19.9358	14.7053	19.0313	17.2304	15.4588
	evm.TU.supercontig_9.224	41.1806	63.7254	44.0901	49.1751	33.9373	37.3324	81.1884	71.3013	72.6938	46.223	50.6127	55.4673	113.617	91.6396	39.6419	76.2233	62.2983	54.5771	36.4051	28.771
	evm.TU.supercontig_9.223	927.207	720.041	884.337	573.154	718.779	759.872	797.028	865.602	857.251	578.412	641.591	476.983	925.036	855.816	869.776	745.927	889.943	1008.81	997.467	1048.2
	evm.TU.supercontig_9.222	29.1551	31.1014	35.0114	39.7518	31.703	38.3139	32.2834	33.4476	27.4933	36.0989	43.079	28.6172	28.3494	29.9316	30.9521	30.6967	30.098	34.8869	39.129	28.445
	evm.TU.supercontig_9.221	166.522	141.255	165.737	58.1259	96.1288	90.866	173.867	181.941	185.472	90.8221	120.521	54.7135	104.048	192.902	104.993	98.3802	161.704	195.872	118.714	133.44
	evm.TU.supercontig_9.220	20.5458	18.6124	18.3987	24.1837	19.5514	23.7023	21.3965	20.1592	23.076	21.5261	26.8406	24.803	15.9647	18.7142	26.0795	19.3756	15.4638	17.1107	24.1135	23.5563
	evm.TU.supercontig_9.22	10.736	16.2294	4.33522	22.3586	12.56	0.1	16.421	14.493	9.57713	26.443	0.1	44.1383	29.9776	0.1	0.1	0.1	4.20881	0.1	0.1	0.1
	evm.TU.supercontig_9.219	39.8384	37.5124	40.4807	39.0135	53.3098	38.7377	31.2213	48.911	36.1625	45.0666	57.0766	45.2237	36.8699	32.3436	61.0869	23.7427	38.6717	42.4914	43.7987	52.426
	evm.TU.supercontig_9.218	21.4383	16.1778	15.995	31.1074	49.2818	29.3809	23.7417	18.7736	28.7802	55.191	40.9994	33.929	16.6924	8.90279	35.2169	31.5424	21.4619	24.2525	35.3607	43.1723
	evm.TU.supercontig_9.217	84.1941	86.1053	80.4161	141.152	96.2256	100.265	79.8586	81.0629	85.6603	130.023	109.212	132.209	90.497	95.2344	93.217	97.428	71.7715	68.0756	78.2164	67.1952
	evm.TU.supercontig_9.215	99.3723	113.184	103.72	144.588	89.3824	104.067	92.5372	97.4042	96.8028	130.381	94.5871	102.478	76.8842	84.7214	90.674	94.1382	83.04	85.2418	66.3571	62.7031
	evm.TU.supercontig_9.214	233.115	330.029	253.912	798.542	591.669	573.82	78.6362	83.9334	82.0034	246.808	162.291	217.059	117.52	127.705	240.422	231.903	105.837	71.8952	138.896	78.6359
	evm.TU.supercontig_9.212	30.2454	31.5585	22.104	16.9423	19.452	24.364	29.2112	27.6507	23.9413	18.6196	19.5571	19.6588	22.8309	26.8864	24.4026	21.907	22.2138	28.113	15.2278	18.72
	evm.TU.supercontig_9.211	116.186	119.01	112.529	131.267	144.869	129.884	103.448	117.256	113.051	125.419	137.689	132.793	124.25	134.445	131.686	144.202	142.274	128.963	129.769	119.568
	evm.TU.supercontig_9.210	0.462915	2.01519	2.03027	21.2874	10.1896	8.76813	0.1	0.936145	0.381817	7.03288	1.06822	1.02843	4.69909	3.54455	5.07475	7.4792	0.1	0.1	0.1	0.1
	evm.TU.supercontig_9.21	7.98047	18.1748	14.293	0.1	14.5627	25.3311	0.1	16.1821	7.13013	15.3789	0.1	0.1	0.1	0.1	12.0727	0.1	0.1	0.1	0.1	0.1
	evm.TU.supercontig_9.209	29.1247	18.8943	24.2394	21.0419	26.2463	26.7358	21.7341	24.9704	28.0212	28.4606	29.2526	29.6304	28.7225	23.1075	31.8543	24.3423	27.5494	30.2873	36.8552	39.1217
	evm.TU.supercontig_9.208	2.92325	14.0556	4.88782	5.7533	3.28372	2.91675	3.15026	7.23775	6.15389	0.1	3.17352	3.00835	21.3056	9.16808	8.09768	4.56623	6.63882	4.57818	0.1	4.38371
	evm.TU.supercontig_9.206	44.325	50.1266	45.165	36.9928	40.4497	50.9918	44.0019	39.2963	40.1801	38.7615	42.5088	41.1533	31.3056	31.6034	46.7813	42.3898	47.2241	40.0874	50.7747	54.0868
	evm.TU.supercontig_9.205	32.4239	68.2735	43.4128	2.62805	16.9698	12.6867	30.547	36.2303	39.1444	19.1443	39.3921	35.1095	16.3977	68.4392	11.7863	20.2672	47.62	47.1771	3.71856	3.85348
	evm.TU.supercontig_9.204	27.7706	48.3545	33.6436	4.08939	19.9029	20.2903	31.7436	28.3208	29.8337	27.0917	28.4906	26.4034	21.2453	29.0303	15.7062	19.0691	53.2622	38.0322	18.6921	7.59881
	evm.TU.supercontig_9.203	244.441	380.081	259.613	124.447	215.548	189.857	101.663	106.429	101.984	144.126	98.7817	120.663	105.348	133.766	155.787	169.809	199.562	178.645	151.36	128.876
	evm.TU.supercontig_9.202	4.64867	5.10248	6.82408	3.4337	7.35413	3.65829	5.44997	4.01116	3.26957	3.10711	4.25848	3.16158	7.82833	9.09796	4.95563	5.02796	7.27875	4.97171	4.52013	5.22134
	evm.TU.supercontig_9.201	102.765	110.271	95.0755	1075.44	905.955	427.651	58.6807	85.6258	90.9275	486.421	348.926	308.393	120.782	131.198	742.086	614.672	118.321	142.143	675.69	889.485
	evm.TU.supercontig_9.2	14.1359	18.6642	18.4202	9.34897	9.46046	14.2547	4.78957	8.11783	6.36578	3.68764	8.13555	14.4246	9.62351	8.05577	10.8948	6.11039	10.1369	7.41102	11.9947	5.75897
	evm.TU.supercontig_9.199	114.038	104.847	96.8614	209.242	175.187	198.445	107.273	91.0048	92.8204	179.656	171.989	177.09	101.663	101.141	169.975	144.998	95.7992	97.9329	175.835	149.82
	evm.TU.supercontig_9.198	25.614	18.5429	21.2236	17.7025	18.8073	23.5657	21.5039	16.6305	16.9349	33.436	33.0113	34.2923	18.4817	10.7743	25.7951	28.6015	13.6899	18.188	22.7158	22.8122
	evm.TU.supercontig_9.197	15.6057	13.197	14.9446	5.74229	12.8952	11.7191	13.8182	11.8345	14.1972	6.97299	15.9159	8.55418	13.4397	11.1414	11.6642	12.437	10.0251	15.7364	15.0942	15.7211
	evm.TU.supercontig_9.196	149.004	177.523	148.333	300.591	436.2	348.16	151.069	244.782	218.074	197.672	168.455	308.368	183.634	154.554	516.861	266.349	172.67	218.817	346.109	366.073
	evm.TU.supercontig_9.192	7.48944	3.73082	0.1	0.1	0.1	0.1	0.1	6.61256	8.80451	7.94949	0.1	0.1	0.1	0.1	0.1	10.1095	20.0754	3.83141	0.1	0.1
	evm.TU.supercontig_9.191	3.96291	3.26815	2.6551	3.68139	4.62339	5.69403	2.83397	2.36849	3.39416	3.57347	3.10051	2.98162	5.41285	6.54837	3.99613	5.2984	3.57524	4.95658	3.8196	4.53364
	evm.TU.supercontig_9.190	24.8621	22.9157	22.747	31.191	28.333	31.8422	23.4385	26.1306	21.4165	26.8184	29.8769	26.2589	29.3616	19.1775	28.2777	24.6662	27.5527	27.3547	18.7156	26.593
	evm.TU.supercontig_9.19	362.334	280.678	356.948	291.483	396.332	349.672	375.796	390.287	400.004	328.056	367.515	372.505	348.036	377.411	402.852	303.183	436.266	407.494	445.379	401.489
	evm.TU.supercontig_9.189	32.7447	31.2916	33.7647	40.0942	31.3154	38.7209	34.4427	33.343	32.9647	33.5649	41.6238	38.8186	36.1129	31.0706	40.9144	35.0452	29.2518	28.3275	41.6689	41.636
	evm.TU.supercontig_9.188	136.049	120.94	136.965	67.0388	97.4875	94.479	125.403	141.402	142.153	88.5259	110.157	89.2375	139.588	122.603	106.491	89.6409	123.128	132.469	101.262	116.414
	evm.TU.supercontig_9.187	114.703	172.267	142.015	532.296	385.675	545.918	71.2954	171.753	110.472	585.498	418.572	496.349	159.909	151.256	393.71	496.78	101.777	66.4111	327.313	189.002
	evm.TU.supercontig_9.186	86.0107	85.9642	78.5121	73.0529	66.8629	69.8094	84.7572	81.229	88.6835	68.4253	88.0199	79.0548	93.6321	74.188	71.395	83.7425	121.117	95.5447	84.3583	75.6947
	evm.TU.supercontig_9.185	101.696	128.612	122.814	121.298	146.521	148.694	112.534	111.205	113.562	175.571	137.96	157.452	108.584	107.872	135.17	123.941	110.775	112.268	118.801	117.127
	evm.TU.supercontig_9.183	1.59037	0.1	5.17279	15.4293	7.01159	3.1538	1.71576	1.9926	3.94957	0.1	3.43656	6.4041	0.1	0.1	0.1	14.6048	0.1	3.6315	0.1	4.75103
	evm.TU.supercontig_9.182	3.16147	18.4588	14.6188	0.1	0.1	0.1	0.1	0.1	13.7049	0.1	0.1	0.1	7.53548	0.1	0.1	0.1	3.64694	2.37594	8.59856	27.1417
	evm.TU.supercontig_9.179	10.6196	17.1039	11.0168	15.0011	16.7242	17.6141	9.19408	12.776	10.1546	16.8142	17.6945	21.8549	5.2678	8.19374	17.8061	12.6231	8.54822	11.1433	16.6066	12.6877
	evm.TU.supercontig_9.178	4.45007	8.30789	0.1	3.04242	0.1	0.1	11.085	1.93713	5.08434	0.1	16.1042	3.12638	0.1	1.96006	2.87653	0.1	6.81739	3.54308	0.1	0.1
	evm.TU.supercontig_9.177	42.7927	58.6741	53.2795	72.1604	63.4156	45.9392	49.018	32.9704	40.8717	103.896	85.9025	71.0348	43.342	36.6646	95.626	80.724	47.2513	37.9113	58.6704	57.3591
	evm.TU.supercontig_9.176	10.7666	22.2066	15.5503	12.8135	22.6261	19.8238	17.9477	18.9877	19.3139	20.7782	22.7635	20.4609	20.4115	22.2911	25.3389	18.2845	18.0638	17.6536	24.5412	21.3041
	evm.TU.supercontig_9.175	12.0547	10.4151	13.4754	24.4417	20.1288	16.6778	11.5889	12.6541	15.7557	23.8228	19.9993	19.3851	11.3668	12.6876	23.0432	24.7151	8.9536	8.2887	17.6943	20.6588
	evm.TU.supercontig_9.172	52.8265	0.1	66.4256	0.1	0.1	0.1	73.3525	136.11	137.096	0.1	0.1	0.1	97.8417	0.1	0.1	0.1	0.1	151.955	0.1	0.1
	evm.TU.supercontig_9.171	152.353	197.714	159.084	143.528	132.317	148.005	130.708	130.071	135.027	155.471	149.607	167.057	92.206	97.1925	125.084	112.715	118.879	104.328	136.613	115.622
	evm.TU.supercontig_9.170	4.44928	7.63664	0.1	5.87057	8.7213	5.85409	2.41273	1.44487	2.8409	4.9087	14.6548	4.06132	8.30226	0.1	9.10003	12.3351	0.1	6.24503	1.93824	2.99221
	evm.TU.supercontig_9.17	34.3476	46.8281	39.5764	26.6649	25.0926	39.6616	50.4067	46.9461	63.272	48.7699	29.0663	31.7625	35.5284	33.7074	21.0229	13.9084	50.8051	59.0403	21.2053	47.1952
	evm.TU.supercontig_9.169	204.169	165.632	194.438	101.682	161.206	132.1	228.679	250.429	232.037	140.663	163.805	137.855	240.674	221.014	154.407	151.442	256.14	250.359	188.184	218.188
	evm.TU.supercontig_9.168	77.0949	87.3162	81.3998	78.4134	92.1192	87.9588	70.0823	68.8969	67.6323	97.5942	83.347	95.2767	51.4323	49.9471	89.2867	91.4136	54.9955	63.6603	75.8738	56.7145
	evm.TU.supercontig_9.167	10.035	8.70346	9.27691	18.7137	14.789	16.0901	10.2128	8.09113	10.9747	20.6754	18.8094	22.9236	5.81866	5.25427	13.0596	14.9578	6.79599	6.66008	9.7776	5.63492
	evm.TU.supercontig_9.166	45.1162	42.8641	52.6328	30.414	72.9436	66.1543	53.3288	71.9181	58.7978	50.684	65.5568	52.1739	36.0797	32.8512	96.5006	69.7735	48.7953	59.4036	101.753	111.568
	evm.TU.supercontig_9.165	55.5814	41.6756	46.938	58.742	77.375	81.5467	128.841	125.243	107.42	118.236	134.928	91.0507	26.8925	18.3228	128.214	90.5322	84.4586	62.3642	88.759	102.923
	evm.TU.supercontig_9.162	39.0607	34.591	37.6759	9.45602	16.2684	19.4647	34.4444	37.0879	37.2171	14.2874	18.3013	15.6174	37.1102	41.9669	17.5686	14.9794	42.2034	37.6056	20.5216	25.139
	evm.TU.supercontig_9.161	12.8274	14.3028	11.232	6.69769	7.55464	8.76277	6.696	5.67777	6.82458	5.21088	6.04657	6.67718	9.44629	7.87746	12.7205	10.9845	10.2046	9.52262	14.8943	27.8297
	evm.TU.supercontig_9.160	9.66083	9.89249	7.99358	6.3681	10.7348	7.4433	10.7454	11.7135	5.88676	14.4023	21.1352	12.7769	12.2003	13.0058	5.76653	9.22181	5.57802	15.0333	9.84473	6.7058
	evm.TU.supercontig_9.16	108.156	94.7834	109.777	121.423	130.133	116.071	115.399	126.633	111.383	95.8588	96.8421	114.663	108.9	132.615	145.715	105.965	138.548	142.125	144.578	159.38
	evm.TU.supercontig_9.159	3.84214	7.47588	6.17513	7.84155	13.0363	13.2165	6.60213	6.44507	4.74951	8.41339	13.8978	12.2455	5.17568	4.75519	10.5381	12.0941	5.19125	4.42095	10.1815	12.4909
	evm.TU.supercontig_9.158	16.4082	18.2581	17.8733	27.8417	27.223	27.5764	16.6161	14.1801	15.923	30.9176	33.3899	29.3775	15.7049	15.0712	24.6763	28.419	14.61	11.7538	20.1511	19.5262
	evm.TU.supercontig_9.157	91.5937	80.8754	82.0869	182.289	193.128	161.556	79.8163	85.9684	96.0123	133.547	133.501	136.763	162.617	135.414	233.908	178.601	155.504	139.23	251.048	227.928
	evm.TU.supercontig_9.156	13.8272	19.3098	15.0918	17.1596	19.0277	18.1022	9.62374	14.3286	15.1323	23.2659	25.0543	12.9281	12.1303	13.6878	24.7451	13.7866	17.6684	15.336	25.4378	28.1843
	evm.TU.supercontig_9.155	3.31018	29.0831	7.73109	0.1	10.9115	0.1	0.1	8.73932	8.66756	0.1	0.1	19.2801	19.5388	0.1	9.08527	0.1	14.9779	9.60792	18.2966	29.0247
	evm.TU.supercontig_9.154	51.1049	44.8864	46.9305	23.4018	36.0989	34.8868	40.7439	47.1003	47.0988	29.1368	37.9676	33.4971	44.4538	51.9651	33.9916	28.382	55.6263	57.5087	44.9382	40.6342
	evm.TU.supercontig_9.153	11.1413	7.07548	12.1231	10.1188	7.51118	11.1772	16.9719	5.40062	15.6487	7.0918	10.8102	1.23977	5.6703	15.7225	12.402	7.20887	7.7311	11.017	10.7159	9.97559
	evm.TU.supercontig_9.152	128.303	110.376	114.285	25.7495	67.1109	77.3707	87.3392	112.779	105.418	51.3094	73.3965	59.2563	89.2575	99.2824	90.9905	64.4514	99.2535	86.0841	104.415	119.524
	evm.TU.supercontig_9.150	81.2872	71.2975	74.1172	70.6941	80.3584	73.299	68.2617	74.0468	73.4271	76.7993	70.4782	83.2927	73.9264	91.9736	64.1929	64.8599	82.9316	84.9753	83.1827	65.2566
	evm.TU.supercontig_9.15	4.21138	3.39142	3.76143	2.27478	4.18416	3.03026	3.66882	5.06926	3.7858	3.31961	4.51348	4.33896	6.12335	3.60148	3.86989	3.43657	5.1827	3.98358	3.56317	6.83965
	evm.TU.supercontig_9.149	74.977	82.0001	78.4249	80.1005	80.3362	96.6069	76.0569	73.5827	76.5142	73.267	79.0287	64.1071	65.5912	61.2111	93.6189	89.9858	59.4395	60.9613	92.1636	97.2743
	evm.TU.supercontig_9.148	27.9331	28.8566	27.9305	19.0596	26.2044	23.1052	23.315	26.2268	28.3969	21.146	28.5274	26.6821	35.9793	40.2163	25.8767	24.011	31.9392	29.6854	32.2588	31.1479
	evm.TU.supercontig_9.147	62.482	62.8248	63.1042	99.5625	73.4337	81.8656	56.4772	59.0634	61.8957	94.7326	78.2506	84.3341	61.2237	56.0212	74.1739	67.4279	49.4061	54.023	61.845	54.9976
	evm.TU.supercontig_9.146	8.20606	7.22546	7.51477	4.02202	5.49803	5.40679	5.92413	6.84597	6.12655	4.75617	6.55324	5.46883	3.46364	9.04753	9.10981	7.39193	9.14712	8.03633	5.77217	7.16864
	evm.TU.supercontig_9.145	132.826	86.4375	132.691	43.7507	173.19	119.534	102.041	161.836	137.224	75.498	95.7181	69.3511	163.855	168.561	157.782	132.519	193.058	175.304	259.2	264.54
	evm.TU.supercontig_9.144	406.629	273.23	348.486	109.272	477.149	498.185	342.207	373.541	362.834	201.876	384.523	274.979	454.304	469.134	581.975	367.218	519.269	466.526	871.75	938.844
	evm.TU.supercontig_9.143	34.2048	27.0626	29.462	26.2351	20.2234	26.1945	32.0064	28.399	27.5278	23.7755	25.5963	24.1825	18.7676	21.2502	15.6936	23.5728	23.0768	24.576	15.7126	13.6361
	evm.TU.supercontig_9.142	4.77753	7.34916	11.4184	33.1509	73.5491	16.1021	11.0913	6.50957	20.9836	0.1	53.2297	32.2196	16.6853	0.1	60.7088	24.2968	43.5526	13.5556	0.1	73.1962
	evm.TU.supercontig_9.141	41.2843	40.8167	37.9355	42.229	29.152	36.9532	34.848	34.8622	37.5845	34.9281	43.73	38.0398	40.5277	35.4017	37.0228	40.2433	32.8491	33.4883	30.1941	29.4482
	evm.TU.supercontig_9.140	17.9152	23.9752	13.5782	63.2333	35.0156	46.9632	10.2647	10.0239	12.1076	50.488	33.8919	40.505	13.239	3.07218	35.0361	31.6071	3.70861	3.4973	16.4804	19.4918
	evm.TU.supercontig_9.138	7.24404	6.9117	7.39485	7.48823	7.60408	7.20797	7.20806	7.57686	7.93496	10.2074	12.2117	12.6053	11.5148	8.89228	10.1005	11.5063	7.55255	6.56726	8.19998	6.03703
	evm.TU.supercontig_9.137	48.1503	46.1769	49.8531	95.2057	68.9874	66.5351	48.7235	56.3197	52.4703	91.0667	61.297	57.791	56.3754	35.7913	80.2632	86.4618	63.3266	57.9226	49.9842	53.181
	evm.TU.supercontig_9.136	6.05051	5.42029	9.93273	7.64857	6.15953	5.59945	6.73772	4.11689	6.55587	6.32314	8.37803	10.0335	5.50947	1.50043	5.40675	5.52281	3.78505	3.71294	2.35857	6.61681
	evm.TU.supercontig_9.135	4.79579	1.16301	0.954719	1.30976	4.13313	1.30436	4.189	2.93045	2.65661	0.1	10.4642	6.30107	2.07342	1.13555	0.1	3.96116	1.9042	5.88802	2.40831	1.8936
	evm.TU.supercontig_9.134	10.576	15.9105	10.7048	28.6413	21.7039	26.4005	11.3901	13.0274	13.3767	31.0209	22.4625	30.9347	9.91927	14.031	14.7973	18.7087	8.19819	6.2575	10.6775	12.2621
	evm.TU.supercontig_9.132	162.879	201.757	190.429	254.677	286.035	276.24	132.27	144.616	152.296	279.104	228.681	237.477	134.47	217.2	255.686	224.888	154.86	154.234	237.766	213.626
	evm.TU.supercontig_9.131	17.2468	19.167	17.1063	35.226	19.7243	26.7181	14.3393	14.3958	13.3494	22.4955	21.4702	23.9055	15.7544	12.7203	24.6159	26.9077	12.5409	13.9432	15.5131	16.1113
	evm.TU.supercontig_9.130	9.96307	8.72571	6.90185	10.4946	5.10952	7.84882	5.10218	4.06393	3.4453	7.78649	6.48488	9.46568	3.84907	9.00553	6.16272	6.66896	6.31134	3.10683	4.29703	3.98427
	evm.TU.supercontig_9.128	24.3999	20.5677	28.6392	23.5415	36.356	26.5106	27.6553	21.2744	20.1356	20.8801	29.78	31.4116	12.0167	8.90798	29.4975	24.7169	17.8857	23.0464	26.1766	21.6162
	evm.TU.supercontig_9.127	17.2155	22.7376	21.8621	28.5169	27.8886	27.8722	16.2224	17.1005	18.6344	30.6758	27.9962	25.1208	18.354	14.6477	24.6519	26.1477	13.9036	14.6725	21.847	24.3347
	evm.TU.supercontig_9.126	22.8541	24.7307	29.5011	53.7751	40.3331	41.6915	21.0295	33.8804	27.999	27.5313	58.202	48.365	39.198	33.8309	65.8817	34.9881	42.2595	32.5825	59.0276	52.2134
	evm.TU.supercontig_9.125	88.4007	68.028	86.1283	56.9322	75.0581	67.0156	87.67	88.859	77.4467	78.2508	79.1811	79.1069	95.465	88.9803	71.4499	67.201	81.7803	79.5546	84.1318	75.8723
	evm.TU.supercontig_9.121	40.7886	42.57	40.4395	26.2052	37.3363	32.6291	43.9448	46.5498	40.5268	33.8781	31.512	33.6507	34.6145	33.8402	34.5159	29.4063	29.3992	42.6555	34.6909	25.8463
	evm.TU.supercontig_9.120	73.1126	61.635	76.9213	50.0464	57.2461	66.5458	65.6074	75.9351	72.8	62.0454	62.1268	57.285	86.3668	78.7628	71.1775	59.6575	69.1777	75.5659	83.1803	90.79
	evm.TU.supercontig_9.119	49.4524	52.6818	51.3235	98.056	94.687	83.7203	56.5647	53.5857	53.2638	62.6193	67.977	73.0966	54.8088	51.312	93.9921	88.1544	43.5934	43.9503	64.0886	69.1715
	evm.TU.supercontig_9.118	18.513	18.5446	22.3043	22.1666	28.9207	24.0829	25.9715	17.8989	20.6902	16.8152	22.8703	19.7691	13.6291	24.7612	28.0052	30.0714	22.5179	23.0137	23.3122	28.5143
	evm.TU.supercontig_9.117	50.7756	50.7895	55.0844	74.9451	63.3534	71.5771	52.3	53.206	49.065	79.2553	69.0041	66.6645	40.5699	42.1442	73.0497	64.3523	49.6681	45.1184	57.9234	59.0627
	evm.TU.supercontig_9.116	5.49187	5.23608	5.53628	8.96435	9.45345	8.28546	4.29398	4.55264	3.85454	10.1006	6.89456	10.4721	1.03415	7.80109	6.96812	7.68504	2.6193	2.79755	8.22418	9.83318
	evm.TU.supercontig_9.115	61.0017	62.736	69.1445	40.9145	40.987	45.8284	64.9222	72.1825	67.3904	46.8576	45.4065	48.9731	70.9464	59.8458	47.491	40.7039	60.9149	71.3685	47.4007	48.9584
	evm.TU.supercontig_9.114	56.6631	48.7018	52.3184	36.7946	42.5376	43.6216	58.0415	75.7438	76.5784	37.5999	51.7252	45.3622	47.8752	50.3501	37.9454	36.6283	58.5758	47.9738	36.7628	32.2504
	evm.TU.supercontig_9.113	40.1776	37.3522	38.4941	20.4904	22.5362	27.4578	38.9039	38.7788	36.2112	27.428	27.3562	25.4438	38.1778	35.0508	28.511	22.3562	34.9544	36.5083	29.2555	32.379
	evm.TU.supercontig_9.112	0.998277	4.50657	2.46911	14.0572	9.17755	4.34813	4.38854	1.88047	2.50254	2.45499	4.30437	3.05883	1.81271	0.71442	4.17478	9.57629	4.20251	1.81306	3.91649	4.70767
	evm.TU.supercontig_9.109	30.2279	29.1498	28.1856	28.9093	29.2664	28.8827	22.7959	21.6458	25.4322	21.2529	25.0744	21.7596	27.511	26.936	29.1507	26.4751	34.2967	27.7052	29.589	28.1059
	evm.TU.supercontig_9.106	52.7705	63.3873	63.1456	96.8221	86.5749	76.2925	68.2584	59.4159	69.2232	80.9343	70.8119	73.5982	54.8648	54.7271	87.752	62.8654	67.3486	64.7604	79.9412	50.7955
	evm.TU.supercontig_9.105	37.6282	53.3992	43.7064	26.4931	26.0908	29.4849	29.9347	34.2468	31.8961	26.5732	25.1181	28.5155	33.8048	34.9508	26.6421	37.7572	54.3383	40.9701	22.1017	22.1009
	evm.TU.supercontig_9.104	62.0641	45.8596	60.5618	47.5221	83.2622	47.6061	49.9595	54.1372	55.7326	53.1388	76.2896	67.0865	54.5524	62.1612	75.2725	174.022	64.135	61.2756	60.323	59.2931
	evm.TU.supercontig_9.103	116.482	97.5177	88.5578	168.402	191.313	145.014	99.9725	112.289	104.878	145.546	182.594	204.525	91.937	144.585	176.554	324.493	154.786	145.791	212.581	173.189
	evm.TU.supercontig_9.102	240	214.643	203.833	135.626	293.665	190.109	233.709	257.44	242.833	192.423	201.733	213.249	348.269	323.986	247.81	233.725	319.09	314.883	253.749	310.128
	evm.TU.supercontig_9.101	12.8026	10.2236	13.1276	2.37195	5.14372	3.49153	5.55333	11.7708	12.2566	8.66128	1.31489	14.0616	1.04233	10.0056	13.7083	1.9134	14.7345	13.636	6.60052	8.5036
	evm.TU.supercontig_9.100	94.353	88.1501	88.7821	80.6183	87.1581	80.974	96.6367	96.6044	94.2109	84.1337	94.11	88.5872	100.75	98.0652	88.1881	74.3399	94.1758	99.9171	100.667	97.8498
	evm.TU.supercontig_9.1	18.2371	21.4816	22.1892	14.9533	23.6459	21.5014	19.4632	18.97	18.218	17.709	17.7191	20.2845	16.4226	17.2329	23.3001	33.4973	13.1582	12.9767	19.269	16.6692
	evm.TU.supercontig_898.4	60.2953	57.9955	69.3099	69.7608	64.9713	74.1195	65.0085	61.4496	63.157	71.7569	77.4538	63.0608	63.3559	66.0928	70.9521	69.0796	63.9486	64.5994	75.4088	71.4715
	evm.TU.supercontig_898.3	14.0196	15.1786	14.7734	28.2926	19.8681	28.6037	10.6141	13.6938	13.6921	27.7811	29.6082	23.8795	15.3981	12.2834	30.0392	29.1397	13.0072	10.6679	29.4757	28.0962
	evm.TU.supercontig_898.2	29.9577	41.7019	39.7507	71.6838	58.5357	67.9204	40.2396	40.4138	40.9184	73.3112	60.1365	72.0928	30.4996	37.5753	52.837	59.6559	38.6381	31.5701	52.6217	45.0383
	evm.TU.supercontig_898.1	23.1491	30.6023	25.4669	27.5672	29.4422	26.4074	32.0878	38.1066	37.6292	27.2049	29.4172	35.557	33.7016	27.616	33.0107	34.3243	31.9663	23.5208	24.479	28.1351
	evm.TU.supercontig_897.2	0.1	0.1	0.1	26.1481	0.1	0.1	0.1	0.1	0.1	0.1	0.1	24.9004	0.1	0.1	0.1	0.1	0.1	4.66978	0.1	0.1
	evm.TU.supercontig_892.3	28.9633	39.0591	27.6985	19.3628	12.6127	14.2267	26.4961	25.9377	26.5243	17.0332	18.8459	16.8583	12.6411	11.2353	18.0516	14.3245	19.7835	18.2482	14.0787	16.9092
	evm.TU.supercontig_892.2	143.047	236.293	168.238	176.579	160.811	152.226	225.093	217.113	221.987	240.806	190.142	270.317	92.7954	106.241	201.485	180.984	104.534	91.4068	148.453	126.897
	evm.TU.supercontig_892.1	72.2321	70.1139	74.2265	57.1154	48.8423	53.2296	76.2988	73.4535	78.1225	52.6527	53.8687	45.0928	77.197	55.4993	63.5228	57.2461	70.8255	70.9863	52.1697	52.0484
	evm.TU.supercontig_89.9	36.3572	54.5657	35.699	99.5496	103.711	144.624	121.046	99.9829	109.635	202.034	166.865	176.481	34.5013	35.1667	148.348	161.945	122.123	56.7126	248.331	162.831
	evm.TU.supercontig_89.76	2.07443	1.7392	1.42196	5.57411	8.35936	7.17837	1.17887	2.72833	1.46463	7.75147	7.78014	4.52345	0.556786	1.5776	4.97696	5.17083	2.55753	3.30247	6.48406	4.30641
	evm.TU.supercontig_89.75	41.9357	34.8252	41.6122	25.4747	34.8255	36.8606	35.6125	36.2705	33.2468	27.173	34.8294	31.7387	41.3424	34.2588	45.4109	34.4872	39.5536	33.456	41.537	55.2517
	evm.TU.supercontig_89.74	34.0618	34.3247	35.4547	26.2563	34.5361	28.1539	35.9614	32.5729	35.7823	24.7337	29.6374	24.0176	37.705	44.7625	27.9275	25.9117	36.8087	36.5427	36.5383	40.2873
	evm.TU.supercontig_89.73	2.14822	3.94347	1.64971	7.30056	3.24806	3.3072	6.01139	7.1181	8.21265	5.0655	5.0028	5.88823	1.58542	0.897048	5.26346	3.56376	1.77226	4.30094	4.53943	2.16817
	evm.TU.supercontig_89.71	143.167	134.455	146.085	141.992	160.948	149.743	149.214	160.342	153.18	142.707	154.646	150.557	157.692	143.811	144.823	136.53	122.753	127.648	146.894	161.756
	evm.TU.supercontig_89.70	316.886	402.641	298.233	967.168	698.989	718.105	262.168	234.752	251.021	773.129	594.228	711.72	290.063	276.366	657.42	617.913	250.271	249.424	532.867	419.873
	evm.TU.supercontig_89.67	9.46522	15.8748	10.6282	17.1454	15.994	21.3567	16.396	14.9202	13.5928	19.9152	24.8472	19.398	9.62698	19.7654	24.3455	27.4596	11.2653	10.3398	25.8551	26.2277
	evm.TU.supercontig_89.65	74.2956	64.1183	63.875	60.9055	56.049	59.7238	65.0865	56.5204	65.5762	58.4198	61.9325	63.9428	71.0492	79.4975	48.4901	41.2549	83.5459	84.7761	61.2462	51.148
	evm.TU.supercontig_89.64	168.779	149.309	152.315	268.112	309.519	299.222	209.569	219.083	228.312	382.536	417.799	491.12	140.023	182.867	335.744	260.583	202.338	177.833	319.137	226.059
	evm.TU.supercontig_89.63	4.85231	2.82972	4.70295	6.37072	8.64375	7.8514	4.67386	3.74472	6.03249	12.4492	9.44067	9.28997	3.00184	4.53069	8.68422	13.7627	4.65539	4.29673	4.34459	5.21645
	evm.TU.supercontig_89.62	16.9849	17.0724	19.2319	49.3241	43.6124	37.74	16.0878	17.8829	17.2675	33.6249	29.02	33.6941	14.245	17.2048	40.9863	33.9846	20.1998	14.0912	38.1193	31.3777
	evm.TU.supercontig_89.61	124.106	139.555	142.931	255.763	270.946	263.227	124.314	132.934	132.15	248.503	240.203	250.227	109.83	81.9977	233.068	199.988	99.3001	95.0178	199.207	182.511
	evm.TU.supercontig_89.6	105.84	124.237	123.741	69.8171	84.2878	89.341	90.7797	101.294	91.8403	68.2922	63.5822	71.2641	99.7078	88.83	102.202	82.036	108.105	103.89	102.931	114.4
	evm.TU.supercontig_89.59	3.14485	2.09072	2.62279	1.1367	1.51349	1.89451	3.15876	4.03791	2.25885	4.97264	4.15846	4.51424	3.69447	1.58831	4.7272	4.25957	1.34148	3.78817	6.48727	7.14176
	evm.TU.supercontig_89.56	33.5201	14.7737	33.4452	27.2124	28.3816	33.24	27.128	30.3398	36.4285	34.6338	37.0112	32.0861	37.7657	37.2351	43.8825	34.0452	22.1108	32.5231	36.6828	39.7525
	evm.TU.supercontig_89.53	4.27408	0.961973	2.18554	1.28272	2.67226	2.43738	4.25572	5.38809	5.02915	1.04284	3.33843	2.4595	4.21214	4.94244	6.58662	8.2216	5.18033	5.03863	7.73582	9.41926
	evm.TU.supercontig_89.51	0.989259	1.94621	1.40285	5.9319	3.81708	2.1864	1.25045	1.98231	1.43839	4.25658	3.12779	2.60693	2.25438	1.45003	5.80767	7.21076	1.31578	1.46649	4.86032	3.09941
	evm.TU.supercontig_89.50	1.7245	4.73724	3.807	3.58975	0.1	0.1	1.871	4.25579	5.72642	0.1	0.1	0.1	14.2862	2.16986	0.1	5.58418	7.62796	3.92351	0.1	0.1
	evm.TU.supercontig_89.48	7.08019	9.26779	7.49301	13.3307	23.1584	17.0888	14.7876	19.6946	15.1046	27.0007	33.435	21.2979	0.1	0.892339	4.58695	1.82017	1.42971	1.57389	2.47421	0.613484
	evm.TU.supercontig_89.47	0.318473	0.957077	1.02158	7.39273	4.07742	5.51016	1.41692	1.33631	1.76836	8.2612	5.81015	4.0143	1.48871	2.49191	6.3779	5.95209	1.34711	1.02617	7.25951	6.43198
	evm.TU.supercontig_89.45	46.6239	48.912	53.0999	51.224	75.2598	80.2799	46.5044	48.8925	58.9167	66.0057	64.5907	73.8999	48.7474	41.148	81.7472	71.107	29.5317	43.0978	45.5188	58.5258
	evm.TU.supercontig_89.44	17.3806	15.1207	19.8739	24.046	29.8523	26.1242	21.6384	16.11	18.1118	36.0587	39.6845	39.6841	8.7249	7.77565	27.4145	15.9897	10.3432	11.4772	17.3507	23.2459
	evm.TU.supercontig_89.43	8.4361	9.13937	7.64843	8.38884	10.6077	9.78961	10.0353	10.1793	10.2455	11.6934	15.719	13.7959	9.63295	11.5401	14.7848	15.2028	11.3514	8.49385	12.5239	16.856
	evm.TU.supercontig_89.42	45.0665	24.1496	36.1749	49.7004	211.366	36.5108	18.3834	44.9636	42.1554	95.3737	214.598	278.604	29.1741	43.3232	102.591	310.645	30.8011	38.6071	57.5689	35.346
	evm.TU.supercontig_89.41	25.7814	33.9136	22.9933	9.73514	32.5344	9.54572	22.1075	21.6983	31.5144	11.5484	62.723	105.59	15.651	0.1	27.0558	116.219	11.2584	2.47698	0.1	0.1
	evm.TU.supercontig_89.4	10.2539	15.7977	19.0416	49.207	56.9897	47.8737	10.6716	8.79547	15.4014	38.4844	23.4215	34.7256	24.8005	25.1284	44.2912	26.2354	10.9591	16.2451	20.9112	35.5736
	evm.TU.supercontig_89.37	42.4199	60.6358	68.329	64.6841	84.9082	88.1867	73.4692	65.9005	67.2973	88.7636	86.2185	67.0474	42.4211	60.6963	89.3618	62.8464	55.3732	48.7222	65.1206	80.8276
	evm.TU.supercontig_89.36	24.433	24.5433	33.6876	46.5356	44.4589	33.6699	32.6077	34.6476	29.9488	61.7963	43.2829	48.6794	25.593	19.3726	46.9738	36.8358	24.6117	30.0118	34.8678	35.6877
	evm.TU.supercontig_89.34	44.0228	47.1391	44.6909	35.5816	35.9947	33.0358	59.8857	56.7883	55.4637	50.0706	51.915	58.1222	43.3984	40.0174	41.6907	46.756	31.8791	33.6989	30.0324	27.5994
	evm.TU.supercontig_89.33	13.8487	23.2803	85.8566	73.2469	0.1	0.1	17.6846	0.1	36.5891	0.1	0.1	0.1	118.677	0.1	0.1	0.1	16.6668	123.586	0.1	0.1
	evm.TU.supercontig_89.3	338.619	413.397	387.13	933.887	839.818	710.738	423.423	392.03	382.381	752.79	576.715	591.751	339.339	293.272	720.053	736.647	373.62	357.985	607.435	531.072
	evm.TU.supercontig_89.29	49.3416	26.5531	32.9463	29.9432	27.0268	32.6646	37.0709	31.112	34.1939	33.9742	35.2216	39.5181	42.1938	39.4587	33.0637	20.4916	44.7492	48.9585	20.452	33.9867
	evm.TU.supercontig_89.22	40.0448	46.3941	43.4272	34.3006	24.6175	25.3728	44.6977	22.752	29.579	15.1621	24.5935	24.4628	80.2182	97.2717	9.28587	108.881	40.145	55.0183	22.2334	100.438
	evm.TU.supercontig_89.21	58.2242	36.0276	28.8458	12.3635	13.9232	15.369	19.4891	13.3482	21.9142	3.89119	6.77312	9.55615	89.5432	55.4539	0.1	33.9445	51.8868	74.2615	0.1	32.6572
	evm.TU.supercontig_89.13	14.1799	11.5792	18.2567	1.78103	3.31935	8.83901	22.1802	17.0352	18.2631	3.78936	11.128	6.86867	12.4271	4.19812	5.00924	2.12055	3.55114	5.74953	3.68918	6.75602
	evm.TU.supercontig_89.12	21.103	28.019	16.4637	50.5371	38.7072	33.6611	47.0142	29.6409	35.4304	70.6303	57.4556	56.3834	21.2303	9.73996	32.5085	24.6178	15.9757	18.4597	19.5211	16.8013
	evm.TU.supercontig_89.11	6.93451	13.0751	9.16857	14.5679	13.8736	12.3295	22.0309	12.5791	15.4241	23.1796	19.6001	23.8219	8.2277	7.642	12.0778	14.8758	5.38586	7.7631	7.58041	7.2483
	evm.TU.supercontig_89.10	14.8931	21.0403	15.2553	20.0761	17.1008	14.5563	17.4222	14.0298	16.8632	20.5563	18.9094	19.8606	23.0923	23.4576	17.269	21.2158	17.4542	18.5779	19.7254	18.2029
	evm.TU.supercontig_888.1	63.9453	61.8888	64.8575	28.8993	46.7146	47.0454	52.9352	58.6854	55.1312	30.7127	43.7624	40.2259	49.6535	55.87	55.2748	46.0996	56.76	61.7893	61.5154	62.2768
	evm.TU.supercontig_887.4	19.2005	31.4031	11.9262	0.1	0.1	0.1	47.5636	13.3041	8.59019	0.1	0.1	0.1	117.293	97.2716	0.1	248.44	45.2899	19.9933	0.1	0.1
	evm.TU.supercontig_887.2	181.338	201.338	182.843	158.254	190.197	178.636	172.832	167.808	177.896	180.122	197.515	203.359	198.064	192.605	178.914	165.954	189.444	195.917	192.855	183.339
	evm.TU.supercontig_885.3	4.05548	12.1278	8.11056	7.74189	9.5958	10.1959	10.567	7.41933	8.11736	19.9144	15.6532	25.2972	10.62	11.3398	7.45124	6.62715	6.89411	4.41882	2.5189	7.4634
	evm.TU.supercontig_885.2	4.22512	9.79115	9.41159	13.69	12.3403	16.3536	4.54947	17.4435	11.8715	16.9621	6.00802	8.49217	15.6006	21.3313	7.78588	21.5912	16.0216	5.56321	7.89301	8.33331
	evm.TU.supercontig_885.1	48.1837	44.1426	42.3439	47.06	50.0118	64.9795	46.9385	42.2282	43.429	49.194	61.6391	52.0781	36.3869	42.7478	50.1885	45.1785	38.128	38.8768	54.8927	55.0506
	evm.TU.supercontig_883.2	363.238	327.451	344.484	308.304	399.506	364.278	349.945	408.916	399.239	348.812	379.333	336.449	475.987	424.735	405.313	326.843	499.412	483.584	449.521	499.577
	evm.TU.supercontig_883.1	12.5879	83.7042	0.1	0.1	69.2031	241.316	31.8046	0.1	11.1626	0.1	0.1	0.1	27.2804	0.1	0.1	0.1	45	0.1	59.0718	90.1553
	evm.TU.supercontig_882.4	0.1	0.1	0.1	0.1	0.1	0.1	39.262	0.1	0.1	0.1	0.1	0.1	0.1	0.1	0.1	0.1	18.5176	0.1	0.1	0.1
	evm.TU.supercontig_882.3	439.704	523.818	457.353	812.151	918.401	817.476	508.47	495.07	487.445	762.836	797.975	729.693	262.471	271.347	767.008	633.704	444.31	352.762	724.859	668.891
	evm.TU.supercontig_882.2	130.557	108.511	120.508	96.5957	92.4337	109.905	111.463	117.12	103.747	111.642	117.185	121.484	107.203	103.825	113.725	88.0439	121.302	123.768	112.42	89.2704
	evm.TU.supercontig_882.1	68.7782	53.2343	67.2395	66.4595	65.3834	77.5314	54.4706	58.8286	56.1512	61.7068	71.1393	81.4506	47.6502	68.8244	77.6706	61.3591	64.3991	64.7604	71.3338	66.9463
	evm.TU.supercontig_878.1	55.9344	52.6226	56.1269	54.3477	43.3591	54.331	51.436	54.5668	51.1112	61.0627	64.4826	55.2808	44.1901	53.5534	57.7678	52.1531	53.5358	49.1025	58.1308	56.8646
	evm.TU.supercontig_875.3	6.99818	6.47401	6.85195	5.37793	5.65723	4.74411	8.9267	5.64893	5.28205	8.15733	6.43279	7.08707	4.87389	6.68999	6.97054	4.47472	6.28552	6.43277	9.15676	7.24033
	evm.TU.supercontig_875.2	84.1385	109.162	91.4172	109.401	138.386	122.783	93.0577	101.256	105.083	121.727	116.249	124.127	86.6515	94.4822	151.77	126.947	87.7361	82.8974	134.202	124.118
	evm.TU.supercontig_875.1	38.7287	40.0537	38.6186	30.1405	27.0687	29.6563	36.9787	35.7804	35.6656	34.1914	34.9697	31.1644	36.5664	41.3072	31.3278	29.3202	35.8076	36.1387	26.5093	26.7363
	evm.TU.supercontig_871.6	21.6735	12.7299	20.3572	6.24606	25.3765	12.3575	42.4707	31.107	37.4439	12.8901	13.4023	31.7486	7.2339	19.2923	15.4612	3.35532	23.7387	14.7274	17.7225	12.4412
	evm.TU.supercontig_871.5	29.5595	38.0338	30.6908	31.713	24.8187	28.0916	35.0423	18.7472	31.1206	42.6533	41.1948	39.1904	13.6073	15.7236	14.9975	22.5159	12.5673	10.2468	19.6659	7.26011
	evm.TU.supercontig_871.4	15.7023	26.0052	16.5463	37.9338	27.6981	24.3862	20.2117	17.0266	13.2912	57.2534	19.9732	25.6982	12.164	9.33803	22.4587	47.1521	6.59838	7.61108	8.17433	2.60714
	evm.TU.supercontig_871.1	11.3179	11.1971	12.5017	10.8574	10.5894	11.2844	10.9257	7.19203	9.95473	11.302	12.0111	7.35324	9.57682	7.15275	11.7663	13.5678	8.71761	8.30906	11.2147	11.0327
	evm.TU.supercontig_87.99	57.2201	61.2543	67.3723	46.8107	57.2061	52.6487	65.7	69.6012	65.9186	50.2817	58.2359	53.0657	46.413	43.176	63.3274	50.3539	64.5706	57.3104	65.2961	62.8523
	evm.TU.supercontig_87.96	3.84405	3.45215	2.79878	5.4683	5.04462	4.54567	3.32683	3.06196	4.10245	7.9685	2.9561	3.75021	2.46346	0.1	4.1926	11.538	2.97014	0.617476	0.952181	1.41346
	evm.TU.supercontig_87.95	58.2764	52.7841	57.1874	185.114	191.786	175.739	58.4831	51.3287	61.479	98.7717	147.322	80.9386	75.6338	48.3711	171.89	199.815	56.9185	74.6288	180.933	145.678
	evm.TU.supercontig_87.94	14.5443	13.4853	13.813	14.4297	21.7156	17.8929	12.7209	11.9665	11.4705	15.9894	23.7427	20.6249	14.0752	14.0818	21.2637	18.7302	11.1473	13.8153	25.0824	25.1033
	evm.TU.supercontig_87.92	47.3856	42.3184	37.51	4.11166	8.0756	8.26828	42.9353	69.0371	63.1931	7.19792	9.94625	11.9132	59.7323	51.2227	9.57051	12.2219	59.7607	69.3564	11.7295	10.2136
	evm.TU.supercontig_87.90	64.8242	55.0686	62.4014	27.7835	48.2499	39.9231	53.1139	64.0726	62.4334	33.3172	53.132	38.5601	69.5071	79.573	54.0087	58.4782	106.17	99.8367	74.0998	81.2919
	evm.TU.supercontig_87.89	8.25391	11.9431	4.82003	0.1	0.1	0.1	0.1	34.6316	35.8439	0.1	5.4553	15.1145	15.245	25.7054	9.37811	15.3595	37.8915	9.51706	23.4917	29.9422
	evm.TU.supercontig_87.88	9.90058	8.48992	9.24714	7.21399	6.79855	9.83517	7.61007	9.98977	9.84723	7.81289	8.34926	9.11423	13.1969	10.4713	9.82154	7.79336	13.7236	11.7129	12.0203	14.3079
	evm.TU.supercontig_87.86	19.3649	15.8361	20.5609	16.6651	26.2913	25.0083	22.4003	22.7575	21.9309	30.255	30.1321	29.9281	18.1939	17.7855	22.1123	18.9802	17.1337	14.9377	18.8733	21.6564
	evm.TU.supercontig_87.80	140.346	132.689	154.202	213.745	286.797	284.653	159.164	152.725	161.421	209.829	188.128	170.706	136.243	102.339	239.252	155.205	115.847	119.576	243.402	212.707
	evm.TU.supercontig_87.79	43.9118	46.8829	44.9019	39.6233	42.3433	45.7998	43.6823	54.5256	54.4129	34.2416	37.1883	39.7065	41.8682	38.9377	42.3085	39.9565	52.6744	48.0358	40.3496	39.4467
	evm.TU.supercontig_87.78	12.6348	16.5323	14.4696	16.813	17.482	15.8217	13.9031	12.2928	12.349	17.3285	21.8397	18.1127	0.463397	0.592039	0.737803	0.742749	1.64127	1.74317	0.629945	0.780957
	evm.TU.supercontig_87.77	44.5318	41.8225	43.8437	30.9508	41.0857	40.951	44.269	47.5568	41.4358	36.3048	44.0677	36.6052	34.2149	41.2773	44.8063	40.4654	34.7525	37.5383	41.5559	51.2437
	evm.TU.supercontig_87.76	184.315	166.213	180.622	112.098	132.652	140.592	164.784	191.96	188.84	145.848	155.843	127.379	180.502	193.428	123.143	136.539	200.099	192.137	140.627	155.771
	evm.TU.supercontig_87.75	25.2902	27.6231	27.5669	19.5402	36.9916	22.1747	50.0847	41.0061	38.3634	31.6622	43.1047	35.6025	14.0963	12.9909	31.1848	23.6152	29.4783	18.0787	31.2266	33.9088
	evm.TU.supercontig_87.74	1.36215	0.1	1.77347	4.80576	3.96005	4.75877	1.69636	4.07544	2.29296	4.52566	5.03474	5.22736	3.70234	0.958256	5.37953	3.24308	1.18241	0.898471	1.21613	2.9197
	evm.TU.supercontig_87.73	19.6562	16.2288	24.2451	32.0103	51.3973	48.1139	22.7214	29.3862	21.8854	38.0011	30.1503	34.0972	28.1508	20.0454	56.2502	45.709	41.4342	30.3309	59.6511	73.5895
	evm.TU.supercontig_87.70	72.4829	66.3385	81.6056	58.4512	52.1495	57.8773	70.6883	70.3305	71.2308	55.1054	66.6241	60.2015	55.6329	51.1768	56.4436	57.2323	59.1967	56.207	48.8457	49.5951
	evm.TU.supercontig_87.7	23.0203	21.1548	18.5535	16.2943	24.0576	15.2708	14.1883	18.8671	19.2114	19.862	12.5113	13.3245	16.3885	17.5396	11.9072	7.11343	14.4034	12.9671	7.99239	12.0824
	evm.TU.supercontig_87.68	21.3991	18.5477	20.9193	28.5294	32.0186	35.5494	28.0826	23.9976	24.8498	40.8344	52.7723	68.2927	18.2216	15.7059	40.66	39.8609	10.9932	16.296	44.2609	41.2032
	evm.TU.supercontig_87.67	54.5351	45.3123	13.9267	49.2462	41.6632	36.5315	29.2138	28.1768	35.596	37.1604	20.1739	37.4105	37.9613	53.0895	29.0325	9.55556	57.6827	45.0729	23.4492	0.1
	evm.TU.supercontig_87.66	18.0296	19.1839	24.2812	18.7656	30.5113	28.042	19.3298	20.313	24.413	24.0546	33.8325	25.0171	17.5845	7.1208	35.6153	25.8371	7.98933	16.3617	28.1134	23.2387
	evm.TU.supercontig_87.65	121.251	114.482	120.349	71.5165	83.7345	96.855	129.073	138.169	134.721	93.1614	108.145	108.137	135.216	137.365	110.219	103.112	153.142	151.808	118.166	125.352
	evm.TU.supercontig_87.64	88.1697	73.7569	86.5807	42.1459	60.6967	63.5722	82.8891	103.853	100.615	62.6581	81.9464	79.8846	102.341	85.2399	75.3458	71.9301	101.81	90.4607	88.6567	92.1703
	evm.TU.supercontig_87.63	0.1	560.091	0.1	0.1	0.1	0.1	0.1	0.1	0.1	0.1	0.1	0.1	264.088	0.1	0.1	0.1	0.1	0.1	0.1	0.1
	evm.TU.supercontig_87.62	16.3511	19.6435	16.6822	20.9783	16.7083	21.2792	13.6957	11.6838	12.1857	18.0716	17.3017	16.6149	16.015	14.2712	19.9713	20.219	14.7141	12.329	12.4837	12.2621
	evm.TU.supercontig_87.60	32.5474	37.633	35.1849	45.3599	36.6933	46.5935	35.189	39.1898	33.5827	43.0602	48.5229	45.8324	29.5637	34.3313	40.1376	37.738	36.9772	34.4478	42.5034	37.6605
	evm.TU.supercontig_87.59	77.1022	100.888	74.5927	57.1781	67.4215	38.0251	40.1453	72.9427	67.1977	40.569	41.4561	64.4399	53.4909	44.3318	35.9675	60.2753	38.3119	47.0836	52.0534	24.7999
	evm.TU.supercontig_87.58	6.71123	8.9643	3.99335	3.50941	0.1	1.79356	1.34125	5.79184	4.42473	0.1	1.00604	1.83707	0.858975	0.903288	4.77196	4.18694	7.69913	1.09813	0.911597	5.09733
	evm.TU.supercontig_87.57	233.248	247.859	250.735	233.491	263.513	275.778	220.691	243.764	247.614	260.83	282.152	267.105	219.21	208.112	272.944	226.021	192.635	212.834	255.234	256.098
	evm.TU.supercontig_87.56	318.432	288.827	308.144	341.221	377.582	361.922	297.4	317.235	300.429	344.158	378.323	371.076	241.575	238.242	346.29	307.791	289.089	258.701	363.626	356.828
	evm.TU.supercontig_87.54	11.4854	14.0236	11.905	15.2815	13.1828	14.1685	10.7854	11.6287	12.1397	8.61997	10.3006	11.7901	15.1254	15.3866	18.5173	18.8987	10.1099	12.0142	18.9741	16.9884
	evm.TU.supercontig_87.53	13.8045	12.7665	16.6787	11.2228	12.4161	18.6107	15.7214	9.05272	11.3414	13.1082	20.5625	14.9264	12.6774	10.6083	15.7739	12.902	9.36968	13.2467	11.6915	16.2203
	evm.TU.supercontig_87.51	17.6863	30.1603	23.2856	15.7322	14.3554	22.7536	17.6612	22.5569	20.4113	26.8428	24.5324	13.2394	20.0392	38.3011	15.9226	29.5546	13.2918	16.6257	23.1656	25.515
	evm.TU.supercontig_87.50	22.9873	19.179	20.1618	18.0132	16.5995	20.4034	21.6796	24.1587	20.6235	20.5599	21.6579	22.5915	18.1303	16.5314	19.5433	22.9623	15.683	17.4112	18.758	18.5142
	evm.TU.supercontig_87.5	72.3913	51.4226	83.1521	57.4366	104.225	88.1807	116.088	108.179	112.849	97.7913	81.9423	70.3566	75.3405	68.8424	82.0159	65.6499	83.2842	87.748	88.412	87.7403
	evm.TU.supercontig_87.45	15.4198	4.48487	16.5837	23.5446	20.1062	23.3745	11.9209	14.2661	15.3092	21.9464	18.5448	17.7833	9.08753	7.43566	14.5599	14.6119	6.38292	11.9484	8.73527	14.4574
	evm.TU.supercontig_87.44	42.6755	37.2616	44.1962	38.7129	44.3126	46.5589	41.257	50.602	44.9561	40.2648	51.4559	48.743	39.1627	41.3102	42.0594	44.5646	40.1266	35.6386	41.7509	40.2252
	evm.TU.supercontig_87.42	42.1134	43.1738	42.5307	24.8786	34.7211	32.3508	39.9937	41.5151	44.331	31.3131	35.2903	29.5673	41.4195	41.1816	43.5154	32.9509	36.7923	40.4502	39.9817	48.4471
	evm.TU.supercontig_87.40	69.4137	97.7662	77.8717	165.302	100.955	133.337	83.4552	81.0383	79.4325	124.377	99.964	112.653	70.9805	65.6638	114.627	146.412	76.4456	72.1678	90.2506	87.2499
	evm.TU.supercontig_87.4	16.5074	12.3147	15.8613	29.8742	19.8718	22.5355	15.8835	15.8961	13.2521	31.9484	25.9971	27.8667	17.0097	24.1481	23.8486	33.9233	19.1696	17.38	20.7395	20.2839
	evm.TU.supercontig_87.39	115.418	94.8655	121.958	55.7136	85.3214	88.0847	114.842	119.014	116.408	67.4437	91.4053	67.7538	103.521	120.918	86.2677	74.4668	143.421	123.347	86.0321	100.734
	evm.TU.supercontig_87.37	40.9712	48.8759	41.302	41.046	45.4196	48.5863	46.2139	62.1214	52.2928	50.3398	64.6212	79.4578	30.4688	42.6471	35.7294	68.5602	29.9327	33.3209	26.7123	23.1937
	evm.TU.supercontig_87.36	3.47103	0.1	0.1	0.1	11.6958	10.2268	0.1	4.64907	0.1	12.3674	0.1	0.1	0.1	0.1	19.3563	15.6275	0.1	0.1	19.6161	0.1
	evm.TU.supercontig_87.34	12.5748	17.2681	13.873	30.9326	29.3348	31.7266	22.8753	18.4843	19.8357	31.6269	33.0709	33.5732	15.1194	19.2751	33.9745	37.5269	15.4261	15.6715	33.1619	34.2572
	evm.TU.supercontig_87.33	65.6429	66.4176	76.7963	101.306	122.458	118.829	94.7323	93.6989	99.2236	109.184	124.586	137.02	33.6117	83.9707	85.5896	56.8808	65.6176	53.8415	87.3414	95.6581
	evm.TU.supercontig_87.32	8.58948	11.8659	7.72826	20.8233	15.6806	14.6486	5.7686	7.86698	7.22445	12.3056	13.0576	15.0263	8.65231	3.74051	20.2216	21.7288	5.14464	4.45828	16.2017	17.8416
	evm.TU.supercontig_87.31	12.9931	14.8573	10.2591	28.23	19.4892	25.9499	5.91134	6.66486	7.90059	12.2754	10.9654	12.8774	7.06591	6.08505	28.8872	24.2691	7.30961	7.75268	18.2024	25.0816
	evm.TU.supercontig_87.3	33.3662	36.9832	33.2574	39.9683	29.4037	36.8008	41.9143	36.4986	34.0198	33.0682	36.8288	33.9581	30.6346	38.0075	35.7153	32.532	36.5035	28.0904	28.1835	32.5892
	evm.TU.supercontig_87.29	42.8708	35.192	50.8722	65.4317	49.5209	45.8262	38.448	32.9443	35.9468	46.844	36.1039	46.7969	48.4207	47.0086	50.2919	40.4848	45.9661	54.036	34.853	31.1676
	evm.TU.supercontig_87.28	29.7486	43.5272	36.5238	100.848	76.8409	81.506	25.4071	28.9193	28.2027	89.2679	65.2327	56.6555	31.459	26.9671	79.6361	70.0122	18.3581	24.9379	63.1804	68.4911
	evm.TU.supercontig_87.27	15.8561	16.4358	22.5288	41.2853	48.3903	45.0435	23.539	22.4237	17.7441	42.7911	51.2701	50.0189	26.4544	15.1264	40.5068	37.817	16.9722	16.2011	41.575	46.0871
	evm.TU.supercontig_87.26	30.3358	38.2809	30.7299	20.5156	36.1792	20.637	29.5622	26.7769	30.1553	30.6179	37.2029	24.2656	28.9714	27.8719	56.8267	40.6553	19.981	26.6102	48.2825	63.396
	evm.TU.supercontig_87.25	147.697	126.568	147	75.1207	99.5495	115.925	136.878	151.188	143.562	95.973	108.403	106.642	174.154	171.099	107.31	95.3126	152.748	154.283	132.694	143.195
	evm.TU.supercontig_87.24	80.379	81.4224	92.1362	130.18	104.844	104.96	76.3606	81.6816	80.0746	119.413	117.446	112.957	77.6713	78.76	115.139	103.748	68.1697	71.3617	110.002	106.71
	evm.TU.supercontig_87.23	3.16579	0.1	2.36459	5.37625	6.00324	14.1277	2.26598	2.61529	4.37081	6.70405	11.4877	3.72039	0.1	0.1	5.02571	11.2974	8.36689	5.06901	5.14125	10.6521
	evm.TU.supercontig_87.22	320.322	235.977	267.759	484.23	440.71	422.213	214.653	247.669	261.855	358.352	360.096	401.291	364.451	328.297	425.946	367.849	411.257	368.52	593.24	461.408
	evm.TU.supercontig_87.21	11.4302	10.3302	9.45039	11.5255	9.88105	10.9937	6.38392	8.14488	7.78177	12.1166	13.4934	17.6511	4.31466	4.40625	12.4571	8.94551	10.0432	5.13661	15.7588	10.2878
	evm.TU.supercontig_87.20	5.20145	3.64696	5.1993	2.67927	3.9403	5.33246	4.5962	4.34469	5.83299	2.31095	4.61601	3.48801	3.7281	2.06104	5.16418	3.37172	4.5626	4.04375	5.49983	6.27973
	evm.TU.supercontig_87.19	12.5088	11.9526	14.2336	13.0102	17.4627	18.487	13.7016	13.4335	14.0767	14.3078	19.2075	17.9557	12.0653	15.8649	22.0227	19.144	13.2073	14.8895	23.7708	26.7644
	evm.TU.supercontig_87.16	19.1797	21.4553	15.2719	44.2235	29.9118	31.0085	15.9155	14.8202	17.2996	32.0689	24.5463	29.7758	25.112	11.041	21.2049	27.0317	13.209	14.8097	19.0475	11.9159
	evm.TU.supercontig_87.15	17.5067	14.7231	16.2605	14.8529	9.75257	14.6913	24.2295	20.0075	22.5419	14.8921	23.9612	21.2774	19.3361	13.1548	24.4507	14.3082	21.1517	19.4379	20.6079	28.9159
	evm.TU.supercontig_87.117	36.0226	36.7045	36.3133	35.3803	31.3298	33.9711	45.0782	34.8701	42.1271	43.4492	38.8954	40.1505	40.5893	33.3811	38.3537	39.1363	44.1127	38.215	31.5547	30.9972
	evm.TU.supercontig_87.115	10.4695	33.1514	21.9155	7.03475	0.1	4.24504	17.3422	3.2485	6.50609	0.1	0.1	0.1	25.1409	8.06952	1.38591	22.2163	8.07642	6.46048	2.7481	49.6701
	evm.TU.supercontig_87.112	4.49657	3.70724	4.93034	11.4689	4.85179	7.17926	3.79709	3.30813	2.27621	17.9285	6.20811	8.85958	0.1	0.1	1.41855	9.16295	0.1	3.69253	2.8136	4.33583
	evm.TU.supercontig_87.111	0.1	0.1	0.1	5.14686	2.87398	5.73099	0.583773	2.85827	1.21595	2.47579	4.76623	7.13018	0.1	4.55611	3.53008	5.14741	0.1	0.89068	3.09831	6.51573
	evm.TU.supercontig_87.110	23.0288	22.1726	22.4791	23.4659	26.4691	27.3277	21.7708	25.6695	23.3714	28.2665	29.5217	27.2572	18.3072	25.5631	26.9935	28.9721	22.5733	22.07	23.2693	24.0635
	evm.TU.supercontig_87.109	76.2637	95.0015	83.3294	184.224	122.879	157.827	72.7896	69.9514	79.1078	155.43	118.761	133.812	104.687	123.501	146.864	116.723	85.5114	91.7345	118.345	112.222
	evm.TU.supercontig_87.108	11.5717	4.42502	7.04139	3.72178	0.1	0.1	3.4194	2.67108	9.70517	0.1	0.1	3.82834	4.03539	10.995	1.79192	2.98153	6.12705	6.00893	0.1	5.53688
	evm.TU.supercontig_87.107	14.4023	12.179	15.4814	4.72257	6.34943	3.97649	11.5631	9.67149	7.30226	6.2424	3.88677	2.61743	8.82199	7.3388	6.94424	7.07681	9.57555	10.5174	7.66214	10.0654
	evm.TU.supercontig_87.106	20.4829	15.2455	17.7883	23.7922	32.3297	24.4105	18.7647	14.1225	18.1297	29.8592	22.7305	25.0097	19.4122	17.5401	36.8145	22.8271	21.5631	20.3562	23.4007	39.3632
	evm.TU.supercontig_87.105	10.7599	18.4025	13.7586	9.53148	17.6931	6.97348	9.54286	12.1506	13.4932	13.4761	11.2373	7.80609	22.9569	8.68669	15.8237	12.0513	13.2225	10.9156	19.3898	14.9997
	evm.TU.supercontig_87.104	49.3408	37.025	52.1569	7.00904	16.9082	19.3422	37.3208	43.7787	42.645	14.2637	21.2487	13.6398	34.6366	42.9141	20.3985	19.2761	40.2752	43.4985	27.1047	30.4666
	evm.TU.supercontig_87.103	9.20904	9.05058	6.57828	7.49838	8.03531	6.126	12.069	13.8926	10.8143	8.4911	11.7268	8.17611	6.1894	9.25448	5.50906	8.77726	18.1356	14.1432	6.91585	7.05865
	evm.TU.supercontig_87.102	243.616	307.348	273.65	398.364	343.506	326.294	334.246	313.502	323.676	423.799	371.853	400.812	236.607	202.324	338.805	335.262	204.466	219.083	236.374	231.926
	evm.TU.supercontig_87.101	22.1014	18.5583	18.5527	74.637	29.8826	41.3358	31.6816	35.3894	38.4669	32.2309	21.8082	35.9764	14.5779	24.6644	22.3012	17.6739	10.7085	13.1691	20.6674	11.0602
	evm.TU.supercontig_867.2	12.9407	14.5915	7.73109	0.1	0.1	0.1	0.1	8.73932	5.81171	0.1	0.1	0.1	0.1	0.1	0.1	0.1	3.81947	11.9849	0.1	0.1
	evm.TU.supercontig_865.1	7.87439	0.634627	6.56728	9.31464	10.9408	14.2499	5.0279	5.18541	6.02748	11.3448	12.4972	12.9699	5.3035	7.94673	11.7812	16.0588	6.87208	10.6889	12.2807	10.842
	evm.TU.supercontig_864.2	30.6779	31.7626	40.9537	14.7964	20.4326	16.5823	51.2172	41.3341	40.2697	21.7998	28.4627	21.7375	19.8551	16.5654	15.3017	21.053	25.2303	28.6794	15.8948	14.6188
	evm.TU.supercontig_864.1	35.8616	29.6194	33.4003	40.0763	52.1817	36.442	38.5992	46.1106	40.644	51.1938	59.2333	62.3312	29.5191	41.0634	42.7804	81.3379	25.486	31.1407	36.1422	43.0824
	evm.TU.supercontig_863.3	7.55267	8.94294	8.37761	7.56298	4.27908	0.1	3.49271	4.04379	7.24405	0.1	0.1	0.1	5.45556	12.5999	0.1	6.0358	2.56159	3.54274	3.66582	0.1
	evm.TU.supercontig_862.6	24.3261	26.9117	25.8783	7.38886	2.83173	7.36705	26.1094	11.2865	22.8923	6.14598	8.00967	17.6138	20.8916	11.6331	13.8141	11.6516	35.5199	37.7909	30.29	25.8088
	evm.TU.supercontig_862.5	38.6438	35.8801	38.4053	3.33398	14.5518	17.8294	38.7781	60.2951	47.3776	6.1781	12.2947	16.7327	36.4901	37.9958	9.136	5.25122	72.4444	90.206	15.5457	4.93887
	evm.TU.supercontig_862.1	160.925	149.547	158.06	99.6154	129.911	136.222	111.766	128.941	129.161	92.7644	131.368	133.569	69.6183	80.0326	118.768	106.165	117.532	111.742	115.802	107.763
	evm.TU.supercontig_861.1	5.95642	4.96517	6.56278	11.6277	7.73495	9.72147	7.39478	7.02707	6.97574	7.43508	10.392	9.61839	6.30422	6.74854	12.3282	9.21849	6.39129	7.84918	8.44462	9.27943
	evm.TU.supercontig_860.2	35.077	36.3308	41.5265	12.4175	38.1807	33.3203	52.3182	50.6972	45.3895	16.0978	45.4023	40.6704	50.6404	67.6029	48.6108	39.65	62.357	59.0156	75.017	72.0501
	evm.TU.supercontig_860.1	111.58	96.3966	105.754	59.0676	133.797	125.714	101.184	105.092	102.764	114.084	164.459	148.464	80.5901	94.5731	121.905	99.6384	120.501	126.361	171.699	165.333
	evm.TU.supercontig_86.9	47.3828	49.7291	40.8212	32.7798	36.3108	39.4216	42.3018	44.8707	44.0949	28.6325	36.1312	35.0714	52.0926	58.5022	40.2342	40.5427	47.3729	38.5578	41.3152	40.5898
	evm.TU.supercontig_86.8	37.6688	35.2622	35.4007	22.4926	18.1261	23.1838	33.2941	34.1641	33.2739	22.5373	31.414	25.7782	33.9705	31.6143	25.5185	24.3799	34.9557	30.914	24.7748	27.2917
	evm.TU.supercontig_86.77	26.5266	36.4331	22.4944	29.2312	22.8952	29.3746	27.6074	21.8605	21.1435	26.3041	22.8897	25.0316	18.8009	20.2482	19.1653	21.5962	18.015	21.6861	23.4778	23.5922
	evm.TU.supercontig_86.76	43.6474	29.0027	49.5799	5.18358	25.1361	24.8501	23.3646	39.6443	34.599	17.1013	24.5592	16.3063	34.3415	44.112	32.0803	24.5406	49.5277	41.9088	51.9592	53.1734
	evm.TU.supercontig_86.75	95.3638	86.8428	93.3741	41.5322	72.1418	60.0414	98.193	108.84	100.243	63.2106	76.902	69.8415	87.7243	93.5266	75.8937	66.6374	105.228	96.781	75.0068	79.2285
	evm.TU.supercontig_86.74	74.0734	68.7135	70.4412	59.566	72.3817	61.3398	68.7444	92.1762	85.8384	69.9125	93.6233	81.4493	74.9687	87.996	67.5891	91.3624	84.7149	82.5974	68.1539	70.2254
	evm.TU.supercontig_86.73	18.0758	15.6324	17.1693	22.8859	35.9037	27.9916	32.452	30.8077	33.1373	23.3547	29.2935	27.0771	13.6385	10.5742	38.1883	34.2815	26.5775	24.4643	36.6899	28.4542
	evm.TU.supercontig_86.72	21.8962	21.391	21.8813	16.2467	19.0203	18.1444	23.2519	20.4891	24.5332	17.0333	17.274	19.0444	13.3979	11.1267	19.1491	22.0876	14.4275	17.8731	16.7265	16.8562
	evm.TU.supercontig_86.71	109.074	113.386	125.305	126.851	177.839	124.156	148.734	146.243	157.279	145.444	139.593	143.812	153.374	123.021	164.135	241.341	159.44	159.454	154.019	187.133
	evm.TU.supercontig_86.70	73.3517	65.5031	81.6329	38.4964	64.9826	57.9054	74.9754	89.6854	85.8394	48.2176	71.3798	61.6151	86.9921	76.1489	64.1091	92.2253	84.3107	79.0074	71.6418	77.6906
	evm.TU.supercontig_86.7	38.0112	41.6065	41.0152	24.0084	24.4024	28.1344	42.4808	43.8605	42.2864	26.172	34.588	29.0263	30.2087	30.8096	27.3464	27.9229	30.7833	33.5809	26.46	27.326
	evm.TU.supercontig_86.69	43.3686	42.8679	43.9091	31.0028	30.6708	37.1038	41.5752	43.5875	46.1568	37.468	38.5475	38.4171	31.2429	31.5798	42.0817	40.1081	38.5052	37.8351	38.811	42.7895
	evm.TU.supercontig_86.65	30.8715	78.7595	37.4511	48.2212	56.99	54.4613	49.407	50.4055	47.3684	94.9077	76.001	80.2707	33.219	18.6707	104.338	140.478	38.011	37.0025	44.0967	60.2225
	evm.TU.supercontig_86.64	5.4646	7.13078	6.57983	10.3084	7.53078	10.813	9.879	11.1367	12.6378	26.8576	22.0973	24.6198	6.58967	8.47038	37.1793	68.5824	9.14632	8.74669	13.886	17.832
	evm.TU.supercontig_86.62	97.6415	22.3802	34.3122	115.202	126.416	165.077	50.7549	48.2735	37.3839	68.0319	60.9845	109.22	8.08581	16.2002	155.431	245.969	122.387	78.4092	160.158	83.121
	evm.TU.supercontig_86.61	32.8309	37.1465	37.6735	58.9313	78.6882	72.7134	44.775	42.8002	39.4477	66.5557	75.3028	69.1271	31.0775	31.518	72.6508	59.8283	33.4626	33.8179	59.6596	64.1482
	evm.TU.supercontig_86.60	34.2586	27.611	28.8729	55.0887	48.7987	50.4242	28.5245	25.8895	25.9738	45.3362	44.4471	33.4942	24.1559	22.9256	47.6242	47.7261	27.7756	25.4506	43.4394	41.2758
	evm.TU.supercontig_86.6	8.62938	6.31092	7.53757	4.6134	6.65189	5.71834	8.47824	6.91009	4.47898	5.33626	7.23259	5.94608	4.88654	4.67233	6.34396	5.20167	5.04555	7.11393	7.06743	8.19598
	evm.TU.supercontig_86.59	50.7064	46.703	48.4626	72.3326	106.794	86.8137	37.4065	36.6322	39.515	70.9385	66.77	57.5857	40.7046	42.8863	87.916	59.7327	46.9723	52.6689	80.4841	110.499
	evm.TU.supercontig_86.58	6.36105	3.28903	3.51887	6.14879	10.855	6.12179	9.91361	6.70438	7.13067	19.8497	11.7598	11.2619	20.8209	6.31328	9.03558	13.6141	7.31679	3.95868	16.2582	1.8936
	evm.TU.supercontig_86.57	6.54717	7.24029	5.71455	7.69073	8.01854	7.60319	7.49759	6.24864	6.01604	6.04416	9.807	8.63059	8.13686	4.44063	9.37892	4.67266	9.32784	7.22513	8.33869	9.78269
	evm.TU.supercontig_86.56	27.9759	26.893	22.3149	28.6771	22.8477	24.5431	33.1808	22.0773	23.7679	26.198	30.0279	25.6189	22.7156	27.1164	29.1855	32.3474	20.4641	30.4463	26.87	26.9451
	evm.TU.supercontig_86.55	28.4543	27.0048	24.4998	24.388	27.3598	27.4561	29.8793	33.0002	32.5401	27.8074	32.1035	19.0684	35.4569	36.6864	24.0361	30.1476	34.0397	37.0103	28.4154	28.8742
	evm.TU.supercontig_86.54	23.7951	21.8796	26.4796	8.19291	17.9773	19.3931	24.1062	27.9995	27.5228	11.9959	20.911	15.3599	33.3112	34.2714	22.7894	22.574	45.0048	45.0197	31.2509	32.0721
	evm.TU.supercontig_86.53	66.2059	64.9748	62.8199	66.3565	84.7559	72.0632	73.958	74.4853	66.5968	69.3942	76.2484	72.3265	60.4137	55.1594	78.8541	62.2473	61.768	72.026	82.1164	77.9001
	evm.TU.supercontig_86.51	61.5224	64.3354	61.8467	42.94	56.7931	52.8568	56.3072	65.7527	68.0864	65.8871	21.9885	49.3989	52.5325	54.064	49.9188	63.9578	39.434	78.2706	24.1865	57.279
	evm.TU.supercontig_86.5	46.6859	63.6882	54.6528	49.8145	48.169	52.6377	48.7611	56.3009	43.6197	47.0224	62.8922	56.1421	57.806	48.2043	51.7231	51.8498	48.6995	46.8713	44.4042	44.8193
	evm.TU.supercontig_86.49	5.53359	5.84874	5.72295	10.9786	8.20609	8.87295	3.3346	4.49942	3.70982	8.59099	8.10867	8.84048	4.20068	3.23862	9.21824	7.45176	3.59672	3.01067	6.06933	8.51861
	evm.TU.supercontig_86.48	7.97883	7.70524	10.0081	13.9753	17.7107	16.7329	10.3106	10.2859	11.3103	17.9659	17.8593	16.257	10.8579	6.14896	16.6415	9.80261	9.97784	9.88867	12.7537	12.8897
	evm.TU.supercontig_86.43	29.4511	5.05143	6.03316	26.8749	26.0027	15.3131	30.3365	15.6373	10.6033	4.79614	16.7765	11.8587	21.6008	41.7417	7.33161	12.0885	2.10038	24.3625	18.3523	0.1
	evm.TU.supercontig_86.39	41.9209	40.4321	39.8247	46.5412	43.3785	47.8039	41.3228	43.5363	46.1897	44.4053	54.089	43.7553	38.0798	32.6005	48.6606	48.3755	33.0397	30.552	39.9196	40.5011
	evm.TU.supercontig_86.38	9.03347	6.56555	10.4103	4.23134	5.57767	4.43809	7.65317	12.7349	10.7662	5.4375	7.48019	4.61011	10.7641	13.3449	16.2644	12.132	12.7308	13.5016	17.2174	18.461
	evm.TU.supercontig_86.37	2.10351	2.86227	3.42595	12.0641	2.01132	3.50781	1.16043	5.02339	5.95104	8.66036	1.94342	1.85883	6.40292	13.2076	12.8548	13.7057	17.4621	9.85318	11.5303	2.66153
	evm.TU.supercontig_86.36	69.4369	64.0913	66.1258	47.7971	73.1664	67.161	83.2659	82.3435	81.1312	74.7544	92.1342	80.8027	42.4502	46.6062	75.9059	61.6401	44.8914	45.1288	83.459	81.5756
	evm.TU.supercontig_86.34	4.16861	6.50482	6.69974	4.72954	7.68553	8.28108	4.2034	5.35272	5.30961	4.66027	4.94474	4.74788	15.9427	4.16931	8.68561	8.05563	9.39774	8.12662	7.31269	13.8549
	evm.TU.supercontig_86.32	5.03042	5.42029	5.64208	8.24451	5.94311	9.1348	5.20594	9.28146	5.13558	13.7909	13.7588	16.391	2.69654	4.3013	6.99877	2.01393	0.681849	2.12325	2.35857	3.21673
	evm.TU.supercontig_86.30	72.0317	64.1407	69.4997	56.0103	54.9368	60.3496	72.2299	71.8806	72.7939	58.07	70.8045	64.446	72.2387	59.3843	61.5424	55.4217	70.7974	65.9077	64.6899	55.9192
	evm.TU.supercontig_86.3	32.0761	31.3143	37.0416	25.8694	32.8853	28.6558	30.1863	28.3427	25.4204	30.5515	30.3282	23.2008	31.5875	29.2181	43.4128	29.7788	27.8183	28.6518	40.109	52.8668
	evm.TU.supercontig_86.29	2.72988	13.3763	7.22385	0.1	0.1	4.86147	13.7299	7.14622	9.09755	1.30346	1.1207	2.05641	12.547	3.60368	0.978077	0.1	9.9336	6.6302	1.0127	1.50928
	evm.TU.supercontig_86.27	15.5767	15.5225	19.2968	6.8128	11.5879	10.0096	18.1452	18.141	17.2983	6.67201	11.9481	10.0966	16.6844	18.6365	11.3128	9.27889	17.7273	16.9714	12.0796	17.9476
	evm.TU.supercontig_86.26	69.4221	97.7627	80.4951	124	128.037	121.997	93.9995	81.9192	95.8633	157.867	142.458	128.927	54.6741	53.5728	113.676	127.395	59.1904	56.2423	100.538	72.8896
	evm.TU.supercontig_86.25	147.192	145.572	157.756	71.1855	111.933	96.198	140.309	155.647	146.374	94.9188	116.62	95.6866	129.696	112.411	112.973	89.8107	144.701	152.498	128.427	130.603
	evm.TU.supercontig_86.22	5.87275	3.19635	3.98421	5.51775	6.01658	6.40706	3.5381	3.9816	3.1208	4.89426	7.10076	4.89763	2.76597	1.53232	8.65544	6.74561	3.69734	2.54155	5.5396	4.66876
	evm.TU.supercontig_86.21	3.87884	5.56477	5.8294	2.1999	3.26521	3.45311	4.5736	5.59107	6.24389	2.52867	3.62952	4.9413	6.8734	8.37823	4.83959	1.91633	3.29169	4.8663	4.23126	2.17036
	evm.TU.supercontig_86.20	14.7205	11.6931	24.1955	21.0385	23.7229	17.4637	8.955	16.7232	29.6387	25.887	22.9113	57.4062	24.4192	43.5672	23.1852	27.5209	18.9199	25.5901	56.7494	31.9008
	evm.TU.supercontig_86.2	92.7306	82.8689	98.5888	53.4277	69.7042	70.3522	91.7463	102.385	100.78	68.0364	78.7073	69.5437	98.0157	103.453	74.2363	67.5959	111.397	105.609	80.8159	85.2201
	evm.TU.supercontig_86.19	12.5342	9.92369	12.2555	11.0603	12.021	12.7943	11.8681	15.2492	14.6276	18.4074	18.9563	18.797	13.9682	11.3868	15.5811	15.251	7.89341	13.1817	16.7287	16.8528
	evm.TU.supercontig_86.17	8.24356	7.56205	9.82932	1.72941	3.05319	2.67615	8.58986	7.89809	7.60394	2.00511	2.80779	2.48387	9.26069	10.409	3.28048	1.49662	8.50579	11.71	1.95148	3.03275
	evm.TU.supercontig_86.16	17.7351	21.3612	13.5713	8.97948	12.9096	13.8102	22.5806	11.9819	15.0118	17.9129	12.7479	16.1578	9.27344	9.94605	10.6041	10.9213	14.3084	14.2637	8.85897	13.3593
	evm.TU.supercontig_86.14	79.4541	82.023	80.9266	35.5306	39.8223	44.3463	79.2189	75.9797	78.3339	45.6577	56.2564	51.9801	64.0157	64.5514	40.434	43.8339	79.0553	83.4603	40.4778	37.0739
	evm.TU.supercontig_86.13	18.3455	26.2595	22.9783	24.4962	24.5033	22.2043	16.2479	22.1891	15.4279	24.2246	19.8856	16.3197	10.7903	14.639	24.7234	21.0397	11.9689	16.7048	17.0459	16.3729
	evm.TU.supercontig_86.12	48.386	49.7399	43.5388	91.8979	66.0275	77.3014	35.0556	41.1526	41.941	79.5459	77.3023	79.3433	48.5008	53.6723	70.2576	70.1546	33.4264	35.0621	60.1557	59.7369
	evm.TU.supercontig_86.11	29.5643	25.412	26.7171	43.5471	33.7868	33.5418	23.1599	23.2547	23.6852	42.4802	32.0918	34.3943	33.713	26.9448	45.4167	31.0209	35.8924	25.2804	38.0891	32.7174
	evm.TU.supercontig_86.10	33.8103	107.032	28.2177	31.1358	34.8873	50.7339	54.2153	81.9833	54.1268	49.1695	33.6789	51.4316	48.9496	41.0355	28.9844	0.1	50.8808	37.3895	19.6161	15.5968
	evm.TU.supercontig_858.3	116.365	117.048	115.986	71.4342	76.4587	85.1479	126.971	114.689	120.464	76.9048	93.2318	79.0224	91.5551	94.0899	81.5819	80.2551	104.079	97.5298	75.2282	79.5199
	evm.TU.supercontig_858.2	23.7798	22.1929	24.0008	6.43628	7.6896	5.81041	13.5309	17.4311	21.0621	8.05206	17.7221	8.25642	25.0729	27.9142	7.91306	7.47652	19.1967	22.1466	9.95124	11.789
	evm.TU.supercontig_856.1	2.28191	1.20825	1.49036	14.0776	8.75214	5.94344	6.23913	5.70538	6.31502	17.4752	13.1654	15.973	1.55134	0.885261	6.7774	12.196	1.28901	1.07153	4.47787	2.69717
	evm.TU.supercontig_852.2	16.4378	17.3455	19.1583	16.2608	23.5129	18.9959	21.2076	23.6316	20.8295	22.5678	28.0466	19.2542	14.6615	10.4281	27.1549	21.7858	23.2158	21.3664	19.0435	24.5061
	evm.TU.supercontig_852.1	37.3819	33.6377	34.2302	28.5829	29.8409	32.5672	28.9275	33.0122	28.6776	31.2597	32.5868	31.0387	24.9719	29.9609	30.8907	28.7721	33.1195	35.3643	32.5854	33.9016
	evm.TU.supercontig_85.98	18.4314	20.7445	20.8423	6.36033	19.9243	12.489	18.8305	18.8932	21.6886	7.55559	10.2485	9.20875	23.3832	39.2201	35.3848	27.2147	39.9182	32.2117	43.4339	55.2818
	evm.TU.supercontig_85.97	50.9352	38.1923	47.6368	13.7598	34.0336	27.6219	33.6346	31.613	39.219	16.5863	19.9014	15.3033	39.8544	53.3889	35.3177	29.7383	49.6329	52.9551	44.2163	50.7289
	evm.TU.supercontig_85.96	274.724	421.161	307.922	266.393	447.995	536.786	218.994	227.417	216.856	282.807	446.392	436.359	220.051	223.807	326.301	230.466	125.979	142.699	444.275	317.401
	evm.TU.supercontig_85.94	188.182	158.482	167.047	86.6077	162.89	148.594	159.014	161.537	179.245	117.72	130.506	112.349	208.337	199.743	187.941	151.096	245.904	214.183	268.085	268.022
	evm.TU.supercontig_85.92	365.905	419.376	377.135	364.973	310.35	327.889	319.839	327.68	328.825	358.268	359.481	403.087	390.007	415.968	382.283	340.738	448.24	436.312	385.727	363.536
	evm.TU.supercontig_85.91	106	105.67	107.621	121.779	118.282	131.447	102.262	111.804	102.626	120.636	126.029	116.315	109.591	101.685	120.681	109.743	103.389	97.0169	118.869	116.941
	evm.TU.supercontig_85.90	59.2907	53.4634	50.5211	52.2721	117.805	177.878	76.2712	47.9728	28.1767	91.2212	69.5808	58.8866	50.6134	14.295	93.0043	107.435	95.0556	50.4504	93.8032	61.6441
	evm.TU.supercontig_85.89	259.066	261.118	240.135	210.291	244.517	237.725	277.462	282.925	292.14	199.544	237.695	213.842	359.46	359.044	267.707	246.645	302.596	306.017	275.304	266.835
	evm.TU.supercontig_85.88	10.3743	10.2629	9.02152	7.17748	19.1388	11.1607	9.34657	2.55378	10.6108	12.8028	15.2007	20.7706	3.5571	5.56683	11.2403	11.404	11.926	6.89246	9.73685	10.5313
	evm.TU.supercontig_85.87	26.5789	25.9039	32.2074	20.7053	31.968	27.9046	31.7863	32.0107	33.6509	24.0735	32.6022	31.4705	35.4449	30.6764	33.1097	22.6913	21.0898	25.6555	29.0681	32.4749
	evm.TU.supercontig_85.85	20.5659	17.5698	10.4733	0.1	0.1	0.1	26.6464	27.4784	31.25	0.1	0.1	0.1	7.21901	28.78	0.1	0.1	33.9715	13.1921	8.0513	0.1
	evm.TU.supercontig_85.84	22.9187	18.0369	33.7647	37.9489	39.6263	33.3316	49.1818	32.7872	40.1677	43.4492	25.0904	35.433	48.376	47.9438	59.5595	44.5305	56.0614	48.0135	41.502	67.5832
	evm.TU.supercontig_85.83	33.5099	53.9271	37.5998	60.1566	64.2044	49.0947	36.6888	34.4848	38.2748	54.4635	47.7875	45.6094	42.3024	26.9488	48.4369	53.6493	40.7017	32.2694	48.9971	51.4761
	evm.TU.supercontig_85.8	14.8781	14.0073	19.7663	13.9834	19.8246	19.1802	13.6986	17.3352	16.0585	21.102	22.479	15.6651	25.2534	22.8337	19.9776	22.672	19.1214	14.7947	21.5918	32.9028
	evm.TU.supercontig_85.79	14.4334	16.2047	16.3887	14.8877	10.9059	13.343	13.0611	14.2781	15.8813	13.415	14.3824	13.1249	13.5765	12.0155	9.63527	9.01155	17.1287	17.098	12.2434	12.9083
	evm.TU.supercontig_85.78	6.26	5.00203	7.17464	16.7959	12.9821	14.7033	6.13595	6.97126	9.00778	12.5363	12.1701	10.3415	8.0793	5.85526	13.1138	12.6092	8.13829	7.47518	16.0168	10.0403
	evm.TU.supercontig_85.77	59.6885	50.1874	60.8609	43.3453	44.3355	43.2269	52.93	56.9085	53.0296	44.6292	49.8364	41.4573	55.1915	54.6678	40.2662	36.335	50.3855	50.2256	42.6745	41.9184
	evm.TU.supercontig_85.76	28.0971	29.7772	21.3206	34.6389	34.1787	35.3623	23.7961	24.2513	26.4055	30.9397	37.3278	37.8882	17.753	21.6052	45.4008	43.6606	32.2611	30.5974	35.9869	38.9524
	evm.TU.supercontig_85.75	69.1014	67.4019	60.7005	69.9009	105.448	95.33	52.2719	60.2293	62.2523	69.7315	75.0439	78.6758	85.16	81.0823	83.9467	73.9922	96.3458	84.6137	100.409	91.8594
	evm.TU.supercontig_85.74	36.3137	38.16	34.6123	21.6334	33.8018	34.0254	29.021	33.2172	26.8652	26.2377	27.2377	29.5178	27.8804	32.0973	36.009	28.4731	34.0986	34.389	31.0163	33.1713
	evm.TU.supercontig_85.72	5.13726	12.072	5.52428	438.266	330.516	248.927	7.01585	2.07882	4.10694	122.292	7.53173	33.349	46.0624	50.3401	76.6882	85.9602	7.81434	8.95096	4.54394	1.23752
	evm.TU.supercontig_85.71	53.0517	16.6734	12.977	39.4364	0.1	0.1	25.2221	21.9545	19.0142	23.2076	42.0861	38.0245	24.9084	37.5073	89.7328	28.6356	18.5775	22.7606	55.1419	28.905
	evm.TU.supercontig_85.70	745.95	655.007	728.081	958.44	1387.78	1229.71	827.612	864.412	855.631	1333.1	1405.63	1239.39	727.301	753.648	1377.98	1052.18	722.731	688.875	1569.75	1521.19
	evm.TU.supercontig_85.7	29.5834	20.8406	25.7709	13.1798	47.2027	15.7456	10.2025	22.027	19.5668	39.0883	19.992	32.416	15.2151	19.0959	29.6712	20.8006	14.0643	17.1706	42.6049	71.3743
	evm.TU.supercontig_85.69	19.9792	7.66697	14.0054	9.99077	8.34683	7.48582	0.1	2.01944	0.750276	0.1	0.1	1.36787	18.1435	7.46003	4.66905	7.99116	3.76681	4.67057	3.63895	7.43728
	evm.TU.supercontig_85.68	46.3797	42.4957	42.0991	32.8116	59.0242	49.0959	37.2864	36.9775	38.7272	41.9879	48.3179	38.3106	29.1475	41.0009	62.4662	63.2646	30.5118	38.0158	61.6543	73.9258
	evm.TU.supercontig_85.67	23.3242	16.1445	19.9224	5.8342	10.7754	14.8661	17.5203	16.9966	17.0651	10.4985	19.0915	12.9103	25.6727	31.703	27.191	18.5241	25.5304	27.9289	29.5435	37.4759
	evm.TU.supercontig_85.66	154.678	75.8338	103.499	23.4773	85.3286	62.1323	112.068	146.751	151.4	40.6524	58.4109	50.2501	150.498	124.103	110.818	85.4065	188.334	169.313	148.722	159.755
	evm.TU.supercontig_85.65	127.957	110.196	128.387	73.1516	119.513	112.993	108.063	127.23	129.357	109.329	126.596	94.5412	124.018	103.071	110.531	105.672	114.348	129.118	126.12	128.785
	evm.TU.supercontig_85.64	29.6633	24.6286	26.6327	8.20582	24.6674	15.5179	24.7074	29.6443	25.3829	13.5541	19.8798	12.4281	30.7131	40.4052	27.151	27.2958	39.6002	44.686	42.9846	41.984
	evm.TU.supercontig_85.63	12.9078	13.1087	11.4983	15.7189	19.6915	12.2641	14.4716	11.003	8.78631	9.90006	16.5674	16.4524	13.6099	8.7485	21.7738	17.9606	16.7314	13.7025	15.9974	17.874
	evm.TU.supercontig_85.62	20.6214	22.3846	21.8692	10.7446	14.2396	13.6263	19.6064	29.1253	24.4415	17.766	15.6225	15.2819	21.018	19.552	13.3625	11.6498	19.9146	17.4867	16.9898	17.998
	evm.TU.supercontig_85.61	39.9064	42.5125	40.5462	90.028	89.4591	102.937	34.512	33.6837	32.0102	67.5842	66.1599	71.5995	37.2867	34.8084	112.281	75.4745	41.4659	31.1741	103.073	68.3304
	evm.TU.supercontig_85.60	141.528	108.161	124.34	737.669	656.682	660.498	114.094	128.03	118.576	371.058	342.302	301.782	149.366	149.822	613.442	450.068	168.473	177.796	652.29	587.962
	evm.TU.supercontig_85.6	34.6261	51.3137	41.1026	22.091	36.1418	37.5072	26.4466	34.9943	37.8802	31.1174	37.8726	28.7433	40.0103	38.3605	29.9558	28.7544	49.1797	52.998	39.206	35.6045
	evm.TU.supercontig_85.59	19.5633	30.6767	19.5609	22.1343	16.7864	15.6965	15.7936	13.2462	10.2276	23.1387	18.8867	19.702	10.8824	17.6468	12.4089	12.7013	7.06609	8.26913	5.08245	6.92881
	evm.TU.supercontig_85.58	45.5969	27.2742	33.1972	35.0283	62.2898	50.8554	43.8141	58.387	47.615	46.2081	79.5738	90.316	30.0325	38.1295	52.4307	97.4455	51.2131	46.1873	71.637	68.2608
	evm.TU.supercontig_85.57	60.5719	44.5384	56.1267	56.4355	99.2268	70.9046	84.9937	80.9176	77.8554	69.6355	89.0021	90.019	59.0215	58.9009	85.3826	108.477	76.2581	82.0855	82.3935	79.5213
	evm.TU.supercontig_85.56	148.386	114.21	132.713	109.181	136.405	129.1	114.905	126.889	128.962	132.011	140.343	151.823	131.197	141.389	127.814	101.201	121.623	139.296	157.181	149.437
	evm.TU.supercontig_85.55	105.22	123.053	108.442	111.848	111.852	115.967	112.535	114.674	98.0199	118.412	108.723	116.074	130.234	123.069	121.794	109.77	102.756	98.4996	117.268	109.189
	evm.TU.supercontig_85.54	13.9878	9.78077	13.8476	7.62092	9.31573	11.0676	14.1557	13.3493	11.9846	15.1787	16.9399	17.2069	8.52817	12.0783	8.97003	4.32742	12.0727	12.7344	8.65053	6.80166
	evm.TU.supercontig_85.51	17.9669	16.6355	18.5527	23.1791	26.3459	18.0139	18.2521	20.147	19.1157	20.4496	22.8758	15.9881	19.4666	21.2132	23.9738	25.0879	17.6124	19.578	24.0683	27.3787
	evm.TU.supercontig_85.50	13.7404	16.2365	10.3737	17.6377	15.2906	14.8959	15.3242	10.1444	12.8283	13.3533	13.2922	14.5694	14.9643	14.9173	15.5245	16.6571	9.98712	7.81083	12.323	12.27
	evm.TU.supercontig_85.5	60.207	54.6106	61.8557	72.1751	77.3129	88.9148	55.1701	60.1518	60.8105	83.6032	81.951	75.2365	55.0617	34.9689	86.5815	78.3406	55.1587	54.0564	83.0268	85.1786
	evm.TU.supercontig_85.49	84.9548	94.8681	89.7328	66.6057	80.3226	78.6459	89.804	85.3039	78.5894	73.3764	79.913	75.7269	77.9604	86.495	98.1152	81.4348	73.7382	84.4706	86.4519	88.1777
	evm.TU.supercontig_85.47	13.4306	9.68775	12.3715	12.0279	13.8306	12.2344	13.9984	15.7564	13.5436	12.5211	15.4252	11.7539	15.0604	17.5532	15.5972	18.2031	15.5512	15.9222	17.1826	19.2828
	evm.TU.supercontig_85.46	81.051	80.8492	83.4481	61.5782	97.0779	78.3434	88.3905	95.449	93.4761	84.7523	83.2093	88.3618	77.9871	74.9103	67.2373	72.1467	105.263	75.6341	100.714	110.583
	evm.TU.supercontig_85.44	67.1949	60.1382	68.7197	49.0839	57.4485	60.0854	69.0826	75.5728	71.2629	59.9031	71.0294	59.2263	62.7841	72.335	85.9908	75.216	93.7084	84.7093	77.8698	69.9101
	evm.TU.supercontig_85.42	51.2709	51.8101	48.3568	34.6447	27.8463	37.0536	49.8458	54.8675	48.2906	33.0312	47.0585	46.0572	48.3905	37.99	41.9708	51.0165	43.2938	46.2071	42.5095	22.6869
	evm.TU.supercontig_85.35	18.294	23.6016	17.3971	11.9795	21.3005	22.9847	24.8023	21.5667	21.2365	21.6599	20.3754	22.6368	18.1326	18.8272	22.5393	21.8062	14.4702	18.2374	24.3588	25.5231
	evm.TU.supercontig_85.34	10.0991	6.26156	5.0692	4.63999	11.6297	8.92529	10.0818	9.52934	10.4465	9.95949	10.3315	10.9824	7.97699	5.89445	11.2636	11.7696	8.64993	12.091	13.574	17.9802
	evm.TU.supercontig_85.33	212.562	183.316	214.587	164.636	156.238	169.772	192.41	201.044	203.264	183.409	191.427	171.756	215.136	202.983	167.476	149.959	228.919	201.55	160.297	165.59
	evm.TU.supercontig_85.32	60.0667	59.8328	55.2655	35.457	30.8139	36.4471	50.2849	59.1155	55.8396	38.2997	47.6836	46.2711	58.8559	61.067	36.3271	41.6648	54.5325	52.3193	44.9301	44.2901
	evm.TU.supercontig_85.31	155.113	174.214	165.963	207.795	240.339	230.677	143.848	164.38	154.419	279.344	242.617	232.6	149.538	129.702	255.095	213.045	132.09	147.92	234.421	225.032
	evm.TU.supercontig_85.30	99.4085	117.002	94.984	121.577	111.673	115.571	101.632	109.7	106.732	132.263	117.154	122.977	95.546	110.503	116.135	117.604	89.6753	98.4949	104.754	104.063
	evm.TU.supercontig_85.3	47.8272	56.7406	48.8255	65.6571	84.044	83.2908	68.3996	67.6529	65.1179	79.5135	80.8264	80.2966	48.3891	44.4613	74.164	75.1089	54.1139	55.7581	67.4992	57.5967
	evm.TU.supercontig_85.28	10.3311	13.2136	11.9976	15.6802	12.2596	12.1749	9.80985	9.19807	10.4712	14.8752	15.4603	13.7916	10.3777	7.48801	11.7297	9.9036	13.6164	11.6899	14.8631	12.1183
	evm.TU.supercontig_85.27	30.5257	40.4071	33.3018	40.9812	53.2443	51.7677	26.2457	19.0654	21.3119	42.1452	36.0535	39.4366	22.4102	23.4893	58.47	52.7446	35.9383	25.4068	59.2953	51.247
	evm.TU.supercontig_85.26	23.5464	19.1839	23.9149	2035.96	1244.59	1323.69	28.4202	27.0507	23.3443	1037.23	682.499	708.27	26.7639	25.3749	1310.26	981.586	39.1522	34.3656	1048.95	1040.09
	evm.TU.supercontig_85.25	9.39202	9.76172	14.8684	3.31037	1.28655	5.42304	13.4862	17.2214	7.05148	4.1331	6.95803	8.85966	17.2316	9.59234	3.05288	3.5175	16.5618	4.8173	7.24204	6.4207
	evm.TU.supercontig_85.20	42.317	37.3134	42.119	20.4466	16.5371	20.679	34.1976	36.4874	37.1758	17.3069	20.4921	16.5947	41.0006	41.543	20.7582	19.6654	37.464	37.7674	20.184	19.9094
	evm.TU.supercontig_85.19	12.051	22.3192	18.0184	30.8546	33.0377	61.8052	120.105	123.225	130.912	57.3857	31.3359	54.5702	40.1909	37.6672	56.8695	15.7801	34.494	34.3112	33.0719	64.707
	evm.TU.supercontig_85.18	31.5158	36.8658	34.0856	23.3848	22.0332	23.4275	36.7487	33.171	36.5902	30.2899	26.4668	26.6478	35.1638	34.0598	22.8365	25.7105	32.4873	32.5973	24.8518	27.4672
	evm.TU.supercontig_85.17	7.57479	8.54537	11.1676	1.53515	0.882385	2.4656	11.2493	10.8246	8.72308	3.99707	4.34206	4.17152	7.29389	8.40308	2.87351	2.01977	9.32319	7.98594	2.8203	4.20104
	evm.TU.supercontig_85.16	30.2198	36.1948	27.569	16.4016	36.7252	27.7299	27.9009	22.4371	27.4569	22.2737	27.4117	39.3773	18.5058	33.8428	39.5662	19.6584	27.7471	22.3159	34.3328	17.8986
	evm.TU.supercontig_85.15	46.2358	46.9165	51.0939	26.9253	37.7779	32.51	54.7845	45.0894	49.7858	37.4457	38.8715	41.4625	41.1545	44.2379	40.0063	37.8697	52.7086	51.6909	36.4909	35.4788
	evm.TU.supercontig_85.14	75.4881	78.1401	79.5234	83.2918	67.9794	72.3636	64.4231	68.1935	70.2403	69.7577	68.1901	79.6311	71.7582	68.2936	79.9563	74.1654	68.6024	71.7661	68.3237	67.429
	evm.TU.supercontig_85.133	36.3544	38.9794	33.0141	24.5009	38.8183	40.3716	35.3902	40.4927	40.6252	35.2507	46.1278	42.7506	25.4807	30.426	40.98	35.2744	59.8768	53.625	50.3417	41.744
	evm.TU.supercontig_85.132	4.36054	2.93851	3.9917	39.2028	29.6315	31.2361	5.43502	7.66428	7.26863	37.6986	30.1236	25.2044	11.0993	4.61718	20.6641	25.1135	4.33315	3.82646	13.7802	15.1511
	evm.TU.supercontig_85.131	1343.96	941.871	655.942	605.925	2513.31	1185.54	631.503	727.226	1030.63	981.455	1615.62	812.875	573.044	612.812	1686.98	1853.33	942.088	856.862	1416.88	1282.72
	evm.TU.supercontig_85.129	58.9099	62.8509	66.3354	51.4492	53.2177	57.2727	77.3515	75.5076	74.7205	64.6631	70.1193	62.0975	56.9142	52.5848	60.842	62.1547	64.1984	67.3457	52.982	50.5767
	evm.TU.supercontig_85.127	55.5922	60.0253	59.3158	63.9841	55.8469	56.2407	50.2988	58.5302	54.5394	64.7803	62.7693	55.9248	42.4161	39.0436	71.0656	68.7867	60.0391	61.4972	61.2052	66.7411
	evm.TU.supercontig_85.126	48.7693	13.2244	60.1142	0.1	0.1	0.1	10.0477	78.6753	21.7741	42.2245	0.1	0.1	55.1722	46.4715	0.1	0.1	0.1	62.3767	0.1	0.1
	evm.TU.supercontig_85.125	30.0993	34.5919	31.8017	71.3767	68.8717	63.9194	41.9418	31.774	31.5077	81.5139	73.6322	89.8325	14.263	22.4888	75.4419	80.5506	29.3908	28.4192	53.871	54.2066
	evm.TU.supercontig_85.124	1.40824	2.26437	1.4715	4.99965	4.98684	4.5389	3.77707	2.89253	2.43484	7.43204	4.06175	6.62183	0.1	0.1	1.06711	0.974709	0.1	0.1	0.873396	2.81065
	evm.TU.supercontig_85.122	292.681	284.66	236.042	580.029	698.389	565.732	249.239	210.899	246.31	507.198	488.245	503.653	221.79	257.941	272.083	245.5	296.917	314.679	540.233	328.665
	evm.TU.supercontig_85.121	2.12665	1.9212	4.49687	6.05636	6.69552	6.02299	3.60536	4.93555	3.36996	5.08898	3.27593	5.17227	6.06733	3.69638	11.9432	14.3712	2.43237	2.33427	6.72273	8.87362
	evm.TU.supercontig_85.120	280.247	258.988	266.787	238.989	248.791	219.492	243.262	260.528	266.144	258.065	253.411	252.344	237.29	243.132	450.575	348.593	393.572	368.13	402.699	442.391
	evm.TU.supercontig_85.119	15.022	13.1927	19.7723	9.51301	31.34	22.5573	31.0166	31.7469	21.4909	32.0312	27.1722	21.2414	27.9426	26.9077	38.0472	28.6738	29.9531	31.7982	29.695	47.1598
	evm.TU.supercontig_85.118	16.6361	18.1705	17.3107	6.49268	7.38919	9.72852	18.061	19.0637	18.8072	7.53732	8.17435	8.15709	13.7494	21.5831	14.3046	10.1253	14.2773	17.0012	16.1027	13.9673
	evm.TU.supercontig_85.117	12.3893	9.70867	9.39823	15.9412	16.2338	15.4233	8.67151	7.4523	10.6915	12.7395	13.677	12.0382	7.89844	9.26605	17.204	13.955	5.45122	8.9961	14.4428	20.2647
	evm.TU.supercontig_85.116	109.55	88.0162	106.546	115.618	144.193	130.867	90.0255	100.371	98.0372	120.846	152.393	137.219	114.394	118.219	195.477	147.808	129.712	118.587	238.407	235.591
	evm.TU.supercontig_85.115	3.16179	1.02491	3.33216	5.75604	7.81542	7.65386	5.54898	3.83964	4.06451	9.67111	7.1912	4.91997	4.88878	4.28554	8.69164	14.1672	1.71375	7.08279	3.31724	4.95772
	evm.TU.supercontig_85.114	4.95999	3.08488	4.22616	3.73747	4.07932	6.10241	6.98882	3.44332	4.10712	6.68882	7.732	9.45281	4.2092	15.0736	6.63278	7.22593	4.91695	2.83172	7.76958	7.07823
	evm.TU.supercontig_85.113	77.8787	85.6571	68.6897	112.931	72.4418	86.8574	61.5851	58.6942	53.5775	75.8585	69.2332	85.9632	64.7677	59.0157	78.6408	66.3873	60.2072	59.5721	62.4886	47.727
	evm.TU.supercontig_85.112	5.69111	5.48487	5.32922	7.08078	4.8823	5.95807	4.81962	4.25045	4.3055	6.08941	6.35453	6.1073	7.0138	6.64915	5.44235	6.86293	3.38132	5.4529	3.63114	4.31005
	evm.TU.supercontig_85.111	35.9346	48.5738	40.7846	35.4568	36.9052	37.0001	39.6733	34.9202	36.251	42.1903	49.2095	43.3163	22.7973	27.5881	47.1479	32.5894	36.5643	37.1424	41.7883	33.4375
	evm.TU.supercontig_85.11	16.1445	20.011	18.2246	9.05091	18.0648	10.3367	19.6202	21.8484	22.0096	14.3943	17.274	14.6592	18.216	23.8179	13.2158	13.067	15.6359	14.9109	15.3964	15.1055
	evm.TU.supercontig_85.109	4.45643	7.91575	5.06609	6.49285	5.20884	7.47501	3.00987	3.98569	5.62134	5.17384	4.54224	6.06988	4.4882	2.09209	6.93529	4.20574	4.24221	5.95967	4.74425	8.00746
	evm.TU.supercontig_85.108	6.53683	10.2643	6.58872	8.5229	5.36509	6.85088	8.57087	4.158	6.31785	4.12379	3.8866	4.94219	4.18202	0.975052	4.78166	4.60033	4.88469	7.15598	6.56944	4.13916
	evm.TU.supercontig_85.107	5.30839	2.07347	3.39687	3.31504	2.6557	1.81082	1.83021	2.28108	2.3914	2.57861	2.41297	1.58082	1.62124	2.49304	2.95424	1.88832	2.69694	0.840296	2.67625	3.26476
	evm.TU.supercontig_85.105	4.23882	7.40578	5.1027	2.15398	0.757106	1.41339	5.49291	3.41728	3.6207	0.554087	1.73205	1.06452	4.42842	5.22052	0.958007	0.682465	4.69577	3.81111	1.35859	0.958858
	evm.TU.supercontig_85.104	5.00991	7.61519	7.31481	5.42429	4.82564	6.68626	5.60272	6.62654	4.08237	9.69535	7.06522	7.11623	3.5634	0.1	7.84668	5.43712	4.77524	4.25095	7.3583	5.35075
	evm.TU.supercontig_85.103	342.606	339.927	332.718	667.136	697.815	570.701	308.005	311.755	321.231	573.807	563.871	619.017	329.873	344.876	672.14	515.271	350.059	305.424	583.7	523.594
	evm.TU.supercontig_85.102	15.0912	11.0319	15.2719	19.8637	19.6405	26.0086	15.7203	18.7749	17.5962	21.7006	23.348	17.3534	19.1686	17.1786	22.4343	20.391	14.32	16.2972	21.2254	20.4497
	evm.TU.supercontig_85.101	1.84397	2.36565	2.15563	4.57256	1.99204	3.16944	2.81576	1.92588	2.23745	2.74593	3.84408	3.5716	2.32268	2.50376	4.40163	4.29239	4.4478	1.58724	3.74728	3.27975
	evm.TU.supercontig_85.10	559.148	679.564	591.632	406.029	736.709	520.65	437.077	516.555	502.311	505.824	521.707	506.258	546.54	578.969	721.66	583.886	547.929	592.993	798.02	862.029
	evm.TU.supercontig_85.1	103.582	96.1933	106.923	56.3536	52.4499	60.8305	103.254	113.011	103.325	63.3223	77.2985	58.44	95.7685	98.8639	61.1559	64.5711	95.4142	95.4314	56.5824	63.8045
	evm.TU.supercontig_848.1	64.0352	59.2767	67.478	33.3712	50.4599	57.7563	91.138	92.7513	92.025	53.053	68.986	74.0272	36.8135	32.1861	26.3814	30.0068	39.8326	41.245	24.9962	30.842
	evm.TU.supercontig_847.2	47.2712	45.6289	45.0657	21.0949	19.192	22.9911	42.8518	40.1479	43.5336	20.2166	25.8806	28.0313	48.8794	49.3333	18.5603	25.1092	52.1356	47.775	27.6583	26.4584
	evm.TU.supercontig_847.1	104.093	92.2996	99.7261	101.091	89.5512	103.679	119.675	112.838	104.733	86.7983	94.4158	96.4214	97.7185	100.249	109.529	93.5918	90.6653	97.194	103.197	89.3931
	evm.TU.supercontig_846.2	44.8425	42.4988	48.4494	42.2945	41.8278	44.8742	40.8356	39.4605	37.6959	36.5125	45.4973	35.3758	37.3483	48.7696	39.2052	43.265	37.3487	36.2549	27.9313	36.4618
	evm.TU.supercontig_845.5	50.9972	53.1968	61.4004	46.2287	72.0108	54.6057	72.9504	82.4636	75.3468	79.9054	96.3595	61.1786	47.349	43.6786	68.6862	60.306	45.975	48.0015	53.6894	57.6102
	evm.TU.supercontig_845.4	9.06481	8.73318	7.42765	13.5566	21.0077	15.1457	17.232	16.3497	19.871	22.9658	20.1572	15.8371	13.2134	8.52495	19.2236	23.7503	17.4565	10.8443	18.6383	15.1089
	evm.TU.supercontig_845.3	7.14368	6.47807	12.0661	15.8269	25.6432	14.5523	22.9984	20.8566	21.8311	28.965	20.8285	31.1053	19.8342	9.41992	22.439	21.3364	12.7294	12.3191	28.9539	35.9719
	evm.TU.supercontig_845.1	43.9766	37.1219	52.7527	27.6565	36.0463	36.0624	50.0489	45.4886	47.0695	41.7113	44.6156	41.0202	53.7208	63.9291	36.9487	33.8236	54.1066	50.6937	47.4051	39.7729
	evm.TU.supercontig_844.1	588.645	461.527	507.467	266.133	635.467	564.932	530.886	543.06	552.686	413.3	550.514	522.912	677.279	755.001	614.327	452.891	680.013	661.711	871.67	744.323
	evm.TU.supercontig_841.3	208.458	225.011	252.616	210.17	277.101	233.01	229.325	299.914	271.448	235.198	224.728	231.519	213.964	186.633	299.576	237.472	265.462	238.934	303.761	248.382
	evm.TU.supercontig_841.2	60.3038	66.4092	63.5851	58.2704	60.5732	70.3964	62.0178	59.8307	57.3229	64.6321	65.9956	66.9972	60.9949	55.0653	68.8337	64.2972	57.9353	55.5774	57.0655	52.4015
	evm.TU.supercontig_841.1	76.4515	76.6144	61.2654	17.5487	43.4086	34.8274	51.459	106.073	105.595	30.1848	34.3169	25.1715	95.3503	53.9165	49.5683	27.5209	109.255	118.629	70.0787	111.403
	evm.TU.supercontig_840.2	77.6336	45.9279	96.5037	144.934	150.845	101.368	73.5422	77.4343	93.1461	147.308	134.415	82.2305	118.153	4.19355	134.894	46.6826	97.7554	124.398	58.6484	124.075
	evm.TU.supercontig_840.1	12.0556	10.6302	7.8641	11.3921	15.7267	16.1748	10.9653	13.9107	15.219	12.8731	9.88109	7.55374	10.0352	3.87297	13.3852	12.0329	8.50105	8.86674	10.8046	11.1353
	evm.TU.supercontig_84.99	4.54447	3.79485	6.05946	5.84058	7.66306	4.59464	3.54614	5.57637	6.72129	4.89639	9.33271	6.56653	9.86313	6.4657	6.07372	3.55559	7.93971	8.15738	6.22068	6.25157
	evm.TU.supercontig_84.98	13.2897	22.9459	22.3196	24.2588	15.9393	18.5061	13.9641	21.4876	18.9605	19.7114	39.8027	23.4589	25.5778	32.5131	22.5153	25.0231	30.5426	18.0627	12.3112	10.6896
	evm.TU.supercontig_84.97	37.7676	33.5034	34.7701	36.0671	48.5239	45.3507	50.684	44.8023	44.6258	53.788	45.5666	48.4726	44.1157	42.921	44.1533	46.0071	49.91	40.6046	47.0862	38.3707
	evm.TU.supercontig_84.96	53.0118	71.8933	57.3235	94.16	96.5695	106.083	62.2542	58.4538	60.5471	113.205	93.8654	95.7966	34.0667	34.6897	104.633	83.7662	48.3716	42.7357	90.4532	69.2979
	evm.TU.supercontig_84.95	497.744	433.39	460.138	557.863	954.623	727.018	451.947	461.547	500.344	635.062	714.453	865.716	506.131	552.835	763.209	712.766	577.732	497.854	764.994	790.039
	evm.TU.supercontig_84.94	7.5287	4.42696	6.78027	2.90697	4.67862	8.95442	5.88422	5.72774	5.76602	3.07535	6.82774	3.86916	6.53533	7.72061	8.24162	6.17274	5.41744	8.06534	11.9585	12.8325
	evm.TU.supercontig_84.93	474.58	342.278	452.81	150.049	711.264	619.62	445.715	510.026	493.658	261.219	466.616	403.822	744.541	781.655	841.718	593.081	600.975	628.291	1346.79	1447.2
	evm.TU.supercontig_84.92	981.937	641.936	845.268	163.68	800.79	658.057	882.76	985.836	983.569	386.785	653.708	481.774	1202.51	1236.32	768.443	524.172	1250.06	1174.65	1251.45	1386.69
	evm.TU.supercontig_84.91	7.91438	6.61838	8.90243	10.2345	10.4009	8.00732	7.42713	9.09567	9.34458	18.1427	9.66451	14.6092	13.9218	9.09796	8.74538	14.8839	8.20933	10.8376	4.14127	6.35941
	evm.TU.supercontig_84.90	55.686	51.0736	53.7035	31.2877	51.8128	48.2289	38.0637	45.6901	40.9532	36.4098	44.3154	39.325	32.0801	41.5338	47.2923	43.5873	41.4215	42.3268	55.417	48.8851
	evm.TU.supercontig_84.9	93.724	94.0612	96.0235	54.4188	67.5231	65.7012	86.3588	92.7774	87.5929	57.839	65.2643	57.2349	83.7396	79.0981	62.1628	58.1678	85.5559	83.5738	65.0257	68.9862
	evm.TU.supercontig_84.89	61.5535	82.2101	69.2392	130.469	85.6348	88.9734	53.1786	52.4623	56.0657	94.0788	64.9462	80.2944	64.0083	75.5438	102.65	102.626	55.6625	57.3844	74.5194	74.6298
	evm.TU.supercontig_84.88	35.9882	36.3125	41.5846	34.5318	33.938	36.0282	41.9836	39.1545	37.7315	42.8716	37.0928	39.9901	40.1078	45.9163	38.4652	35.7508	45.8172	51.4351	33.0456	27.9152
	evm.TU.supercontig_84.87	611.33	637.207	555.074	886.92	1198.99	1071.63	769.712	853.3	890.439	1110.4	975.904	1184.28	693.937	849.009	1130.31	1049.37	1028.8	877.294	1357.39	1066.76
	evm.TU.supercontig_84.86	39.8989	37.3141	40.5252	36.7722	47.0497	37.0074	39.8722	40.467	42.741	53.1863	47.6295	44.1115	31.5721	29.1017	43.7986	38.9261	36.5272	33.863	47.9076	46.0713
	evm.TU.supercontig_84.85	72.7923	66.6915	62.7699	15.8353	44.3577	38.8166	38.0582	59.7659	49.6908	47.1434	25.7437	47.4639	78.5782	134.209	14.8493	12.0734	48.6844	39.8975	29.9052	0.1
	evm.TU.supercontig_84.84	77.6678	69.1095	76.8372	46.4734	61.03	62.0882	66.8146	76.5992	75.5986	62.3212	69.2533	63.0323	63.4366	69.9252	68.9695	55.7396	83.182	84.0869	86.1406	72.8147
	evm.TU.supercontig_84.83	27.3448	17.2982	16.8007	15.4792	26.9853	24.361	17.2036	22.0092	18.0563	16.8386	23.8555	25.2374	27.2437	29.7941	28.6845	28.2995	33.931	35.3626	42.4775	34.603
	evm.TU.supercontig_84.81	81.1748	72.4818	82.5795	73.5049	73.753	81.0191	88.6745	100.889	94.5359	96.4703	81.9513	89.691	54.1968	54.7249	72.4559	61.1088	57.6793	59.59	57.5391	65.7714
	evm.TU.supercontig_84.80	56.0275	53.8315	59.8272	88.7932	83.3639	82.4842	56.7154	57.0932	56.8951	76.4005	79.4964	88.6284	42.7912	35.2706	83.267	62.6121	54.3966	45.561	84.886	74.4276
	evm.TU.supercontig_84.8	24.0641	23.9191	22.9197	19.2553	15.138	19.3743	21.6777	24.8327	23.5267	16.1936	21.5621	20.0043	21.2625	22.8579	19.0607	22.4973	18.6421	19.7829	16.7569	15.8755
	evm.TU.supercontig_84.79	35.5755	35.3778	39.9089	11.3343	24.5417	22.6747	39.713	37.7637	35.8602	21.9932	25.1359	20.5302	15.171	20.4731	24.7027	16.1465	23.56	24.2832	24.8063	28.144
	evm.TU.supercontig_84.78	0.1	0.1	55.6733	0.1	28.7515	49.9953	62.581	26.9685	75.2942	0.1	110.579	74.5012	7.57356	82.8932	0.1	37.3683	136.368	41.228	0.1	37.8258
	evm.TU.supercontig_84.77	23.1214	14.3714	19.5305	16.3067	22.2887	20.3886	29.8876	30.0614	31.8318	25.8187	26.3546	26.5254	16.3468	20.4283	17.9733	23.1019	21.6309	23.3456	20.3095	19.1201
	evm.TU.supercontig_84.75	38.2157	22.0937	28.6427	19.5112	28.2943	28.6935	39.3341	33.4351	38.7113	15.2397	22.7545	20.2318	26.2858	45.0637	26.6115	28.663	30.7508	49.4551	26.507	20.5864
	evm.TU.supercontig_84.74	20.3006	20.0081	17.3637	16.5635	24.289	24.7051	35.2687	29.6432	31.0118	23.8485	29.4103	34.9382	20.5867	10.9265	19.5279	14.2418	17.1476	19.6504	19.6883	13.4756
	evm.TU.supercontig_84.73	61.6469	52.028	61.1046	31.3846	37.3884	35.4118	58.0982	59.1381	55.5349	33.9023	39.0868	36.914	49.3046	60.8454	31.1398	29.5327	63.0943	53.1172	35.973	32.2985
	evm.TU.supercontig_84.72	8.40979	10.1365	10.5754	2.47022	5.0657	5.78603	9.85524	10.7197	9.43993	4.05823	6.06814	4.93398	8.37713	7.32096	6.54543	4.99992	8.98482	8.76897	7.25813	8.58159
	evm.TU.supercontig_84.71	15.855	22.4117	22.3897	29.6239	29.9845	25.3566	22.3687	19.7426	24.2605	24.7737	25.505	29.1038	15.5937	22.6525	22.9314	20.3279	24.4831	29.7762	19.0543	23.0154
	evm.TU.supercontig_84.70	33.1478	24.3892	32.0934	5.98831	23.3814	36.879	35.2279	59.856	47.7431	19.3148	31.792	21.5482	53.2195	49.4963	28.8669	30.2595	42.5859	61.8175	53.8136	62.4387
	evm.TU.supercontig_84.7	23.856	21.8458	22.0596	15.1341	15.4073	16.7509	22.4485	24.9396	22.5987	11.8945	17.2593	15.2417	15.2969	20.458	20.2946	16.7633	20.6542	17.2078	15.6815	18.4044
	evm.TU.supercontig_84.69	33.8729	26.5141	30.6555	28.0896	32.4226	32.3882	27.0654	28.461	27.5362	30.2835	41.0025	37.9353	35.2584	32.1856	31.6726	27.2339	20.2832	21.181	29.8929	30.322
	evm.TU.supercontig_84.68	5.54554	3.41577	6.02111	3.72261	9.62101	3.05	2.64613	4.59922	5.48331	2.5034	10.3171	8.20197	9.10736	11.0565	4.08725	1.12644	1.34266	2.10462	13.427	5.87853
	evm.TU.supercontig_84.66	102.572	97.6505	95.9429	131.37	109.867	131.074	84.0669	89.9464	86.9403	94.7188	99.3822	99.1326	84.8387	86.108	97.7028	84.4518	89.559	84.4006	105.715	94.8636
	evm.TU.supercontig_84.65	53.2157	35.3786	54.9844	5.90438	16.8602	14.8852	43.642	50.078	49.1091	11.6878	20.9992	12.3069	48.6473	59.3338	18.5939	19.926	60.9743	59.2124	35.9928	43.2396
	evm.TU.supercontig_84.64	116.724	71.0905	107.963	271.236	421.16	319.598	652.067	517.082	546.679	663.629	678.74	804.932	54.8762	74.7242	265.445	344.352	128.036	124.28	258.627	146.567
	evm.TU.supercontig_84.63	12.8287	15.6512	13.3293	17.8801	16.5094	16.3864	14.558	11.2523	12.018	17.5001	16.4422	16.4428	10.7822	9.39786	15.208	13.4964	8.98739	9.07689	12.112	13.2499
	evm.TU.supercontig_84.62	19.0961	17.3306	19.7773	20.0357	18.6304	19.9203	18.8166	16.8049	19.4638	17.9608	20.0612	19.511	20.2542	13.1208	20.4777	14.6616	19.4506	17.9314	17.7202	21.3997
	evm.TU.supercontig_84.61	149.056	152.444	141.2	60.4533	85.2101	83.7068	110.417	123.122	114.863	64.4619	72.6857	73.0876	117.213	117.171	63.6056	58.1398	109.703	106.399	86.1276	83.7764
	evm.TU.supercontig_84.60	6.96687	5.1977	6.4953	6.93308	7.26273	7.34387	3.6848	3.75177	4.78596	8.0378	6.16799	5.80334	5.51779	4.15635	9.14445	9.28333	4.4478	5.956	12.2184	8.57934
	evm.TU.supercontig_84.6	25.5665	24.2008	29.0572	29.3274	20.5696	28.9877	24.38	25.9185	22.2981	26.9291	25.6788	26.9735	25.7984	17.1103	28.2551	28.6924	20.652	17.3939	19.1488	23.7797
	evm.TU.supercontig_84.58	37.2334	34.3583	39.8085	26.6452	33.7231	27.863	52.6717	54.3868	57.7738	27.0226	36.6086	43.4315	47.8801	41.617	39.5286	44.1031	74.5604	53.6758	50.6487	49.8607
	evm.TU.supercontig_84.57	30.5436	50.7202	39.2235	46.0413	22.3714	31.7858	52.1373	55.1043	50.0642	33.4515	35.3709	40.9713	33.0047	30.8514	28.7106	33.9009	35.3736	37.9473	21.1106	14.7636
	evm.TU.supercontig_84.55	18.2923	20.1934	23.8087	21.3838	20.8268	26.337	14.4337	15.9408	17.127	27.3916	21.4847	19.1747	15.6239	17.2069	21.8217	25.8609	19.6478	13.8384	22.9991	15.7983
	evm.TU.supercontig_84.54	13.1109	10.0751	12.0912	18.4879	12.4758	15.6331	11.5117	11.6123	12.5801	16.2277	15.235	17.3042	17.9575	9.44346	14.5206	14.331	9.33169	10.0672	13.7182	13.1964
	evm.TU.supercontig_84.53	148.231	189.474	156.315	266.089	268.06	237.668	136.084	128.721	158.431	286.982	192.845	279.039	183.751	172.162	184.42	208.28	105.235	131.358	127.278	154.914
	evm.TU.supercontig_84.52	49.8374	50.007	54.601	70.3088	63.6599	58.8419	54.7269	50.4833	49.1691	67.0267	70.9261	66.0204	62.3413	57.3987	75.9662	70.0169	45.8509	50.2179	64.2558	61.4854
	evm.TU.supercontig_84.51	7.63527	21.0519	13.2241	15.56	12.6709	13.0302	4.28371	11.0535	9.80647	13.3875	17.3822	11.6974	7.4214	8.63231	23.8551	18.3105	9.42402	10.7017	16.3658	31.0639
	evm.TU.supercontig_84.50	16.6649	37.2306	27.6215	84.3337	147.495	83.7749	38.5403	9.61469	25.7853	92.8621	91.9413	47.4828	32.1234	4.75414	79.7247	85.6301	42.7518	21.5407	36.2514	32.1014
	evm.TU.supercontig_84.49	25.2639	26.6199	23.3456	91.9072	73.2923	47.8516	22.2677	21.1543	27.1422	53.3663	34.4196	39.8941	26.0948	45.1332	46.2484	57.8293	16.1537	20.1162	30.1515	22.3328
	evm.TU.supercontig_84.48	89.5057	86.6415	89.4658	97.8696	111.397	117.615	104.904	86.6142	93.5742	113.011	115.251	119.05	78.3837	95.0476	101.276	96.1595	90.7188	96.217	90.0523	109.4
	evm.TU.supercontig_84.47	7.55341	9.92838	10.289	6.38389	4.52341	7.65725	7.30329	9.08639	7.53446	6.29274	4.81579	5.52656	5.94811	8.28528	6.15694	8.01085	10.6592	5.47751	5.63828	5.27641
	evm.TU.supercontig_84.46	81.8394	82.9015	81.3147	49.4267	64.3009	66.9475	81.4363	95.0998	85.1207	67.2943	68.5186	68.9126	79.0774	77.5484	68.9644	64.1671	73.2303	81.2164	68.8066	74.6493
	evm.TU.supercontig_84.45	212.702	227.057	203.293	641.258	646.247	497.607	168.97	173.237	189.101	444.903	460.024	464.38	70.2013	74.0508	454.06	361.385	85.2969	105.938	424.69	313.655
	evm.TU.supercontig_84.44	789.434	598.581	693.666	633.896	962.275	774.831	626.946	684.455	621.612	572.109	653.928	630.715	1168.74	1260.13	856.927	728.461	1187.08	1162.94	1158.99	1135.82
	evm.TU.supercontig_84.43	209.407	153.297	192.689	111.831	171.319	155.871	177.173	181.348	187.395	121.223	131.803	127.112	270.329	299.576	158.96	171.928	266.065	297.502	202.664	231.041
	evm.TU.supercontig_84.42	41.8462	27.4293	37.7866	5.69071	9.69535	9.30832	22.1519	24.5668	24.3519	5.23623	9.26653	9.15095	48.3044	54.1846	16.6447	9.48296	53.8885	57.1727	23.5132	35.2539
	evm.TU.supercontig_84.40	77.5	58.3058	78.9067	123.45	136.731	155.955	49.8892	63.0802	65.9306	85.2084	103.648	99.3189	64.0563	78.4579	219.193	163.201	92.3425	104.251	187.055	211.706
	evm.TU.supercontig_84.4	631.128	511.25	637.28	141.613	453.511	386.345	428.06	577.001	516.358	242.023	347.27	236.337	496.804	514.157	560.013	437.284	636.596	628.092	669.085	760.002
	evm.TU.supercontig_84.38	61.57	56.9217	63.1666	45.4381	58.4274	55.2811	70.3731	57.9461	57.1977	52.4119	60.1995	37.8722	77.6944	63.2876	52.6333	42.9728	66.3835	58.4553	46.817	53.1314
	evm.TU.supercontig_84.37	71.8828	62.9572	67.9414	63.5204	80.8641	77.6877	50.7762	53.1233	50.5452	62.5504	64.3745	62.3092	76.9175	77.3413	65.4816	54.6266	71.4975	62.9117	96.0968	91.849
	evm.TU.supercontig_84.35	38.428	23.6812	29.6629	18.7575	50.249	35.4466	40.8126	25.0773	46.5363	32.7656	34.3663	32.7557	37.5889	12.5999	41.9693	38.6827	28.4082	29.3633	17.9291	39.343
	evm.TU.supercontig_84.33	38.0679	36.2616	42.4825	36.6246	41.308	42.0395	35.4211	35.5272	35.8792	40.0115	40.8792	43.3505	38.7944	38.5084	42.7111	28.2598	35.9451	34.8871	48.3704	46.0277
	evm.TU.supercontig_84.32	27.496	33.3949	25.4179	40.341	46.5626	52.2627	27.7339	19.9093	21.1365	43.8836	48.1356	54.6139	16.9226	11.8583	27.9761	30.604	8.97358	7.37349	30.7397	34.5782
	evm.TU.supercontig_84.31	9.73054	0.1	15.3622	0.1	0.1	0.1	7.43584	13.059	22.9468	0.1	0.1	19.2801	38.9776	27.479	36.0411	29.1297	0.1	0.1	0.1	0.1
	evm.TU.supercontig_84.30	106.031	71.6876	94.8786	89.3113	100.46	97.7139	137.578	127.938	138.132	134.729	124.436	138.626	86.3217	84.29	72.6738	87.3501	69.093	75.0868	87.2155	65.7272
	evm.TU.supercontig_84.3	16.9554	0.1	63.3628	97.1876	103.937	273.264	21.9941	46.0699	119.021	124.639	100.958	178.07	142.499	0.1	0.1	133.999	0.1	46.7291	0.1	135.319
	evm.TU.supercontig_84.29	44.3257	32.6999	41.5661	86.1205	78.1727	76.8576	38.5763	42.0371	42.3182	83.8173	94.1046	88.8814	32.3499	40.6759	78.5444	70.683	37.8429	34.5292	71.606	55.0322
	evm.TU.supercontig_84.28	35.4096	47.4753	46.4201	32.3018	27.5109	34.4735	30.9738	33.1863	33.001	34.7067	35.6685	32.5398	37.1377	33.6002	33.5426	27.2327	33.2401	38.4788	33.3103	33.7041
	evm.TU.supercontig_84.27	1.05776	0.617539	1.60263	4.86577	3.42342	3.29835	4.22751	3.11985	4.06004	6.74559	4.39343	5.29962	5.18952	5.05986	3.2888	4.58067	1.10012	0.918037	0.610813	0.99371
	evm.TU.supercontig_84.26	607.707	486.655	524.623	365.194	523.522	453.482	541.884	591.812	577.876	386.242	442.258	469.79	740.067	773.697	534.821	436.626	859.191	814.919	697.382	703.394
	evm.TU.supercontig_84.25	334.431	334.393	338.053	213.167	205.078	246.394	346.255	352.407	347.923	244.698	311.516	287.797	249.237	269.776	261.007	226.585	311.409	312.688	283.586	254.56
	evm.TU.supercontig_84.23	41.0733	40.9579	44.7896	17.6326	23.6449	26.5013	43.0903	43.1239	42.6014	26.76	32.9004	32.2586	34.1218	35.5569	26.1211	24.664	36.3624	34.9478	30.4595	26.9946
	evm.TU.supercontig_84.21	43.3941	39.0121	54.9295	31.3986	43.2013	37.9704	48.3045	51.8021	56.1148	43.7073	37.7767	35.0712	38.428	55.1817	34.4263	41.6024	61.3539	42.6708	41.1569	37.3213
	evm.TU.supercontig_84.20	47.054	36.8771	45.5794	13.5222	22.553	20.1221	30.7484	37.9182	35.6897	18.9775	15.3652	14.3805	49.7545	50.2767	20.6743	27.3647	67.7835	63.6112	29.4795	30.891
	evm.TU.supercontig_84.2	20.6185	19.6493	22.992	16.3897	15.0605	19.171	19.2699	20.737	18.5622	21.5247	19.9617	16.4989	19.0591	12.7217	18.6515	21.0489	18.1031	15.154	17.8354	16.0533
	evm.TU.supercontig_84.18	35.3775	38.2177	31.7778	15.5567	9.88687	13.7314	33.295	37.0205	33.9589	16.0669	17.0792	17.8618	41.8155	35.5483	15.1722	19.5522	36.2836	32.7989	13.9544	11.1281
	evm.TU.supercontig_84.17	5.65448	1.64227	2.57407	2.08443	4.54938	2.07882	0.1	5.60582	3.84051	0.1	2.24631	6.23073	0.1	10.2223	1.95847	0.1	0.1	9.95262	1.99655	0.1
	evm.TU.supercontig_84.16	23.8404	29.8357	26.6188	18.2762	22.7882	25.4739	24.0355	21.6624	19.7633	27.7697	23.5319	26.4901	9.24584	18.2956	24.5034	16.7596	10.4621	14.0863	21.9532	20.1134
	evm.TU.supercontig_84.15	26.9706	30.0959	29.5875	30.7535	43.3915	35.0613	37.558	38.614	35.2894	33.5827	39.513	40.2991	23.3799	28.6253	40.2072	36.9686	27.3158	23.4462	43.8767	42.6272
	evm.TU.supercontig_84.14	13.3012	11.1894	12.4682	20.2625	19.5276	21.2964	16.2247	12.7311	12.4755	21.9095	18.6818	24.3075	10.6844	9.27932	19.5771	14.7532	12.2736	11.4686	14.781	20.0913
	evm.TU.supercontig_84.13	45.6507	35.9994	45.7322	44.6036	40.2046	49.8191	31.8658	41.9809	40.9767	38.4424	42.4737	41.6316	43.4514	41.8399	47.5709	46.4767	41.4709	45.6047	45.1092	49.2659
	evm.TU.supercontig_84.127	17.7551	14.8758	18.745	12.3079	11.7334	12.6664	18.446	20.1251	21.8648	10.6447	13.8197	14.212	15.7516	18.4164	12.1047	10.6299	22.3106	21.701	12.1862	12.8279
	evm.TU.supercontig_84.125	1.7245	7.05586	7.51399	3.58975	4.03715	10.5182	1.871	4.25579	1.5066	0.1	7.70375	0.1	0.1	0.1	0.1	0.1	0.1	3.92351	3.43232	5.40014
	evm.TU.supercontig_84.122	22.5908	23.8271	25.5406	11.3581	18.7814	18.9805	22.8822	17.3553	23.2305	16.357	23.8495	17.502	11.6451	14.2302	16.6944	14.6352	20.5904	18.1308	13.5537	13.0413
	evm.TU.supercontig_84.121	14.9822	15.0644	16.4676	26.6893	21.9561	18.3463	14.5048	14.6758	16.3168	23.6774	22.2416	18.6748	12.9633	13.0954	23.2789	26.8671	12.599	15.0864	17.8632	19.5357
	evm.TU.supercontig_84.120	45.6956	81.976	63.3579	122.441	96.3829	93.6793	15.3858	8.13626	9.47725	8.94604	3.84487	11.7664	33.5526	35.4806	56.4366	94.3403	41.8963	36.3948	23.5704	6.557
	evm.TU.supercontig_84.12	52.2336	72.7318	57.8956	48.7825	61.4407	59.1899	52.3627	46.068	49.1473	62.3409	63.1544	67.8969	40.2689	44.1973	55.7458	49.7276	38.4464	37.6482	47.961	36.7625
	evm.TU.supercontig_84.119	91.6905	90.6566	102.751	49.6486	56.855	50.9047	89.0291	98.4488	94.2104	69.6457	54.5549	58.3631	82.9391	75.1746	60.936	49.969	93.5964	93.56	55.3308	52.4798
	evm.TU.supercontig_84.118	165.628	241.268	170.11	302.129	266.351	279.284	144.058	141.676	139.709	290.161	229.323	264.613	110.069	133.591	263.638	296.229	130.02	103.892	194.261	154.849
	evm.TU.supercontig_84.117	1236.53	923.623	1154.35	644.917	1185.95	1022.57	985.312	983.973	917.823	596.685	651.996	731.079	1376.92	1336.41	1048.64	735.442	1291.52	1399.94	1296.19	1470.59
	evm.TU.supercontig_84.116	2.79726	4.34564	5.2357	11.2731	9.4327	6.92919	0.644004	1.3288	3.41495	7.51571	5.25809	4.05883	0.1	0.1	8.04302	4.31664	1.33274	1.69649	4.15128	4.81309
	evm.TU.supercontig_84.115	23.109	28.29	32.1847	17.0342	19.8844	22.4926	21.0464	20.3103	21.1586	13.9063	18.3831	20.3042	25.388	21.1528	17.9087	17.4634	23.1682	23.8017	16.1455	22.8041
	evm.TU.supercontig_84.114	15.712	15.621	16.6769	23.5194	24.7917	25.847	18.9387	18.0071	14.8749	29.6806	32.6838	23.8892	14.4418	19.998	24.9472	28.0825	13.1342	13.7877	22.2878	29.7488
	evm.TU.supercontig_84.113	3992.04	967.623	3581.1	3151.92	2807.82	2608.41	695.612	1056.13	926.311	1062.2	1131.98	881.703	976.927	727.727	1894.41	2453.57	787.53	1535.8	1979.57	2018.16
	evm.TU.supercontig_84.111	41.806	28.3787	39.8722	25.0699	30.7042	28.5982	38.6759	37.0445	39.78	30.0835	36.3809	29.2834	30.0644	33.5014	32.2325	25.9821	30.8706	30.4982	32.7892	36.6478
	evm.TU.supercontig_84.110	20.3591	21.451	30.81	22.3792	39.6208	32.2648	27.4769	28.2075	30.9955	33.7006	35.2222	27.7047	19.8682	13.5439	38.1961	33.9771	30.7218	19.4747	39.1423	44.5301
	evm.TU.supercontig_84.11	7.66425	3.99635	5.31486	14.267	5.37319	3.23778	12.0728	8.19506	7.94998	7.99158	10.2699	8.19392	6.05232	12.5063	13.2844	5.11569	13.2032	11.6447	15.1348	16.5736
	evm.TU.supercontig_84.109	223.058	190.675	196.744	140.534	218.639	174.962	163.857	192.405	177.935	162.006	190.032	191.998	188.262	189.12	207.677	161.452	202.629	198.294	239.819	242.05
	evm.TU.supercontig_84.106	5.89555	4.79199	6.0727	2.50862	3.81304	3.16855	3.30548	3.58029	4.10203	2.2115	3.19325	2.64059	7.05441	5.31446	5.38171	4.2451	5.551	6.11468	4.63609	5.72724
	evm.TU.supercontig_84.105	37.8276	38.2903	38.7165	20.499	36.703	32.2265	32.8284	42.5768	38.369	35.0884	41.0225	38.0268	42.3469	26.2129	40.3685	28.9596	45.7404	33.5999	40.3004	46.1767
	evm.TU.supercontig_84.104	32.0472	41.3103	35.0537	56.5702	46.3117	58.8894	35.3822	39.9794	34.6084	44.6964	47.4098	55.7478	24.3506	32.7205	39.5928	42.1839	25.3675	27.7021	37.8598	34.467
	evm.TU.supercontig_84.102	7.97193	7.66886	5.09398	30.057	16.8056	18.3905	5.91832	6.37028	5.73882	27.667	10.4345	12.5738	9.09765	7.26161	17.2109	12.88	5.49601	4.76114	10.0726	8.78064
	evm.TU.supercontig_84.101	6.60295	6.66835	5.56806	11.8411	10.001	7.96359	4.81715	5.76503	4.6644	11.4903	14.3004	11.4607	6.92915	11.2649	12.9113	11.9608	5.84862	4.93865	13.018	11.4403
	evm.TU.supercontig_84.100	9.72527	7.85292	3.20386	19.126	6.22014	5.51787	3.06632	12.2405	9.51722	13.5897	14.87	5.69478	13.8783	0.1	7.78588	17.293	1.69216	12.1191	2.69767	16.5666
	evm.TU.supercontig_84.1	84.3099	77.4731	80.9167	58.5135	69.5555	71.1737	89.0553	103.823	94.8742	83.6745	71.688	58.4218	94.1742	80.0643	72.1233	80.0016	88.3151	87.6308	86.7849	85.4094
	evm.TU.supercontig_837.3	10.0783	13.0676	10.438	39.6707	24.1914	30.0132	9.59137	8.43134	8.58297	33.0951	35.5106	30.4429	10.1849	6.105	27.2117	20.7326	6.50555	8.3135	19.0859	16.6862
	evm.TU.supercontig_837.2	78.9999	98.1402	97.0649	99.3635	119.535	97.1811	88.7051	87.9815	95.7889	90.4938	84.6035	98.2005	94.9778	81.5571	89.0487	68.6207	68.1467	78.1077	67.93	70.1321
	evm.TU.supercontig_837.1	194.777	210.09	200.147	1063.89	1045.66	708.286	288.582	359.301	310.763	926.84	709.618	633.476	247.925	269.055	855.652	700.735	190.814	124.653	688.497	710.42
	evm.TU.supercontig_836.3	8.93231	12.1471	7.33491	9.37322	5.66011	9.27077	4.03727	2.31534	2.34257	4.74868	2.75973	3.8133	8.33837	16.2397	5.68144	4.56596	9.73195	7.09748	2.29705	5.06701
	evm.TU.supercontig_836.2	118.849	209.979	126.698	1370.87	367.607	485.642	65.8634	54.7385	47.5947	443.51	136.194	216.917	133.372	175.72	216.19	257.577	62.6704	65.0118	80.9236	38.2737
	evm.TU.supercontig_832.3	107.266	82.1464	117.954	34.2384	60.1511	64.969	109.089	112.749	103.966	55.7406	75.5079	50.1551	75.2106	79.6106	75.9314	66.3462	98.3274	102.935	94.6405	85.3391
	evm.TU.supercontig_832.2	54.7242	54.6221	69.5937	100.987	144.319	92.4345	56.3013	52.1138	56.3328	91.859	86.9507	72.572	45.0643	44.3257	97.4029	77.8407	57.7967	48.1703	94.118	103.113
	evm.TU.supercontig_83.98	44.3919	49.0016	51.4437	32.7733	30.3961	37.9096	46.5045	46.9165	43.2895	34.7604	47.4708	43.0539	62.3374	72.6256	51.0048	45.5184	58.6741	63.4236	52.4039	58.3526
	evm.TU.supercontig_83.97	67.1289	56.1483	59.3435	27.3227	23.8754	31.5558	49.9199	55.5795	51.8551	23.9125	38.1298	30.5546	48.2161	54.343	28.9826	33.0289	71.6104	65.0327	33.039	37.4455
	evm.TU.supercontig_83.96	85.3219	75.4146	88.0487	47.3565	40.4085	48.5736	93.2337	92.0892	89.9074	45.6145	55.536	49.9159	79.8448	72.5727	55.6061	51.5163	96.4211	91.5998	53.5246	55.2118
	evm.TU.supercontig_83.94	79.679	82.6864	86.27	168.703	129.208	136.334	95.0429	85.2982	92.6801	111.525	97.575	93.8797	83.8387	80.3346	160.394	148.591	91.3031	93.0868	138.003	111.123
	evm.TU.supercontig_83.93	28.5794	15.7594	26.9876	36.8466	24.8728	25.098	41.3172	48.0707	43.9421	41.4796	46.2094	50.3183	15.9312	18.988	19.4027	17.5475	18.8428	28.3304	18.5594	17.6757
	evm.TU.supercontig_83.92	78.352	53.412	70.1903	37.4831	40.0212	44.6015	63.1515	72.1513	65.6163	45.3683	47.3476	41.308	76.6167	77.9619	47.0116	44.0864	70.6299	78.0586	61.8295	55.6603
	evm.TU.supercontig_83.91	42.7832	44.352	37.8878	13.6112	36.3639	36.9779	49.2403	40.7372	44.4872	43.7673	47.3743	48.8666	25.9253	24.3294	40.9049	36.3577	63.6673	55.9921	52.7452	50.8107
	evm.TU.supercontig_83.90	214.072	215.543	218.012	115.762	179.865	161.607	188.725	206.039	209.198	126.877	164.961	132.649	213.938	207.542	153.849	145.262	233.847	212.952	192.392	201.273
	evm.TU.supercontig_83.9	18.7622	10.7078	15.0322	13.821	17.2809	24.0065	14.9035	16.7195	14.9111	22.6648	26.5207	21.8676	18.017	15.7794	23.8995	24.6181	20.3687	16.8643	24.4713	28.6898
	evm.TU.supercontig_83.89	40.5074	27.3671	38.4835	33.509	43.4439	41.0518	38.5221	44.7558	37.6491	37.5706	39.2433	42.0574	37.1704	36.1364	40.8055	31.2732	33.7069	38.9645	46.943	39.7573
	evm.TU.supercontig_83.88	41.7515	32.8489	40.1414	15.0869	25.3485	27.1529	48.4269	36.4201	38.7574	22.9346	19.2734	16.8612	42.3923	60.3032	35.8575	32.6671	40.7243	46.4703	31.1109	32.6277
	evm.TU.supercontig_83.87	52.25	51.9426	60.4627	22.8931	26.9998	31.7327	51.1091	63.2169	53.8828	25.8441	37.9634	46.7742	45.7513	61.696	50.0685	33.8507	33.4661	49.2707	49.365	38.0834
	evm.TU.supercontig_83.86	62.6737	41.7174	39.7573	21.9339	33.2923	16.3749	46.5372	42.1378	35.6079	16.1016	19.4673	27.017	42.3897	59.1291	30.9092	18.9977	60.4317	49.8715	27.8306	24.1523
	evm.TU.supercontig_83.85	164.435	186.104	153.943	135.652	243.51	219.812	170.806	175.758	190.828	190.976	167.627	181.094	231.497	162.008	250.737	226.873	247.242	245.29	352.799	343.514
	evm.TU.supercontig_83.84	69.5722	63.0428	68.9459	12.9495	35.4402	39.8743	62.159	68.5854	62.6317	21.5058	42.9715	25.0544	42.6303	41.8271	52.1601	33.449	58.2317	52.5827	56.2691	52.3389
	evm.TU.supercontig_83.83	518.749	266.269	472.381	122.546	362.865	341.847	634.393	645.01	642.605	387.554	559.153	366.912	431.994	360.086	238.181	184.967	219.057	242.992	424.773	493.343
	evm.TU.supercontig_83.81	11.5765	9.93659	11.5588	23.522	30.8729	26.9249	8.0686	11.0821	8.89212	25.8035	26.3193	24.952	11.8643	7.41565	29.5429	22.9338	5.84503	6.41535	27.4887	23.5641
	evm.TU.supercontig_83.80	65.3706	37.2716	51.0184	149.998	276.344	88.9087	31.1133	67.6615	63.5476	175.24	210.831	412.878	35.0116	65.649	187.036	486.693	40.5441	44.4885	69.8069	37.619
	evm.TU.supercontig_83.8	17.4378	21.0516	18.3851	22.872	25.5112	22.366	19.5041	22.9543	23.3982	25.6895	31.5265	25.0145	24.9308	13.9151	17.6261	23.6243	12.628	13.4967	18.2118	19.9399
	evm.TU.supercontig_83.79	10.6936	8.62119	10.8381	6.11929	10.5698	9.34117	9.90203	12.8063	12.265	7.87204	9.13626	6.28624	11.3059	9.28447	10.0352	11.2637	14.8811	14.477	10.9721	16.6689
	evm.TU.supercontig_83.77	35.043	8.53176	30.3506	15.3292	15.1331	8.85599	23.7154	22.41	24.746	31.3117	19.6718	15.5999	28.3206	26.9404	13.9881	19.3211	15.8946	30.5911	14.5957	17.6889
	evm.TU.supercontig_83.76	32.5225	33.7711	38.3357	29.0145	26.202	26.5157	38.0341	36.6741	35.8376	27.4581	33.3262	25.0438	27.4084	30.6403	31.6453	27.8395	33.9507	33.6103	29.8284	32.5294
	evm.TU.supercontig_83.75	22.2543	24.6864	21.7175	48.8208	29.9244	38.0449	21.3816	18.5712	23.9676	38.3303	37.8249	51.4003	6.79182	13.3819	13.3744	18.2819	2.52904	3.4851	12.2206	9.44569
	evm.TU.supercontig_83.74	99.853	95.7532	101.51	65.5169	119.056	107.683	111.603	118.03	115.007	88.9285	121.942	124.947	88.0988	88.2524	107.705	110.325	88.7762	90.2314	105.78	128.018
	evm.TU.supercontig_83.73	201.408	144.842	188.236	32.5083	70.6982	85.9431	153.845	181.164	169.878	61.1765	114.074	63.877	101.559	113.598	127.93	104.301	173.47	171.087	143.722	171.277
	evm.TU.supercontig_83.72	30.3283	67.0178	0.1	0.1	52.2409	22.8027	29.0779	58.5025	97.2389	139.199	25.2333	45.3277	56.1725	21.2603	0.1	34.0963	42.3955	47.1577	22.0915	34.4825
	evm.TU.supercontig_83.71	69.0738	55.9214	65.1526	68.1458	67.8914	68.3053	62.5925	62.4848	65.9603	66.4015	74.0231	64.4744	66.135	57.6433	77.4085	63.0283	63.9677	61.2047	70.5315	73.3025
	evm.TU.supercontig_83.70	48.9795	34.0299	35.9741	21.9288	29.021	27.8035	21.3923	48.2759	42.1808	10.0168	15.1241	36.8844	55.9528	42.0353	22.4016	6.40897	42.4937	57.4243	17.169	21.0033
	evm.TU.supercontig_83.7	10.5092	34.4497	0.1	49.9955	0.1	0.1	52.1884	0.1	0.1	0.1	0.1	0.1	0.1	0.1	0.1	0.1	12.46	0.1	0.1	0.1
	evm.TU.supercontig_83.67	34.0876	25.9963	27.2506	14.3068	26.0563	26.8567	19.0334	24.4686	25.8467	12.8613	18.3514	13.2116	19.9624	18.1826	33.3108	18.4045	16.9319	24.8758	30.3098	33.8448
	evm.TU.supercontig_83.66	394.712	502.35	426.635	562.42	606.54	606.631	417.736	429.602	429.84	569.559	581.615	583.428	357.708	317.551	572.095	480.721	340.393	335.893	589.119	581.965
	evm.TU.supercontig_83.63	45.6216	44.4588	42.9063	27.6743	31.5508	30.4494	51.3344	48.0104	50.2395	26.9201	35.9621	32.6407	37.7382	41.2308	37.101	32.1646	44.6578	39.447	38.3112	39.9249
	evm.TU.supercontig_83.62	14.5716	14.4069	15.8738	24.0216	25.267	22.9526	12.0528	12.5775	13.7902	25.0434	23.6531	19.6675	16.0501	13.6907	29.3625	29.2425	12.1584	15.2649	27.4739	27.3069
	evm.TU.supercontig_83.60	23.7092	24.5024	26.34	36.4969	33.77	36.0816	30.8615	26.2631	24.2282	44.5988	48.6584	39.6568	24.7297	28.5718	37.8265	25.9238	25.6358	17.9843	29.559	25.7816
	evm.TU.supercontig_83.6	4.26449	0.1	10.1261	0.1	0.1	0.1	0.1	5.78014	0.1	49.6373	0.1	13.8262	14.9853	0.1	0.1	20.8077	14.5917	15.2015	13.2553	0.1
	evm.TU.supercontig_83.59	17.1324	15.5719	17.8315	17.8919	14.138	16.4331	11.6641	17.8267	16.6882	22.3939	23.1617	22.6038	19.5958	13.6271	17.8711	14.679	12.5755	16.9813	16.2676	15.8848
	evm.TU.supercontig_83.55	3.52017	19.1727	9.40745	0.586029	1.16524	2.50748	0.1	3.17077	1.28281	0.709711	0.1	2.55114	2.50713	0.1	1.85162	1.65702	1.4051	0.1	0.1	2.20531
	evm.TU.supercontig_83.52	3.45674	5.64158	4.84006	8.11107	5.58953	3.47255	2.93489	2.70159	2.8327	6.97719	5.34593	4.24834	1.41575	2.41031	6.42815	3.67504	5.10432	2.73957	3.89389	2.0004
	evm.TU.supercontig_83.51	10.2843	9.9127	11.6567	27.9441	19.3526	22.6034	19.1014	16.7138	16.6577	25.7047	27.0515	21.5989	11.3973	10.8269	29.2191	24.7827	13.6209	7.96316	30.8877	35.4198
	evm.TU.supercontig_83.5	34.5656	27.2209	34.6171	28.1272	36.6099	38.2946	35.3973	30.9836	32.6676	42.1017	37.5733	41.9453	28.4513	28.6822	41.2311	36.5948	30.6975	23.3255	37.4187	36.2809
	evm.TU.supercontig_83.49	1.97064	5.57055	2.91874	17.8803	40.2446	32.6023	41.7218	30.1592	31.6969	138.443	66.6662	92.1813	6.05922	4.60979	12.8043	36.6163	11.0275	5.18275	10.2288	0.860651
	evm.TU.supercontig_83.46	48.7468	52.205	46.7049	39.9488	45.6151	46.6679	45.9304	50.6139	51.1724	44.6964	54.0732	41.6759	52.5274	40.9379	60.4784	47.6582	61.6118	55.6127	66.5329	62.4473
	evm.TU.supercontig_83.44	162.06	83.11	129.713	206.216	256.388	221.779	335.805	299.04	319.448	347.457	374.414	414.991	99.987	124.681	183.828	254.643	143.949	134.018	217.833	126.77
	evm.TU.supercontig_83.43	19.8772	36.0072	25.3595	52.6653	47.78	39.0327	17.1376	20.0267	21.1512	40.8994	41.3006	46.8072	13.7579	25.4548	30.5471	34.5035	16.389	12.3824	29.2689	21.6663
	evm.TU.supercontig_83.42	172.028	187.304	171.508	204.878	123.559	160.159	148.572	140.391	146.307	191.06	192.009	186.617	128.958	130.143	134.447	150.057	133.115	130.456	124.329	106.395
	evm.TU.supercontig_83.41	242.156	185.546	223.373	231.879	131.199	182.542	160.981	183.308	177.043	189.399	175.221	211.005	180.974	215.037	140.21	138.06	219.704	216.227	131.241	93.8212
	evm.TU.supercontig_83.40	36.7235	33.1521	39.1327	17.3788	17.3857	21.995	35.5431	36.8033	33.7025	18.8853	22.1168	21.2526	35.5718	33.3372	22.7361	26.6457	31.0452	31.7431	23.3776	26.8181
	evm.TU.supercontig_83.4	4.04598	3.47156	5.97335	14.6283	13.204	10.4883	5.16916	3.22915	4.48341	14.3052	11.3902	10.1177	3.5414	5.11116	9.9547	8.07206	3.88676	4.88328	6.47558	7.65573
	evm.TU.supercontig_83.38	0.1	0.1	0.1	0.1	0.1	0.1	0.1	0.1	0.1	23.2076	0.1	38.0245	0.1	0.1	0.1	0.1	0.1	0.1	0.1	28.905
	evm.TU.supercontig_83.36	21.9925	22.6845	23.7786	7.07757	6.29766	9.29358	23.1309	23.2734	22.5364	5.49037	9.04048	8.57019	23.1814	17.3102	9.07938	11.313	18.9857	20.5218	8.2492	10.5139
	evm.TU.supercontig_83.35	9.60177	1.75662	16.0367	11.0413	2.55683	4.4641	10.2576	8.97882	10.1532	2.82885	9.58298	2.35379	15.0152	20.1283	2.15412	0.1	8.34486	10.5884	4.28315	3.40058
	evm.TU.supercontig_83.32	32.1168	30.2345	25.3588	39.5986	42.1114	31.0074	32.9674	34.7814	40.4428	31.2172	28.8882	43.4322	27.1245	42.3773	34.4051	30.1452	35.2657	29.4793	36.2365	33.1095
	evm.TU.supercontig_83.30	6.39054	6.52868	3.49676	1.09323	5.07747	5.01022	5.71653	8.13378	6.68498	4.08281	6.51548	6.65613	2.26379	4.3013	4.87607	5.20382	4.94874	6.74781	5.37001	4.06675
	evm.TU.supercontig_83.3	28.0653	38.9054	28.6181	17.633	24.8817	23.9859	17.4154	17.4568	17.8465	15.9526	23.8273	19.6977	19.538	22.6403	34.5213	29.6155	19.2078	26.0115	37.1593	28.0826
	evm.TU.supercontig_83.29	47.168	54.304	51.3369	49.9573	72.0067	68.1702	48.7198	54.6501	58.5215	59.4439	69.3091	68.4214	40.2401	30.0627	67.4109	43.1498	36.8018	37.9947	54.8519	54.0049
	evm.TU.supercontig_83.28	10.5812	20.574	10.545	7.2115	3.98919	7.53179	13.2782	12.8355	11.1395	6.54057	10.8731	8.04802	12.1862	13.4886	3.29182	5.16646	12.0852	10.8151	4.59807	2.94117
	evm.TU.supercontig_83.27	57.2538	68.9945	57.1398	107.693	72.6423	79.3039	69.0055	59.4396	61.2634	103.141	86.3481	77.7158	51.0165	46.9583	84.3522	70.0674	52.7495	38.8106	55.2154	56.1151
	evm.TU.supercontig_83.26	45.7247	52.5313	57.334	99.5038	85.4655	85.8746	63.5286	58.2757	61.5156	125.686	96.9894	101.56	41.2055	34.0409	91.2151	104.897	28.6739	38.2136	65.5064	49.2574
	evm.TU.supercontig_83.25	55.7349	66.2317	54.9895	68.5411	67.8852	68.823	63.7229	47.2445	52.4926	67.1342	66.14	57.754	68.7292	81.5024	82.8245	69.1895	42.6911	48.7551	50.3852	64.3536
	evm.TU.supercontig_83.24	22.686	16.0492	25.635	14.2333	19.2023	28.2675	13.8262	7.23775	13.4186	10.6105	12.3941	8.82504	14.237	0.1	26.7589	22.4311	9.90823	21.3713	10.9052	4.38371
	evm.TU.supercontig_83.23	21.0385	23.0093	32.6263	29.8143	21.8322	20.6792	18.947	16.8852	21.2357	26.1736	29.9177	20.068	18.8777	28.7034	25.0725	18.2157	29.6423	17.8266	20.666	34.5733
	evm.TU.supercontig_83.22	6.70939	5.27191	6.79458	2.46097	4.09612	5.0897	13.6576	10.9282	10.3361	3.67599	4.0847	5.18571	4.44353	5.6283	2.38462	2.39539	7.45699	7.06247	3.32228	3.36945
	evm.TU.supercontig_83.20	107.356	104.916	103.249	47.2933	74.4137	65.5904	116.088	121.521	118.072	54.9324	71.1396	62.6839	107.388	116.403	70.0117	68.323	114.412	108.53	78.5664	83.0667
	evm.TU.supercontig_83.2	42.2678	46.8896	38.8798	32.024	55.4115	46.5991	24.8119	38.3082	25.8709	31.6549	31.0053	27.663	43.2584	43.9657	37.0995	43.5632	42.1466	34.8909	47.8968	45.5852
	evm.TU.supercontig_83.19	783.077	653.565	762.204	902.244	949.842	730.535	168.95	466.622	382.212	255.399	442.43	323.812	992.876	662.924	537.866	554.439	241.004	345.297	853.852	881.23
	evm.TU.supercontig_83.17	7.31229	6.77525	10.3543	32.7382	5.58731	1.34601	2.17311	6.38984	4.43982	0.801988	0.682579	1.49857	7.73174	2.79351	0.473322	1.00023	3.16562	1.24591	1.29402	1.49516
	evm.TU.supercontig_83.14	395.531	334.44	402.964	5034.44	1544.63	736.198	20.7783	35.4238	33.8087	931.97	66.4825	135.122	1.1875	14.8772	177.824	335.897	40.2692	40.2101	333.01	150.376
	evm.TU.supercontig_83.12	32.3331	28.9956	32.8332	45.5371	46.178	45.8848	31.3727	28.9942	37.1807	42.426	47.3547	41.645	31.1833	38.4611	44.2788	43.9458	32.1619	28.1067	49.843	52.5918
	evm.TU.supercontig_83.11	6.93927	8.10988	7.42114	2.93801	7.30829	5.08716	6.65682	6.84403	5.99902	5.2362	7.64542	5.13998	5.32663	2.73471	4.305	6.43196	4.93476	6.38976	6.07384	8.40654
	evm.TU.supercontig_83.104	36.4521	29.1824	31.9714	53.3662	57.9249	49.0284	28.1964	23.106	29.3802	37.6383	43.8453	45.911	39.3951	40.3503	50.0061	46.997	34.5047	39.9331	50.62	52.5711
	evm.TU.supercontig_83.103	3.1696	1.26278	5.25506	14.5006	19.7065	12.6629	8.15853	6.21685	7.31647	19.6187	18.9374	28.0649	1.20991	1.28358	21.4557	23.1516	8.64324	1.20233	12.6877	9.2842
	evm.TU.supercontig_83.101	10.192	12.7639	8.2286	6.18106	5.45468	5.42004	8.23852	11.4931	9.74848	6.84179	9.37031	9.23201	6.89548	4.43875	7.39999	7.60916	10.9403	10.8493	7.41468	4.77741
	evm.TU.supercontig_83.100	27.9532	26.4089	30.5674	26.4142	20.8532	23.2876	27.2534	28.3662	28.0865	28.2211	30.4983	27.3388	21.1884	17.1018	28.3212	22.3653	20.8525	24.6317	21.4229	20.4742
	evm.TU.supercontig_83.1	156.212	140.645	141.948	190.54	211.845	267.32	140.104	171.001	154.862	185.726	255.931	253.867	117.679	112.509	201.304	157.197	115.273	124.339	243.243	211.793
	evm.TU.supercontig_829.2	14.2917	20.2975	16.7316	23.857	20.5947	19.4541	17.7274	16.4202	15.3258	27.9639	20.2902	21.1935	15.8807	18.9197	21.2478	14.7504	16.1018	22.571	14.6852	20.4241
	evm.TU.supercontig_829.1	34.8848	43.4472	43.9531	25.2691	38.1358	33.0745	50.4097	48.7775	40.3186	35.8355	50.5214	45.8597	40.054	46.6381	44.5762	38.6739	35.7509	42.1233	35.2105	36.7931
	evm.TU.supercontig_828.3	50.2677	0.1	0.1	0.1	949.381	0.1	0.1	0.1	0.1	0.1	0.1	0.1	0.1	97.7305	0.1	0.1	0.1	0.1	0.1	0.1
	evm.TU.supercontig_828.2	26.3157	25.1478	23.6249	19.2398	25.1833	21.7784	22.7245	25.604	22.2041	20.7538	26.9726	22.4177	13.9268	22.2658	23.8049	24.5665	28.4547	22.8568	26.1665	25.941
	evm.TU.supercontig_828.1	11.4611	9.8338	10.1481	11.8778	12.3587	9.34599	8.31838	9.32718	10.9735	10.7341	8.93409	9.44716	13.4242	7.08702	11.3474	12.3406	11.863	8.62296	12.2418	8.4906
	evm.TU.supercontig_827.1	200.547	234.732	192.184	150.611	135.965	150.782	201.403	189.779	194.871	156.138	176.196	194.711	179.431	178.31	179.437	179.375	175.561	164.248	170.473	133.399
	evm.TU.supercontig_824.3	117.137	113.064	110.841	135.01	174.603	152.655	142.778	135.172	144.579	173.842	200.571	193.428	95.4486	93.5208	165.968	148.257	115.087	100.897	183.053	180.781
	evm.TU.supercontig_823.1	39.2326	42.8632	40.5563	5.60334	11.6878	9.34934	23.4576	49.3798	40.9073	3.31809	12.898	12.7536	49.5165	66.0068	15.2826	18.6609	42.5734	40.3647	32.7731	43.5071
	evm.TU.supercontig_82.9	25.0479	12.0395	20.0431	18.6915	17.7859	25.3101	23.7188	23.5033	28.6507	21.387	20.452	15.9591	19.4132	28.2855	20.4242	30.5472	20.1089	18.6757	22.7253	25.1053
	evm.TU.supercontig_82.8	0.1	14.6233	0.1	19.6605	22.1468	12.9766	2.86217	0.1	0.1	7.94949	7.1984	0.1	3.12541	0.1	0.1	0.1	0.1	0.1	0.1	0.1
	evm.TU.supercontig_82.76	69.9027	74.7072	77.9737	18.0451	38.4322	31.3086	104.001	91.5398	99.4252	24.2536	36.4147	41.5366	59.9713	69.3871	59.923	54.8048	91.483	96.0183	54.1005	72.6253
	evm.TU.supercontig_82.75	17.9844	17.0071	30.5367	55.2857	38.1138	42.8532	24.3364	28.489	41.1621	45.5943	60.1581	28.4684	39.2314	34.4576	43.5159	43.6144	22.5409	23.6433	64.5435	60.5633
	evm.TU.supercontig_82.7	2.87474	5.92622	10.3777	12.9892	6.39974	8.15635	5.69951	5.16124	4.36653	9.88071	8.97646	5.54987	5.03182	8.04402	6.17556	6.62774	2.63664	2.9143	5.89027	5.45352
	evm.TU.supercontig_82.66	2.11669	3.91656	4.07431	3.82408	3.60506	4.39133	2.46971	1.83662	2.83833	6.16336	4.51664	5.66145	3.15128	2.42728	3.32194	4.35865	2.7784	1.63457	2.68483	2.62117
	evm.TU.supercontig_82.65	928.696	829.825	897.644	263.678	421.683	354.267	775.273	971.652	920.886	383.039	446.136	388.684	1084.93	1256.13	736.452	701.741	1896.85	1706.57	803.111	941.197
	evm.TU.supercontig_82.64	58.0619	42.9451	57.5053	16.4585	28.6888	35.3029	43.7363	49.1468	50.3301	24.4891	30.4243	23.3199	49.7862	46.1622	42.8258	31.3924	51.2709	61.7827	49.5131	54.4139
	evm.TU.supercontig_82.63	194.974	221.868	198.152	149.152	200.789	239.571	214.683	240.052	214.409	189.24	212.052	183.153	186.148	214.904	228.583	191.184	212.477	187.412	244.269	225.014
	evm.TU.supercontig_82.62	72.071	85.1643	79.1776	43.0182	37.5016	47.1288	77.9519	78.4664	80.3994	44.1001	53.6264	53.0633	59.7929	70.0233	45.546	44.6935	61.8103	66.7039	36.8024	35.0894
	evm.TU.supercontig_82.61	66.1432	68.8941	74.3828	64.8148	81.8426	63.5698	62.5819	57.7285	64.5761	76.7172	63.2117	65.9568	63.8281	65.2779	58.1133	63.9414	61.3547	71.4217	53.1982	54.3034
	evm.TU.supercontig_82.60	36.5534	38.3207	33.8066	61.3897	57.8564	58.3758	32.0476	33.1105	32.8615	56.147	49.5956	51.044	30.8626	39.2804	66.6926	70.4393	36.3389	30.7622	59.7016	47.9785
	evm.TU.supercontig_82.6	6.11822	5.05573	4.68896	10.3535	5.28312	5.67541	5.87016	4.42883	6.3744	5.87456	4.80104	4.37791	4.88681	4.209	5.10113	5.59434	3.97088	4.51669	3.93774	3.48419
	evm.TU.supercontig_82.59	13.4894	19.9558	18.985	18.9396	25.0297	28.9158	10.4995	11.6335	9.87672	15.7342	21.0465	21.7728	10.0441	13.1814	22.3617	18.0333	12.2349	9.72201	19.1907	16.3063
	evm.TU.supercontig_82.58	50.1394	29.5765	39.123	37.4149	43.9803	29.8655	30.6344	31.6503	40.2853	30.4323	18.241	34.6767	46.9611	18.1554	33.2465	38.6827	57.9473	66.3728	35.7582	42.146
	evm.TU.supercontig_82.56	7.14368	13.9192	11.2113	2.51952	4.13313	2.50871	9.09581	8.59134	11.6047	10.7345	6.57764	6.30107	11.9405	25.9887	5.68474	11.6835	10.9252	5.2449	11.6416	0.1
	evm.TU.supercontig_82.54	15.4447	32.1198	20.495	22.0106	12.4619	16.3707	17.1692	11.5909	27.0934	26.6502	65.7744	22.3583	8.21955	19.2834	41.4433	25.5163	22.9587	25.2592	20.947	25.0392
	evm.TU.supercontig_82.51	70.2316	71.0758	66.883	62.966	60.1809	64.6806	57.3077	62.7316	64.9186	61.661	74.2935	65.3333	73.9771	61.0593	67.6862	72.4889	64.0208	62.6046	73.1402	65.0433
	evm.TU.supercontig_82.50	26.5	23.3088	26.4468	19.1314	14.626	16.3121	24.7012	26.702	25.8702	20.4425	19.324	18.9867	25.3308	23.5811	20.4177	21.1748	25.8021	26.1883	16.8368	17.9903
	evm.TU.supercontig_82.5	247.552	244.669	230.139	183.488	157.426	165.778	285.561	247.707	248.901	192.489	193.274	215.192	235.362	258.148	176.315	198.952	247.394	255.453	155.818	149.112
	evm.TU.supercontig_82.49	28.0887	33.4119	30.8769	30.6468	25.6107	30.7392	33.2837	34.0561	32.9245	34.5653	33.8908	27.91	28.0271	26.2364	32.4718	27.4646	27.6382	28.7554	29.4605	34.4046
	evm.TU.supercontig_82.47	39.9874	38.7666	43.8832	24.9495	22.4278	27.7577	44.3188	45.2037	44.413	28.8414	32.1167	32.0551	38.4778	36.7916	30.708	23.8243	30.7106	33.2761	27.4268	33.2786
	evm.TU.supercontig_82.44	23.4384	53.0012	34.304	88.8379	64.9132	63.4923	19.0916	16.8267	17.2549	94.8399	33.5077	42.9095	13.2483	16.9907	57.6841	85.4654	10.8293	13.3415	28.493	31.4553
	evm.TU.supercontig_82.43	27.525	22.7955	22.4703	13.7695	24.1895	24.4326	31.8618	22.3264	24.512	22.6559	24.8086	20.1679	32.0373	12.2783	24.4738	23.142	25.2261	19.6123	25.7924	26.4539
	evm.TU.supercontig_82.40	10.1448	12.0746	23.0663	14.7058	8.34096	10.9968	5.5861	6.54026	11.7181	4.59021	8.0582	0.1	0.1	0.1	17.3569	0.1	9.7979	5.34111	3.58582	11.1942
	evm.TU.supercontig_82.39	2.27749	2.01519	2.80238	2.86358	2.62239	1.46865	4.89034	5.53494	5.73633	1.83322	1.06822	2.88528	1.47973	1.57624	3.00194	0.83792	4.66857	6.51225	1.41163	3.42161
	evm.TU.supercontig_82.38	37.5416	37.7792	42.0927	33.9991	28.7529	36.9522	30.7146	29.4388	29.9067	36.6888	31.9468	34.1965	20.4655	21.0189	41.0864	37.6	28.8535	32.5076	31.9571	31.8095
	evm.TU.supercontig_82.37	65.7468	79.4209	77.2811	61.0361	54.2945	65.6856	69.1047	64.8053	75.0319	67.7589	65.7804	56.9838	65.7678	75.9448	68.2555	55.8413	65.7407	67.866	58.0164	65.8211
	evm.TU.supercontig_82.36	38.4788	37.0388	29.4545	18.7003	15.8457	19.7067	27.4386	30.8798	31.2554	17.584	18.2313	22.4039	37.6214	45.5991	23.0265	24.0635	37.077	34.2359	19.8167	16.1892
	evm.TU.supercontig_82.34	103.633	113.797	110.496	75.1078	49.6833	69.7065	99.7767	107.841	99.9617	69.1415	74.1471	70.9294	92.4614	92.8487	72.0397	72.311	94.0697	88.3538	61.1055	66.1136
	evm.TU.supercontig_82.33	64.4226	70.9764	72.1708	40.5181	34.0364	39.6725	53.6708	61.8225	56.635	34.9359	46.5188	34.4087	53.603	61.7565	37.845	46.6414	57.877	59.5157	33.1645	32.4384
	evm.TU.supercontig_82.32	0.1	47.0547	0.1	0.1	0.1	0.1	0.1	0.1	8.59019	0.1	0.1	0.1	42.7157	0.1	0.1	0.1	0.1	6.73111	0.1	0.1
	evm.TU.supercontig_82.31	13.0296	18.7927	16.8948	32.9646	36.6512	36.6015	22.0895	17.6769	13.9972	55.6459	57.0058	50.6693	11.3047	13.9814	51.5197	62.6182	23.3941	28.6115	64.0279	26.3743
	evm.TU.supercontig_82.30	69.9889	83.0656	74.3163	30.5204	54.4908	53.448	68.5089	79.3325	70.6432	31.574	30.5651	29.3016	58.3986	51.7407	35.2963	34.414	94.097	64.2671	37.5959	31.623
	evm.TU.supercontig_82.3	212.394	41.9021	186.729	64.179	345.615	422.228	158.623	206.332	143.914	788.244	334.034	650.348	231.133	471.114	563.058	355.396	149.767	120.943	648.789	720.542
	evm.TU.supercontig_82.29	7.05652	6.52743	6.42873	1.57092	0.1	0.83001	5.05067	5.13148	3.0706	0.1	2.43833	1.59454	2.12879	0.817963	0.1	2.45233	1.94307	2.32999	1.49937	3.31938
	evm.TU.supercontig_82.27	6.23116	8.81253	3.5845	3.29777	0.1	3.28429	1.76474	4.00214	2.74444	7.99846	3.58147	3.38602	0.1	0.1	0.1	10.175	0.1	0.1	0.1	0.1
	evm.TU.supercontig_82.25	26.5758	16.6734	96.6777	39.4364	21.8742	38.032	56.6247	43.8089	42.657	46.3152	42.0861	38.0245	80.7274	12.5691	35.9531	28.6356	43.2141	37.8676	36.7946	0.1
	evm.TU.supercontig_82.24	210.589	217.575	164.217	495.864	385.708	240.131	170.465	141.11	154.639	310.933	230.329	257.056	270.994	261.146	242.535	314.659	141.321	232.208	154.718	146.292
	evm.TU.supercontig_82.23	44.905	57.489	50.3414	46.7191	90.8411	43.0348	52.6954	68.409	64.7772	71.1195	132.562	152.416	38.8762	48.5514	86.6022	194.31	40.7755	48.3565	47.2799	50.5036
	evm.TU.supercontig_82.22	74.3353	89.7165	70.0404	41.2932	55.9166	58.0306	95.1747	90.756	94.0896	50.8314	54.7473	50.6434	76.6019	87.7508	59.7773	49.4069	81.6137	85.8049	67.123	60.9949
	evm.TU.supercontig_82.21	4.4631	4.26577	5.44482	4.47397	6.51067	5.25532	4.75062	4.66789	3.84492	6.63441	5.52754	4.47064	6.3969	2.4998	5.63597	7.66615	3.58278	4.30875	4.40278	7.28941
	evm.TU.supercontig_82.2	69.1534	65.102	67.365	51.1238	54.9821	56.2835	74.3368	75.2316	74.2853	56.9243	61.5471	56.8679	80.2947	62.0963	71.9621	54.7476	72.7576	68.9847	74.4292	80.7961
	evm.TU.supercontig_82.19	21.979	20.5378	19.2769	67.2715	47.5291	50.9408	20.1619	16.5287	18.0522	82.0744	64.1964	50.9746	16.8147	15.0334	47.8749	34.3769	19.373	16.6625	53.791	50.2005
	evm.TU.supercontig_82.18	1114.22	809.542	998.119	1020.07	1687.75	1384.27	1146.25	1210.24	1199.14	1709.44	1720.56	1816.09	1122.82	1128.16	1135.32	1236.45	949.19	901.195	1624.71	1623.54
	evm.TU.supercontig_82.16	43.2167	44.5236	48.4877	51.1941	38.1444	50.1396	43.5635	48.1046	45.3758	37.9997	39.3952	51.7645	45.3163	26.6743	45.6603	46.1748	41.041	42.7238	34.2452	30.4495
	evm.TU.supercontig_82.11	29.3617	26.2875	26.6271	15.6731	28.9653	26.2635	30.7796	29.7221	33.1552	22.1995	36.6456	32.5148	24.5757	33.7498	25.0536	26.9716	18.4812	40.3616	29.0723	32.5012
	evm.TU.supercontig_82.10	22.2535	26.2206	23.62	9.61438	9.1527	17.3032	30.914	26.2795	32.5846	9.43792	7.47988	14.6714	23.5805	19.4176	10.1335	18.0009	22.4128	29.6401	20.9039	9.03157
	evm.TU.supercontig_818.3	10.7328	13.2707	13.0713	26.663	17.312	19.2395	10.6881	11.7403	9.79929	21.5908	16.3099	15.1159	10.7948	12.2099	15.2239	21.2668	8.77	7.75799	14.1438	12.84
	evm.TU.supercontig_818.2	24.9856	24.231	24.1302	32.858	28.3137	35.7822	19.8231	18.9682	21.5831	42.7418	40.9761	36.5063	19.9189	29.9898	29.7649	33.8791	15.7184	20.7503	27.6601	24.0649
	evm.TU.supercontig_818.1	28.9475	21.0332	31.4348	28.086	38.0358	33.7518	28.6562	32.6314	30.5227	19.5313	25.8693	34.4481	29.1861	20.1586	50.7515	42.0334	30.0672	26.8979	43.6693	47.6086
	evm.TU.supercontig_817.3	30.9057	34.4906	18.7526	32.9629	27.4021	18.0647	46.9634	18.1256	26.3757	29.5719	26.3513	21.8672	28.3708	20.8131	30.5344	23.7046	25.1818	22.0951	23.6955	13.764
	evm.TU.supercontig_817.1	121.925	158.448	117.176	129.867	102.844	35.9034	156.128	69.8471	149.689	152.563	158.612	89.7068	179.021	125.969	152.481	0.1	118.11	109.01	103.963	108.951
	evm.TU.supercontig_8167.1	22.3144	15.2249	18.7549	27.488	21.4014	29.875	17.6458	16.2788	14.4808	18.7939	37.1993	27.2772	8.74354	19.0132	26.7404	20.1173	13.3	14.8921	15.0091	27.2577
	evm.TU.supercontig_810.5	35.9916	30.2635	39.7413	14.0798	17.2876	14.4302	26.2758	31.9977	33.0372	22.0816	22.1201	14.8679	32.6954	30.5166	18.9288	21.3137	40.0973	33.4375	37.9244	43.7076
	evm.TU.supercontig_810.4	60.2812	48.9049	57.3266	28.8686	60.1876	62.7092	67.9686	63.112	58.5325	51.9571	63.916	56.6715	41.3985	57.3692	65.9324	45.8256	65.1598	63.7007	63.7339	64.3954
	evm.TU.supercontig_810.3	39.3433	37.2953	41.2574	19.3029	31.0907	28.2017	41.0819	50.0163	41.8625	22.5201	34.1565	30.4113	29.5279	39.6201	27.8134	28.3852	37.8562	38.7893	33.5125	37.3464
	evm.TU.supercontig_81.99	29.7169	22.4156	29.5721	33.0208	33.0513	31.334	24.0001	23.283	24.0193	29.1356	21.7267	21.9197	25.3587	22.9636	37.0541	32.0497	31.0988	28.2959	25.2917	29.3185
	evm.TU.supercontig_81.98	163.79	166.353	171.546	80.6391	91.0028	91.1902	158.79	155.955	155.953	102.317	112.78	118.67	178.453	171.899	82.992	74.9343	178.25	186.206	87.0615	85.2399
	evm.TU.supercontig_81.97	67.8885	57.1238	66.6263	98.6962	59.9793	72.5596	51.8434	51.2002	59.2201	79.3235	78.1321	83.0896	62.1791	78.4656	72.7647	72.1711	60.8315	70.1113	64.0306	56.9399
	evm.TU.supercontig_81.96	141.485	141.887	157.067	229.723	150.036	180.531	152.765	144.785	142.782	226.745	200.746	194.571	128.598	132.564	181.17	182.119	121.786	128.008	152.056	125.919
	evm.TU.supercontig_81.95	20.529	14.3214	17.9847	59.5163	41.7237	44.2627	22.9319	20.9034	23.7296	64.3872	49.4638	45.7272	7.32194	4.45626	51.5029	35.5928	10.1512	10.3242	33.3584	37.4522
	evm.TU.supercontig_81.94	46.3245	48.4501	51.4857	39.7933	43.5469	40.182	51.1412	57.7775	52.2294	43.9404	44.9459	40.6993	52.0989	45.119	46.646	44.0132	52.9044	49.8849	43.4278	41.7694
	evm.TU.supercontig_81.93	2.47459	3.97669	4.68536	1.03555	2.13988	1.25653	2.48201	3.6743	3.56742	2.15185	1.56373	2.44154	1.35842	3.62523	1.56	0.850916	3.03593	6.31444	2.31657	2.7728
	evm.TU.supercontig_81.91	0.1	11.6931	1.9535	80.3641	7.97429	27.8819	0.1	4.25579	5.72642	8.69565	0.1	0.1	16.3128	14.5891	9.99365	11.0684	0.1	0.1	0.1	5.40014
	evm.TU.supercontig_81.90	297.858	319.309	297.403	958.058	571.057	580.416	135.074	111.059	133.691	321.413	219.953	290.679	222.16	217.205	292.349	296.546	117.299	112.122	166.576	79.2761
	evm.TU.supercontig_81.9	108.529	71.5273	96.2048	18.943	56.8812	61.5828	78.4878	98.6247	93.5114	41.7564	61.862	42.07	80.4987	88.9623	83.644	62.8569	91.0983	93.5758	97.1815	113.761
	evm.TU.supercontig_81.89	36.7589	34.6024	36.8847	24.4015	44.674	29.9502	33.3483	38.3245	40.4077	27.5471	30.7745	30.8754	33.06	38.0203	39.4469	27.9567	32.5124	46.3306	43.8936	45.9408
	evm.TU.supercontig_81.88	1.67745	0.1	0.1	6.77766	3.86589	20.0423	8.68211	2.11276	8.27986	4.21784	11.009	0.1	0.1	6.14044	0.1	0.1	3.75473	0.1	0.1	10.2386
	evm.TU.supercontig_81.85	11.3656	9.59878	9.17861	25.9003	23.2863	13.3504	7.67291	9.56858	7.30994	22.6186	20.2614	19.1147	8.27451	4.49078	9.74721	14.2433	8.98754	7.58508	13.4172	18.3656
	evm.TU.supercontig_81.83	8.32574	4.26297	7.4863	3.38478	5.26099	4.1877	4.89028	4.87082	5.25541	3.14821	4.90375	4.34908	6.77177	2.6035	3.66389	4.20544	4.23934	5.11117	4.47796	6.49976
	evm.TU.supercontig_81.7	292.145	290.403	300.416	139.169	216.754	239.28	310.745	341.25	336.253	187.285	224.965	200.754	272.236	292.506	230.484	230.691	313.28	299.716	301.669	330.94
	evm.TU.supercontig_81.68	535.385	437.069	534.255	399.998	470.565	493.09	434.652	468.443	473.85	396.183	457.572	467.818	631.5	659.402	522.404	469.361	594.838	558.964	653.379	639.354
	evm.TU.supercontig_81.66	48.842	38.0086	48.383	27.6417	34.3585	36.0639	51.1901	60.8148	53.7198	41.8716	39.7997	45.3746	45.3928	47.2622	54.471	52.6932	58.6448	52.8953	57.8007	58.8233
	evm.TU.supercontig_81.65	49.5568	51.735	49.9349	42.4413	57.9064	48.7532	53.3633	58.8252	56.7767	51.0871	53.3193	48.662	44.3671	44.7061	48.7653	46.9705	54.4065	50.6546	45.4477	42.9059
	evm.TU.supercontig_81.64	7.66302	6.13705	8.09891	4.41282	6.11364	4.82444	4.06834	6.39167	5.53768	5.6199	3.21458	3.37195	6.98915	8.1323	6.41822	5.97728	6.7276	5.49396	8.88827	9.0205
	evm.TU.supercontig_81.63	72.4221	83.6436	68.4426	44.26	76.3844	83.3136	77.9874	60.2304	71.5208	67.414	54.7616	80.6275	76.6295	64.3953	69.2732	54.612	74.9046	91.8189	85.252	96.3359
	evm.TU.supercontig_81.60	87.5753	92.4712	89.7047	63.964	68.1675	77.6917	72.2662	75.6282	83.5591	59.1556	74.4608	76.2613	71.782	91.4339	76.4783	63.0685	70.888	77.588	82.8425	68.7925
	evm.TU.supercontig_81.59	73.5166	62.3527	83.763	53.0525	66.3267	67.9314	98.272	98.2472	107.522	67.5625	90.53	79.2088	122.52	117.124	67.3188	58.696	114.371	127.214	72.2824	75.7366
	evm.TU.supercontig_81.58	14.0345	0.1	17.2061	0.1	0.1	0.1	0.1	19.3694	24.956	0.1	0.1	0.1	63.9865	40.3506	25.9885	0.1	57.1671	0.1	0.1	0.1
	evm.TU.supercontig_81.57	2.12761	2.72882	3.3195	7.53147	4.96484	4.68886	4.65419	4.10909	3.9369	4.0139	4.39435	3.80393	0.866284	0.618689	2.34557	3.76523	1.21202	1.31899	2.0988	3.21678
	evm.TU.supercontig_81.55	14.1929	17.2075	11.6887	8.65298	13.5913	11.3844	13.5136	13.1644	17.7234	10.4251	15.0105	12.1803	19.3244	13.9909	12.8551	8.73836	14.7094	10.2557	13.0164	16.4474
	evm.TU.supercontig_81.54	14.7185	17.5698	27.762	92.5376	132.358	82.7046	29.9647	50.9456	28.6542	120.426	45.7094	50.5603	14.338	39.535	63.0157	63.8358	30.5843	0.1	23.9539	25.4192
	evm.TU.supercontig_81.52	18.5595	12.3216	15.3264	4.47041	16.285	14.1777	15.9261	15.1842	15.1884	9.6972	12.767	13.3489	17.6265	18.8058	15.3957	9.72128	16.4411	19.4547	20.8569	14.3351
	evm.TU.supercontig_81.51	11.773	14.8651	14.6123	13.7774	8.4548	9.9357	20.8258	26.7865	22.5487	19.0576	15.0012	15.4409	14.954	7.38102	7.66869	5.75678	13.2161	10.1691	8.73991	7.19666
	evm.TU.supercontig_81.5	9.98105	3.91903	7.91806	471.962	276.526	231.623	10.4828	5.69575	5.76313	182.107	71.294	85.906	13.2308	16.0749	159.496	133.629	7.02298	9.42667	88.3881	114.14
	evm.TU.supercontig_81.49	119.315	124.309	100.148	411.805	353.687	251.245	163.199	149.171	157.706	399.912	269.294	372.964	91.3176	81.084	307.162	287.545	90.7434	107.243	245.998	283.343
	evm.TU.supercontig_81.48	7.72575	9.52842	13.3876	255.394	62.1129	72.3158	11.5976	11.8866	12.7404	54.0686	43.1056	117.892	5.28612	13.4393	135.835	83.3018	17.6261	21.5495	71.6752	44.8626
	evm.TU.supercontig_81.46	19.6651	19.0188	24.565	29.7434	36.2738	33.3812	30.1345	25.9227	21.2334	28.5855	30.0277	26.6826	19.7533	19.4402	34.3655	23.4503	27.6937	19.5487	32.674	32.2504
	evm.TU.supercontig_81.45	13.0051	12.6712	10.8566	2258.09	588.311	852.739	12.2028	6.33999	7.12246	268.905	55.393	207.077	3.80437	3.23865	529.467	451.767	12.9075	11.3122	423.259	406.593
	evm.TU.supercontig_81.44	8.31235	8.74272	13.3876	601.568	284.63	399.749	13.413	10.5	11.8041	89.3558	57.1483	85.0785	5.28612	16.5779	264.03	140.09	16.2779	4.97488	202.241	152.535
	evm.TU.supercontig_81.43	37.0556	44.885	38.0644	9118.79	3517.51	4030.23	31.5672	31.9933	25.849	2334.24	751.382	955.898	31.9576	40.9024	5085.65	3543.44	31.1077	37.6366	2437.59	1911.58
	evm.TU.supercontig_81.42	4.42028	20.5917	7.16363	17.8987	10.5787	12.6451	5.93305	7.77966	6.53424	29.8937	10.7203	15.397	0.909397	2.72401	8.91519	13.2256	0.824287	1.29083	3.96904	2.59155
	evm.TU.supercontig_81.41	20.6309	29.9567	24.1441	1190.64	412.304	1217.92	16.4387	16.0466	21.6355	433.925	90.4996	418.262	17.1401	14.2239	601.86	582.513	26.3892	18.6245	615.175	579.594
	evm.TU.supercontig_81.40	53.2915	79.3614	70.2529	117.596	75.8232	82.361	59.8905	55.8897	51.6309	103.63	73.6973	86.4744	25.9215	21.9591	97.1316	79.7042	33.8056	36.7241	69.7952	50.5663
	evm.TU.supercontig_81.4	3.94075	3.20251	3.56439	37.4806	12.5084	12.2087	3.58199	3.60359	3.43842	10.8689	6.14624	6.54873	4.754	3.36138	13.6915	14.9319	4.48236	3.98396	11.5	7.76583
	evm.TU.supercontig_81.39	15.038	17.1593	4.57256	287.974	134.215	35.2083	30.301	20.3698	10.0892	99.2948	38.9266	94.7162	9.06266	4.60324	77.8946	107.286	21.7447	11.0253	22.6722	53.7586
	evm.TU.supercontig_81.38	2.89548	3.0746	3.69845	98.1385	38.9984	39.3215	2.12889	3.93983	3.94134	32.0871	14.9684	16.8538	2.52819	4.64828	30.5643	37.1329	3.57658	3.99727	13.2271	15.257
	evm.TU.supercontig_81.37	31.7762	29.9567	34.9007	4996.09	2120.4	2430	21.2798	25.06	17.4221	1195.71	372.23	764.907	22.3262	25.9938	1494.7	1293.03	35.1522	27.8868	823.609	740.497
	evm.TU.supercontig_81.36	9.00584	4.87389	11.6329	62.1917	32.5245	27.6058	8.67902	6.42063	15.2765	21.1814	17.0411	28.3067	7.59817	17.5651	26.1502	16.1941	6.92355	7.49816	12.0832	24.6852
	evm.TU.supercontig_81.30	3.06861	6.46519	2.02215	57.1572	31.5981	25.9388	5.00229	0.802292	1.04853	18.0192	10.7996	36.8542	1.59963	1.68773	29.215	18.8765	2.82942	2.07284	23.2675	23.456
	evm.TU.supercontig_81.29	0.1	0.285963	0.249976	17.1022	4.77248	8.9114	0.385451	0.420386	0.316316	4.44336	2.1613	2.40901	0.1	0.1	7.2928	5.93335	0.1	0.464819	4.00915	4.8023
	evm.TU.supercontig_81.28	3.06861	8.05648	9.07003	279.512	87.183	74.2824	8.67902	0.802292	3.41987	38.0466	13.4746	89.8486	3.09927	0.1	117.326	44.3589	6.92355	7.99137	71.2003	56.6461
	evm.TU.supercontig_81.24	15.3045	8.14614	13.0773	5.94236	7.54456	9.09327	13.009	12.2478	13.4137	6.2036	8.92941	9.22249	17.0367	26.6656	9.97757	10.5122	12.5954	13.1839	7.7948	11.2703
	evm.TU.supercontig_81.22	3.07017	4.51075	2.07573	1.51892	1.13634	3.84814	2.74042	7.37823	4.1403	3.65978	1.09464	1.5306	4.3338	1.60943	3.93325	4.64604	1.79981	2.59789	2.79401	3.51267
	evm.TU.supercontig_81.21	20.748	17.7074	19.0623	31.6238	23.6102	23.9126	21.5262	20.0961	21.9205	17.7778	20.0763	18.5561	31.2015	28.1623	21.3061	24.6988	20.4732	20.8586	14.2425	10.1194
	evm.TU.supercontig_81.20	114.895	114.408	110.486	91.6563	102.578	116.408	143.291	142.094	144.79	111.979	150.135	135.077	108.893	99.475	115.163	117.83	91.2467	86.25	90.6786	85.0077
	evm.TU.supercontig_81.2	109.345	130.199	111.96	139.43	100.716	119.278	95.9694	96.113	103.053	135.369	120.959	131.81	65.2087	74.5246	98.8993	94.0417	76.8871	74.5671	92.9685	79.4485
	evm.TU.supercontig_81.19	33.8767	32.1967	33.1533	37.6209	23.8023	32.3245	44.3565	37.3327	41.737	37.1994	41.4991	37.418	43.5878	40.7308	42.2261	46.0996	33.343	32.1151	30.0336	25.5125
	evm.TU.supercontig_81.18	18.0957	14.4633	17.902	19.4695	14.2706	16.6074	25.2882	20.3114	23.9168	20.7983	23.351	18.4968	18.5846	15.8413	15.6458	21.3478	16.9826	15.6081	11.1382	11.4404
	evm.TU.supercontig_81.17	80.765	65.522	76.1091	79.0947	72.7528	76.6355	66.8067	70.9181	72.8821	87.4301	103.412	80.4729	78.812	88.6414	83.9496	87.4049	72.683	78.0099	96.4675	90.9031
	evm.TU.supercontig_81.168	11.0739	11.346	9.88947	13.8582	15.9371	11.9801	9.1415	10.399	11.7245	14.5641	13.4266	15.2655	12.1553	8.02638	17.3925	19.1528	10.4227	13.883	9.98643	16.0877
	evm.TU.supercontig_81.167	90.9699	87.9721	84.6075	45.569	101.146	79.6312	81.0142	81.381	81.0264	63.5333	78.1162	69.8472	88.373	85.3609	126.411	89.0891	98.3267	104.59	135.26	146.524
	evm.TU.supercontig_81.166	60.2922	56.1474	62.286	56.0787	66.4702	59.4928	58.7345	57.6578	55.8237	61.1624	65.038	70.9002	50.6366	72.0549	78.8026	85.5477	61.7482	69.2754	83.9596	81.9952
	evm.TU.supercontig_81.165	26.4553	29.3122	28.9922	20.395	27.6981	23.6427	39.2649	33.7147	35.491	34.3292	36.97	28.4588	22.3513	33.8765	27.8248	19.0013	26.0935	19.0565	25.0354	26.604
	evm.TU.supercontig_81.164	43.1305	39.4784	40.9661	443.143	607.238	182.821	72.4255	97.5895	101.968	471.287	603.579	443.653	336.99	307.956	2069.07	1405.39	192.618	239.876	1844.61	1691.88
	evm.TU.supercontig_81.163	321.224	297.421	313.005	453.347	424.868	453.55	361.697	372.851	374.559	509.65	607.743	526.357	310.462	355.998	502.074	362.021	282.591	304.166	436.749	381.495
	evm.TU.supercontig_81.162	36.0561	31.6651	36.1582	30.9534	37.5119	39.7332	54.7424	47.1023	48.7893	37.7473	53.0482	42.9051	25.0077	43.9708	52.1693	38.8564	50.7468	44.9904	38.8724	37.9143
	evm.TU.supercontig_81.161	8.2782	9.8395	7.95174	13.877	18.6992	12.7027	14.2637	10.047	10.3173	12.0675	15.729	6.52216	10.455	11.7099	11.1001	12.8271	5.72029	11.0821	6.64237	8.53186
	evm.TU.supercontig_81.16	58.3735	56.7111	56.6741	36.4608	45.9318	39.8752	48.269	50.1683	49.312	32.7369	45.915	41.9817	76.9581	73.3832	44.3792	43.4087	69.7598	69.171	48.5976	48.0361
	evm.TU.supercontig_81.158	6.06089	3.47379	5.96022	5.26843	5.47864	8.92885	5.48189	8.62473	5.39872	5.39971	7.69658	2.92245	4.39616	10.7186	5.33773	5.37978	3.27482	5.83382	4.33027	5.80526
	evm.TU.supercontig_81.157	22.5671	23.5036	18.7143	22.4484	25.1939	29.5043	15.2091	14.4043	15.5738	25.6027	22.7463	27.1051	15.4401	10.3552	19.829	11.9923	10.854	14.4847	17.0873	17.1147
	evm.TU.supercontig_81.156	24.8398	16.7168	18.9556	29.5898	24.5949	27.9109	19.3607	24.9617	23.5581	28.0142	32.7901	33.2534	23.3867	19.1441	19.8521	17.6073	12.5773	13.1512	16.4392	18.057
	evm.TU.supercontig_81.155	2.94999	4.11327	3.4219	10.3814	8.18324	5.3606	2.69171	2.18458	2.97761	6.65447	6.5798	5.59157	5.18847	3.92288	6.12297	8.51059	2.88285	3.22944	3.92426	2.707
	evm.TU.supercontig_81.154	21.8003	21.5079	18.675	14.1119	20.5662	19.2047	20.7149	21.174	18.4475	15.0536	21.6757	16.9346	16.1712	17.3205	19.1093	15.3181	13.5673	15.3078	18.1617	20.028
	evm.TU.supercontig_81.153	269.844	254.202	305.435	521.512	538.517	447.782	831.343	544.14	592.734	627.928	572.311	473.629	109.41	119.958	357.055	531.426	299.677	316.349	165.863	158.088
	evm.TU.supercontig_81.152	5.79314	2.97566	6.28455	6.21987	7.27871	8.0451	7.24309	8.22049	7.57164	6.11315	6.95749	5.36852	6.01269	5.91396	5.95834	8.1989	6.58798	7.2041	7.8272	11.018
	evm.TU.supercontig_81.151	59.139	29.7768	66.8453	58.4606	83.4066	100.222	54.5402	61.85	74.7072	76.9715	98.362	72.1731	31.2182	51.1212	88.0685	73.7903	61.2988	72.6298	87.0913	80.3785
	evm.TU.supercontig_81.150	96.5573	114.156	109.252	42.0425	110.587	92.5829	124.001	133.114	127.598	62.5958	66.1613	47.6518	168.509	94.2732	105.782	94.3987	109.584	127.793	111.129	49.6652
	evm.TU.supercontig_81.15	2.79408	3.86799	4.11565	6.93543	4.33004	4.29263	4.22914	5.99778	5.72357	6.15324	4.99775	4.56846	2.74156	3.38603	3.65646	2.37265	2.6978	2.30975	2.77845	3.11551
	evm.TU.supercontig_81.149	13.6868	13.4448	12.1429	13.2492	15.409	17.7346	14.9951	15.523	16.8209	14.385	15.3694	15.6308	6.88197	14.0238	9.50307	13.2271	11.7381	13.454	10.3502	5.53964
	evm.TU.supercontig_81.146	3.39913	2.28326	4.06014	1.70574	5.38457	6.46539	3.46187	5.35686	3.32145	6.14446	5.73924	8.21027	2.71064	0.657437	2.51605	6.95624	4.35138	7.02094	4.67537	0.874468
	evm.TU.supercontig_81.145	3.61398	4.77896	6.02469	6.89233	6.82707	8.1868	7.82246	7.15382	11.2013	8.62836	13.0371	22.8395	0.734683	4.82399	8.73323	4.44632	7.58776	6.38751	5.91312	4.05524
	evm.TU.supercontig_81.144	0.732058	2.648	1.46749	0.1	11.1641	7.33331	1.40809	0.850675	1.62177	5.81486	5.9102	3.81269	2.49376	9.376	0.93268	3.00735	1.55378	3.24346	0.966582	2.77248
	evm.TU.supercontig_81.143	228.225	189.844	216.117	256.524	387.843	358.412	213.827	257.09	251.04	341.542	416.583	348.782	256.752	261.002	371.17	331.064	306.129	279.163	429.207	419.228
	evm.TU.supercontig_81.142	6.59638	5.26086	6.49561	7.79907	8.35303	7.16444	6.66533	6.04688	4.99314	6.16244	6.26905	5.58591	8.62914	5.44997	5.85779	11.0591	4.0774	3.65783	7.39039	7.13331
	evm.TU.supercontig_81.141	23.8216	25.0069	30.5236	69.7424	56.7942	75.4426	24.3199	22.6935	26.4957	59.5926	46.2024	44.3268	36.5924	37.3825	68.5929	52.1115	21.7866	37.6018	47.694	49.088
	evm.TU.supercontig_81.140	108.729	81.7003	98.9607	97.6132	119.366	121.378	101.219	108.39	100.56	81.9129	97.3191	107.198	81.5454	61.8397	87.1912	92.5183	78.8409	73.6845	88.4688	92.7759
	evm.TU.supercontig_81.139	221.515	270.244	237.3	213.911	234.165	239.805	253.224	239.832	252.769	234.801	213.017	247.09	202.66	182.142	199.652	216.128	182.975	188.436	213.124	208.642
	evm.TU.supercontig_81.138	75.4408	81.7645	76.0101	55.8894	89.1524	91.2691	68.0631	67.201	72.5178	66.4565	85.6654	89.6906	55.5091	77.7903	78.5009	69.4121	64.593	61.854	82.5331	71.038
	evm.TU.supercontig_81.136	50.4037	49.7861	62.607	98.5538	72.5394	94.1862	41.854	42.0462	38.2773	80.2075	88.9763	79.5472	30.284	26.3332	101.555	77.1102	33.5949	30.9065	71.4178	81.1473
	evm.TU.supercontig_81.135	41.5884	33.4612	46.9479	66.1572	65.2255	63.3443	27.3289	35.1461	31.096	55.5495	50.8045	62.6198	27.1785	27.3356	66.6091	47.5766	27.2365	33.3747	54.5459	48.5789
	evm.TU.supercontig_81.134	775.131	459.531	568.272	608.862	1049.3	1112.8	407.456	514.372	543.303	576.184	989.568	795.799	718.414	785.371	907.449	867.814	1065.01	1029.12	1181.19	1020.42
	evm.TU.supercontig_81.133	36.7607	34.8385	35.9414	21.6794	39.5749	34.0615	37.1908	36.8927	42.1025	28.4368	41.4296	42.5414	32.5489	47.0158	32.349	31.7105	39.5287	40.3016	36.2425	39.209
	evm.TU.supercontig_81.131	17.2723	16.4021	15.0871	15.7276	20.7691	16.454	16.6389	12.5399	13.2591	26.4711	21.1499	21.5034	22.8642	18.4559	17.2987	16.493	15.1662	12.5295	15.7719	13.4458
	evm.TU.supercontig_81.128	81.8924	82.4502	87.3606	84.5124	91.4869	96.257	94.313	95.6399	85.0282	110.074	100.209	111.422	70.3782	80.2539	89.1479	86.1226	85.6466	74.6678	86.2865	88.7971
	evm.TU.supercontig_81.127	76.3469	82.6263	74.9776	78.5057	73.1277	84.3652	71.7762	74.1363	71.3762	97.1797	81.6733	93.7057	67.7279	62.5642	78.6839	70.9728	57.2119	54.311	64.819	60.2628
	evm.TU.supercontig_81.126	44.9284	52.7307	48.4044	65.6052	44.9731	63.0516	38.7357	42.0802	40.2013	62.3184	59.6901	59.4282	42.5484	46.2753	55.9449	72.7154	38.8661	39.8292	40.7327	33.0323
	evm.TU.supercontig_81.125	29.4058	28.4235	27.3456	27.3861	21.8838	22.9048	23.4785	23.1663	19.9807	24.9781	25.6362	25.6087	25.2197	16.113	22.7042	29.7233	24.4365	23.8422	20.6826	20.4233
	evm.TU.supercontig_81.124	4.18746	5.48738	3.79322	7.40636	8.80066	9.08441	6.43382	5.10487	5.30198	7.69405	13.4066	13.424	3.19319	1.44033	11.1891	9.59639	4.0453	3.59312	8.26796	10.4686
	evm.TU.supercontig_81.123	25.0603	44.5159	37.2082	46.6253	51.524	42.7784	49.1479	26.0172	38.6236	45.0628	63.8863	67.6288	22.9468	25.9204	45.9371	65.8686	30.2364	36.8408	29.9263	47.3845
	evm.TU.supercontig_81.122	8.85106	13.9809	10.5596	32.9129	28.6916	23.9148	11.2105	11.6621	11.8455	28.8606	37.5352	34.829	9.86601	10.3517	31.0601	40.9663	5.08427	6.50722	17.0908	13.089
	evm.TU.supercontig_81.121	6.52036	19.422	3.91555	0.1	0.1	0.1	7.43584	17.3786	28.6585	0.1	0.1	9.69003	7.87552	0.1	27.0558	0.1	3.81947	16.7389	0.1	14.5624
	evm.TU.supercontig_81.120	13.9231	14.3369	15.6819	15.7271	18.1374	18.9633	17.0871	11.7444	12.8514	17.3805	20.7116	13.2126	13.7204	14.2432	27.3519	16.3328	18.3193	14.4791	20.7898	31.9374
	evm.TU.supercontig_81.12	27.0726	36.1041	31.6618	27.6761	30.4055	28.5809	32.8892	27.436	29.4725	40.6945	34.6472	33.9631	25.7222	26.967	33.2915	27.57	31.9437	25.0379	32.4853	29.1322
	evm.TU.supercontig_81.119	428.604	466.121	444.762	703.704	824.046	989.929	515.53	548.515	549.756	635.388	627.817	568.148	257.64	225.131	613.517	597.668	311.553	331.876	659.461	608.342
	evm.TU.supercontig_81.118	15.2874	12.8524	12.2974	25.0475	39.1525	33.8987	28.3555	25.5239	30.5942	37.8277	40.3145	37.6046	4.42177	7.54124	16.3264	30.126	7.86468	5.67107	11.9245	9.02324
	evm.TU.supercontig_81.117	121.158	105.481	113.515	110.443	100.841	103.251	112.234	116.083	119.65	112.404	110.714	97.4092	96.1349	98.0475	95.4453	93.2557	95.8801	103.216	91.7468	85.6732
	evm.TU.supercontig_81.116	22.3453	17.4624	16.7108	13.0404	19.097	14.6752	19.9544	24.1297	19.8877	16.313	22.0106	15.5786	22.1031	21.5323	23.6363	21.3724	26.2072	19.8288	30.3145	29.6579
	evm.TU.supercontig_81.115	5.63739	9.30903	7.52702	35.3436	36.5157	35.9285	19.3076	10.7387	14.3028	43.4616	21.7612	26.323	24.5176	32.9153	13.7832	24.0518	1.86709	2.36646	4.16738	3.69261
	evm.TU.supercontig_81.113	1.18732	16.6806	4.93683	2.02352	0.1	7.77212	3.56909	2.78975	1.92727	7.31305	2.17926	2.08066	2.83409	0.1	0.1	6.21757	0.1	1.85572	7.45296	5.88442
	evm.TU.supercontig_81.111	4.7324	1.9594	3.28653	4.48637	8.52126	4.02418	5.6325	4.1131	4.16307	5.59679	3.58291	3.86131	0.553429	0.588942	5.49623	2.78306	7.41804	3.8846	2.67295	3.08057
	evm.TU.supercontig_81.110	23.4167	24.4559	20.4875	88.3342	55.0338	64.168	22.3697	17.4626	25.6891	69.2247	42.0563	48.0161	15.9628	23.9254	26.3803	31.8646	18.1203	18.4548	33.0767	25.603
	evm.TU.supercontig_81.11	41.8481	38.8766	40.691	20.6406	33.958	31.4555	39.9511	34.771	39.6501	40.6937	36.919	34.3708	36.8716	51.1869	33.4747	33.0396	66.3128	56.4902	47.318	44.0758
	evm.TU.supercontig_81.109	114.151	72.3767	96.8982	113.351	262.285	95.3629	59.0884	131.357	103.113	126.192	226.324	379.091	54.7753	67.5456	163.712	411.876	79.1096	65.9228	104.824	59.9376
	evm.TU.supercontig_81.108	170.617	169.349	171.872	159.91	129.738	156.246	140.076	144.246	144.763	143.197	147.977	150.739	169.703	173.617	152.32	150.358	147.139	150.273	137.73	135.502
	evm.TU.supercontig_81.107	16.3282	9.95234	15.4851	33.3751	49.5337	39.8192	24.2855	30.371	20.8749	50.3766	53.4689	28.8037	24.1484	14.4697	55.9085	58.2815	22.4279	22.2149	68.037	67.202
	evm.TU.supercontig_81.106	13.3012	11.4253	6.75982	14.7444	7.73228	7.86502	9.88354	10.8975	9.58791	11.5367	6.51514	5.19632	12.9854	14.7373	8.98762	8.2785	12.2736	12.0831	8.94884	6.15796
	evm.TU.supercontig_81.105	25.1191	22.4866	30.4209	12.9256	18.9442	15.3755	32.9546	25.6869	29.7675	14.207	21.1421	13.7374	25.7678	27.7302	15.7566	20.2637	24.1537	31.9171	16.227	23.6833
	evm.TU.supercontig_81.103	134.87	105.069	125.365	89.1667	99.2982	116.642	109.484	134.582	118.488	94.9969	107.146	97.5482	148.049	147.447	118.174	95.7557	152.913	144.445	126.962	149.339
	evm.TU.supercontig_81.102	7.44554	8.37933	8.588	17.5771	10.8105	11.7765	5.91313	11.0766	7.43187	11.9726	11.9943	8.32921	9.59977	7.39611	13.2116	10.9777	7.73278	6.82515	12.4548	12.5247
	evm.TU.supercontig_81.101	42.9931	44.3318	35.7226	43.2253	53.9754	42.9312	24.6046	37.7525	41.237	34.852	41.5772	58.9155	50.6176	41.9859	34.9903	39.1225	46.7201	43.4704	55.094	40.5912
	evm.TU.supercontig_81.100	202.207	293.903	229.029	614.092	490.88	427.23	412.558	332.878	354.159	650.04	542.844	733.394	183.153	164.888	404.759	364.106	190.422	161.968	263.125	264.21
	evm.TU.supercontig_81.10	361.689	643.336	424.319	1220.9	761.969	648.949	513.306	424.099	413.484	1218.88	599.951	687.228	97.0538	123.721	307.157	343.795	149.894	124.315	185.106	134.814
	evm.TU.supercontig_81.1	209.546	271.314	191.3	343.907	288.61	242.032	173.409	181.827	190.657	292.21	249.941	269.587	192.282	184.517	266.736	244.28	205.815	152.166	242.713	201.301
	evm.TU.supercontig_809.1	21.0018	33.5203	85.6304	143.978	126.416	55.0924	67.6399	57.9082	56.0259	135.964	30.5423	81.9398	0.1	0.1	51.8769	123.034	40.8622	19.6773	53.4526	0.1
	evm.TU.supercontig_808.3	1143.67	771.203	936.849	875.619	1451.89	925.52	1007.42	1123.1	1234.64	938.218	1033.33	1213.59	1045.18	1055.04	621.728	639.976	831.223	875.688	942.725	1039.79
	evm.TU.supercontig_808.2	95.3046	76.9109	82.6119	62.74	128.204	92.3757	85.5502	92.5504	84.479	67.3981	93.5561	87.6107	82.2136	100.247	75.4197	82.3451	124.076	103.453	92.8965	98.2556
	evm.TU.supercontig_808.1	47.3766	33.8683	60.5924	42.601	75.6823	36.1844	60.9619	77.5813	55.8349	43.5037	66.2043	68.089	52.4804	60.8907	117.294	57.7804	55.7887	54.7451	46.7078	54.2275
	evm.TU.supercontig_807.6	103.006	50.8441	152.899	148.829	183.723	208.127	115.508	64.1957	133.755	116.662	124.069	48.2793	77.4982	83.4124	287.992	145.281	211.931	117.836	247.489	365.581
	evm.TU.supercontig_807.5	4.5711	0.1	3.48186	18.4952	7.01159	9.26141	8.17878	5.77781	1.38319	7.68238	0.1	3.25205	7.5536	9.64377	20.3607	4.93493	10.4574	7.163	8.88775	0.1
	evm.TU.supercontig_807.4	7.29438	12.4314	12.2999	12.244	9.1866	9.40108	4.41583	8.93887	7.38246	9.1049	3.00941	6.79474	37.064	42.4031	9.57472	16.0075	3.00912	7.19814	1.14872	6.49427
	evm.TU.supercontig_802.1	69.8882	78.8306	63.5907	63.1361	75.232	73.2418	66.4623	71.1302	62.3593	73.1074	63.0297	59.5123	43.2441	54.0041	64.8151	52.966	52.4518	48.215	65.033	64.7836
	evm.TU.supercontig_801.5	26.5749	19.5817	28.2603	36.3045	31.7391	22.0644	20.0547	18.603	13.445	23.7747	10.2699	16.2878	41.7662	26.1531	23.5389	47.7491	30.6742	23.9591	34.68	25.9871
	evm.TU.supercontig_801.3	565.465	474.657	546.758	362.349	588.374	522.031	491.547	547.141	506.015	419.261	484.908	475.55	685.752	674.069	628.344	473.57	690.377	641.286	791.644	728.325
	evm.TU.supercontig_801.2	144.362	133.923	141.65	199.57	224.411	225.412	111.488	110.594	104.634	118.688	141.968	134.532	118.891	110.882	196.331	174.286	135.826	145.756	159.817	159.907
	evm.TU.supercontig_801.1	42.7262	50.494	62.1773	5.53601	12.3403	16.3536	46.0779	38.2557	44.8318	13.5897	20.7781	14.0869	68.9914	24.8698	25.7196	21.5912	46.2727	49.2689	18.2837	4.21665
	evm.TU.supercontig_800.3	86.5227	74.3112	80.4673	47.6756	73.7189	75.1941	72.5739	91.7658	87.4746	66.9534	78.3118	72.7612	107.17	107.376	90.9754	86.111	89.0158	102.01	99.6164	116.831
	evm.TU.supercontig_800.2	53.0623	45.1857	64.3892	29.7361	42.1543	36.3414	52.2719	56.4712	57.1786	30.3958	39.0952	31.4913	72.1883	66.1705	69.1911	46.7523	75.7625	78.0798	70.6671	78.2345
	evm.TU.supercontig_800.1	424.064	348.498	385.393	211.07	324.053	306.883	406.047	427.97	426.245	291.811	324.89	325.028	614.621	649.995	397.18	342.619	617.84	596.823	515.751	486.833
	evm.TU.supercontig_80.97	21.2603	20.2831	20.7418	11.1489	16.1732	17.6217	22.653	21.3521	20.6522	14.5859	15.8564	12.7948	20.3249	19.7979	22.9159	18.473	19.984	20.9249	18.2289	21.8425
	evm.TU.supercontig_80.96	82.5795	140.159	86.7701	172.956	109.366	127.313	77.8473	75.8674	73.9424	141.499	94.2178	120.271	48.6703	55.5631	108.882	91.1586	59.3249	44.4005	83.1146	78.8226
	evm.TU.supercontig_80.95	59.8788	45.8408	68.0477	48.0666	86.6365	63.7859	98.3197	97.6536	79.4332	86.983	83.6552	105.253	47.9781	45.1762	33.3215	80.6998	78.2223	46.0063	45.9217	34.0727
	evm.TU.supercontig_80.93	23.0665	103.444	48.4313	276.645	91.9186	77.7502	4.62942	7.6379	8.62537	148.777	12.2666	42.7816	50.9514	58.153	75.7394	119.37	6.90897	4.40164	8.94884	7.06666
	evm.TU.supercontig_80.90	30.8487	29.4657	33.4821	9.63	10.5096	15.0592	29.7482	37.8857	27.2412	10.3996	14.5426	13.626	20.3072	29.1646	9.21977	12.2229	27.2204	36.363	11.0073	9.52618
	evm.TU.supercontig_80.9	22.0706	14.7878	19.3652	9.06783	23.3351	22.3291	30.0706	29.4029	28.328	22.9276	21.5622	15.5924	26.0358	24.3706	30.5787	29.8308	40.8519	41.9848	31.7827	49.5235
	evm.TU.supercontig_80.89	1.77314	5.10714	2.11898	8.72278	7.31492	15.7396	6.83378	3.8968	4.30794	8.38661	4.30483	4.99943	2.83347	5.00008	3.95313	6.55652	1.46484	0.504867	2.55246	1.74604
	evm.TU.supercontig_80.88	199.379	150.648	168.486	156.889	213.502	194.481	198.996	186.949	194.281	171.479	226.954	194.418	119.068	155.981	237.43	170.659	246.178	166.902	258.523	212.045
	evm.TU.supercontig_80.86	16.5261	19.0063	18.9288	13.049	12.682	18.7363	15.703	17.4618	17.6467	16.6374	16.3008	18.5439	10.778	7.08913	18.0707	18.8873	14.9259	14.4831	14.0298	16.368
	evm.TU.supercontig_80.85	25.4025	28.867	25.2091	17.0029	10.3539	11.5599	22.4726	25.9406	21.0944	18.5428	22.0338	16.1188	12.8894	18.779	16.6223	19.6828	8.9485	16.702	10.7851	12.2131
	evm.TU.supercontig_80.84	41.4367	54.6895	46.134	49.8938	51.4732	43.3057	55.5797	48.583	47.3412	54.3481	45.2068	44.6208	16.4562	22.2698	28.3384	44.1574	21.8961	20.6175	19.1647	14.3074
	evm.TU.supercontig_80.83	90.2042	87.0368	81.7826	59.5189	68.8921	64.48	98.1424	109.227	103.162	74.0616	72.0355	67.1496	97.5926	99.5304	62.8	85.355	98.3456	81.779	53.9614	51.8482
	evm.TU.supercontig_80.81	174.278	173.401	172.063	248.034	160.445	176.514	111.132	117.148	114.365	130.579	97.715	120.926	88.614	65.1792	61.173	89.4346	67.3378	68.1406	63.5893	62.3462
	evm.TU.supercontig_80.80	1.79886	2.41831	3.82611	0.1	0.1	0.1	2.77378	6.28183	4.29183	1.79959	0.1	2.88089	4.3814	10.1799	5.11873	2.2598	0.1	4.27178	1.39269	0.1
	evm.TU.supercontig_80.79	13.0122	9.31109	8.71649	5.94135	4.22979	2.14039	9.16551	11.9449	9.16724	3.54637	5.13634	5.62159	16.8481	4.30865	17.0286	23.7949	29.2912	19.5513	15.7424	17.3591
	evm.TU.supercontig_80.77	25.0982	25.7757	21.887	18.9145	21.2519	21.4734	23.5845	22.2565	23.8993	19.9145	20.7447	21.9204	21.6728	17.7282	25.9456	26.7767	21.3908	26.587	27.5985	25.2247
	evm.TU.supercontig_80.76	69.1955	60.6294	63.475	64.2027	72.7767	54.0126	59.7264	50.3906	56.0774	61.3678	58.4721	48.007	70.4365	65.2256	66.0023	69.8417	73.1425	68.4371	63.9367	71.5106
	evm.TU.supercontig_80.75	38.1018	33.4807	46.2942	17.7523	45.3414	50.8367	61.1885	56.3576	54.998	48.6976	52.5404	59.0601	37.8614	31.7071	54.6725	44.9462	43.5738	55.1783	75.2805	57.1562
	evm.TU.supercontig_80.74	42.2088	34.6515	36.5997	10.7906	22.5992	25.2394	31.8631	35.1729	33.9292	17.2628	23.6102	16.0807	31.5434	33.1444	26.449	19.949	29.7013	29.489	31.8877	33.3238
	evm.TU.supercontig_80.72	488.216	452.116	503.219	268.358	383.979	357.39	416.239	518.193	503.065	260.309	328.186	301.688	550.761	599.059	396.171	335.232	595.84	574.77	558.185	632.317
	evm.TU.supercontig_80.70	11.4949	12.4564	9.8616	10.3521	16.2424	15.1952	9.78348	11.4311	11.1295	15.8035	16.4932	15.8351	12.1379	15.4553	22.2395	17.6558	10.459	9.11827	19.963	31.0089
	evm.TU.supercontig_80.68	138.182	204.139	111.31	157.139	126.089	125.119	116.986	151.786	163.266	116.141	117.958	121.876	105.483	118.082	151.803	137.204	188.299	125.001	130.061	90.2024
	evm.TU.supercontig_80.67	159.68	171.468	183.4	128.171	123.047	134.686	157.827	172.884	164.32	136.846	135.064	117.496	134.771	127.342	115.832	121.977	161.168	162.003	125.311	117.446
	evm.TU.supercontig_80.66	31.6445	27.6483	26.8187	23.0789	25.4616	23.4451	34.6454	33.5928	32.7652	25.4922	30.981	29.5917	30.5845	38.3565	25.6374	28.2973	33.8588	34.7338	31.2381	30.0952
	evm.TU.supercontig_80.65	64.358	61.4406	66.0361	47.5685	42.3472	48.3309	57.4976	54.0545	59.2535	41.183	49.4496	53.7209	77.9486	60.0714	55.1778	42.7927	50.8319	51.9871	37.298	61.0191
	evm.TU.supercontig_80.64	7.7236	8.95795	5.45762	7.40079	7.23855	6.57408	10.307	8.48163	9.79544	5.14848	5.35496	8.92593	6.56219	7.63836	10.6593	4.54477	11.7035	9.79897	8.45156	8.73737
	evm.TU.supercontig_80.63	7.43029	13.565	10.9369	10.825	18.4478	11.7332	5.6292	7.24833	4.39616	6.22493	5.29674	3.08806	7.66889	4.5368	13.5139	6.33001	10.8352	12.2282	15.895	17.3238
	evm.TU.supercontig_80.62	33.4724	24.6084	30.1794	14.5871	34.5606	41.6278	28.8681	15.5265	25.4227	36.3507	27.4743	16.8775	18.4652	16.4425	27.1707	2.98153	39.8785	25.424	27.7859	16.4106
	evm.TU.supercontig_80.6	11.7337	13.8517	15.1941	3.67587	1.66328	4.3472	14.7876	11.7239	10.4016	4.1351	1.5982	3.69286	7.48265	18.3238	3.30496	5.83391	9.07555	17.0498	3.15256	1.64045
	evm.TU.supercontig_80.58	37.3343	51.4571	54.4277	66.6277	78.8028	93.2319	59.729	56.2131	39.8075	65.5438	43.4983	47.4154	137.585	129.701	397.008	292.261	100.791	105.866	474.645	490.244
	evm.TU.supercontig_80.57	0.872166	1.63036	0.922563	12.4785	11.4969	11.3827	1.27802	0.992012	1.00192	7.55398	4.26801	4.596	0.1	0.1	6.34791	2.47914	0.1	0.1	1.51038	2.24561
	evm.TU.supercontig_80.55	37.2752	39.8844	34.7963	31.9914	32.86	37.8015	30.6184	32.3187	30.0794	38.7204	32.1297	31.5674	27.7635	23.2945	30.0834	28.0022	30.8674	33.0515	30.7475	29.3155
	evm.TU.supercontig_80.54	28.8581	27.1655	27.0163	24.641	32.6173	23.1234	35.1565	31.1794	29.2728	34.1183	28.1285	39.9848	17.8956	21.0165	13.6464	11.829	13.808	12.2115	9.49756	18.0851
	evm.TU.supercontig_80.53	18.2432	16.5319	18.0754	26.3061	24.4013	30.1221	26.7628	19.656	17.1004	39.5677	32.0519	30.1451	10.7397	10.2498	26.4365	18.7433	18.8652	10.8507	13.3801	14.4537
	evm.TU.supercontig_80.52	33.9886	57.9921	43.3817	81.9544	54.563	54.3235	22.3918	24.9394	22.8028	78.6086	56.273	98.8161	30.4408	28.8981	51.6078	57.7694	14.2682	25.1485	45.3644	38.842
	evm.TU.supercontig_80.50	18.0975	17.0664	17.8077	19.4939	21.1971	21.4918	15.4127	13.5823	15.5793	19.8507	21.9449	18.0815	17.7227	24.6028	21.0955	23.6237	16.8595	19.0036	20.8362	20.3825
	evm.TU.supercontig_80.49	29.8445	29.6869	28.2084	39.5308	43.6947	35.3836	24.4285	35.3139	32.686	34.677	31.7267	36.8117	28.1708	28.6086	33.3364	37.2417	37.8439	39.9869	34.9484	37.2988
	evm.TU.supercontig_80.47	45.5736	47.5245	46.6976	35.3443	49.0089	46.3309	45.0848	47.8903	46.6135	48.6408	57.2745	50.924	41.7087	41.1699	44.3072	35.4399	44.1892	43.1051	45.3735	46.0034
	evm.TU.supercontig_80.46	2.88967	1.22219	1.45749	14.4029	7.3428	5.40517	19.9282	24.3752	31.3853	41.3953	55.8191	34.897	5.82943	0.1	18.1091	17.3169	10.3889	11.9286	7.12058	16.8981
	evm.TU.supercontig_80.45	2.8687	1.39502	2.53699	1.61585	2.02385	1.97257	5.84019	5.41935	5.69758	2.79032	3.64456	3.2518	1.088	1.47367	2.4553	1.52087	1.23599	1.32767	1.41592	1.71668
	evm.TU.supercontig_80.44	76.0636	0.1	57.0456	0.1	0.1	0.1	117.586	0.1	67.2031	0.1	87.4248	77.2198	0.1	49.915	73.429	0.1	55.3527	42.0938	0.1	0.1
	evm.TU.supercontig_80.43	11.3999	3.46607	10.958	34.951	23.2042	20.7289	6.56842	8.86096	7.78208	28.576	18.3234	25.078	12.8218	16.2271	30.1634	22.5626	17.4091	24.2204	26.9498	29.0868
	evm.TU.supercontig_80.42	7.908	5.83701	5.69529	9.56145	12.9315	10.6041	17.4984	13.6283	13.4959	12.6845	15.6334	17.2322	1.40957	2.93326	17.5167	12.3012	7.35868	6.49787	16.2494	18.198
	evm.TU.supercontig_80.41	129.506	142.378	142.153	114.689	97.398	99.4991	118.604	122.902	122.309	100.125	91.0398	103.28	117.955	127.27	89.0532	79.5774	141.493	127.93	90.9943	84.6535
	evm.TU.supercontig_80.40	11.574	12.2638	16.4167	27.8515	27.6849	21.6308	17.9979	13.4261	14.5738	29.1611	34.4405	26.9174	14.3624	14.214	33.1857	24.8392	17.5319	16.3382	28.739	28.4427
	evm.TU.supercontig_80.4	134.068	110.349	128.819	125.091	106.078	113.253	113.113	128.648	134.89	123.996	119.976	127.218	121.036	131.365	112.245	101.781	146.222	132.123	123.799	115.071
	evm.TU.supercontig_80.39	56.2998	62.1059	55.156	60.5043	67.2422	60.4445	62.1942	53.9332	57.2302	57.2259	59.4808	52.2846	63.5323	56.5154	59.6759	61.5768	70.6918	57.2034	62.766	59.7359
	evm.TU.supercontig_80.38	232.486	480.87	296.35	694.637	426.055	426.258	195.593	174.036	188.491	581.649	288.319	358.537	57.7074	59.0974	423.358	528.92	97.6936	88.0505	179.055	115.735
	evm.TU.supercontig_80.37	22.4642	18.7045	23.0635	19.6849	7.6896	17.2312	20.2463	24.5674	19.3439	13.1125	21.3681	11.1694	12.8639	27.9142	14.1635	11.1648	18.1916	13.6954	11.5931	5.94449
	evm.TU.supercontig_80.33	14.0345	0.1	0.1	0.1	0.1	0.1	25.4275	19.3694	6.31399	0.1	0.1	0.1	0.1	0.1	0.1	0.1	24.5573	4.99433	0.1	0.1
	evm.TU.supercontig_80.32	17.9872	15.3509	16.5291	13.6518	11.2269	13.209	18.145	17.678	22.6483	17.1944	13.8737	10.7779	10.702	14.94	13.9657	13.1998	13.0153	15.2309	12.4825	15.5771
	evm.TU.supercontig_80.31	81.9187	89.0403	98.4311	60.1369	83.8152	79.8207	90.3078	100.5	91.1042	78.6409	79.9505	80.0933	83.3436	78.7025	84.5855	73.4352	91.179	85.9882	87.603	97.8415
	evm.TU.supercontig_80.30	33.1869	39.9998	41.4521	89.7807	63.322	62.8708	34.4796	32.7954	34.0798	78.5015	63.9055	68.4825	34.7063	33.5988	64.8101	64.7935	27.0893	37.556	47.4878	39.5729
	evm.TU.supercontig_80.3	31.626	38.5916	35.0572	71.8971	38.0755	46.9745	31.2524	27.663	28.8405	55.0344	35.5804	38.9426	32.8361	34.5252	44.6698	43.565	26.7552	30.0817	28.138	26.988
	evm.TU.supercontig_80.29	489.908	487.92	511.077	562.505	580.678	516.318	495.334	520.221	505.283	544.979	531.234	494.428	239.447	254.008	550.771	396.46	380.359	341.088	420.598	377.296
	evm.TU.supercontig_80.28	35.9625	36.0608	34.8589	24.5077	22.7509	27.8932	36.3031	41.2988	41.1876	30.4742	38.0883	41.4076	29.0973	30.6327	27.137	27.107	36.3637	32.1936	31.3848	28.2165
	evm.TU.supercontig_80.27	117.505	99.079	104.965	80.9837	189.281	131.141	175.172	173.062	172.49	149.901	155.364	149.527	116.825	138.476	145.264	135.841	135.108	149.012	167.022	191.574
	evm.TU.supercontig_80.26	41.6668	45.5949	46.3003	26.3827	32.4889	34.9408	45.8498	54.8809	52.779	38.1863	43.5367	38.7961	30.9741	31.6225	36.0596	32.33	47.2228	45.8116	33.3472	34.9861
	evm.TU.supercontig_80.25	23.704	11.3578	13.7179	11.5305	22.5729	14.6432	17.9504	11.4012	12.8719	19.3432	17.5277	10.5909	18.152	18.029	25.8259	34.1487	21.5527	27.9989	32.6188	39.9097
	evm.TU.supercontig_80.2	10.9215	6.29036	11.2587	9.2581	12.3289	10.1704	6.53944	9.27349	5.64649	6.90397	10.3967	8.95603	6.44091	10.3137	11.036	7.7157	8.02699	11.3572	15.5407	18.594
	evm.TU.supercontig_80.16	21.9803	22.1771	17.7953	40.8543	33.1624	11.3881	20.9204	25.8963	21.7472	39.6008	44.2776	23.4189	41.3006	34.7458	38.3848	43.2098	18.3855	13.7407	10.9207	24.0231
	evm.TU.supercontig_80.15	29.3146	22.3292	35.9069	40.177	46.0837	36.716	22.5347	29.1707	23.3768	36.3458	54.5606	31.0997	26.1498	20.0386	44.6882	43.6678	31.0311	25.3504	54.2683	38.7956
	evm.TU.supercontig_80.14	7.5624	6.23071	6.30921	4.35415	4.86386	3.68591	6.00635	6.96372	4.90108	4.48904	4.65101	4.59537	4.99518	3.8813	6.43197	2.71374	6.22849	4.12404	4.48422	5.43751
	evm.TU.supercontig_80.13	24.3224	26.8571	35.6714	24.93	27.5507	18.742	23.5291	24.9769	24.5604	18.8148	23.0413	27.3508	27.4634	33.8154	28.1819	19.8884	29.0091	29.0223	24.5085	25.9169
	evm.TU.supercontig_80.129	7.23659	4.46424	9.23357	12.3369	13.6373	6.65004	12.1978	11.6781	6.88247	20.2049	18.1481	11.6317	15.6591	14.801	9.5868	13.6349	9.05593	4.93532	14.4491	9.78879
	evm.TU.supercontig_80.128	122.95	120.223	118.173	168.96	185.334	193.312	121.19	126.586	127.62	212.912	180.824	169.642	104.374	107.289	222.237	185.864	112.818	112.887	238.669	285.808
	evm.TU.supercontig_80.127	155.511	131.994	144.758	221.864	273.05	272.033	147.431	142.909	147.275	215.607	244.66	225.247	148.744	178.908	182.383	141.304	166.577	137.099	237.898	248.159
	evm.TU.supercontig_80.126	54.9981	85.196	69.104	128.075	132.076	107.364	59.2318	48.5187	62.7993	131.816	106.06	114.463	44.919	59.0293	85.3569	86.4619	57.4504	47.8254	82.8704	59.6191
	evm.TU.supercontig_80.125	43.8476	40.6436	43.8666	25.1965	37.5064	31.8148	48.7324	48.1791	52.9645	33.4392	39.7966	43.6814	43.6192	37.4896	36.7158	27.3733	43.5317	39.0938	35.3185	34.5363
	evm.TU.supercontig_80.121	99.378	78.8728	97.6968	86.3084	121.999	106.757	85.2871	90.918	93.7804	77.1215	81.756	70.5307	115.442	179.664	133.568	125.58	123.398	125.262	166.211	218.538
	evm.TU.supercontig_80.120	4.77287	4.01101	4.45063	12.266	13.9748	13.5231	9.20379	5.54704	8.47544	17.1166	15.808	13.8891	2.08542	4.39528	18.6562	20.5996	13.117	7.80639	13.5223	7.48783
	evm.TU.supercontig_80.12	123.274	107.051	124.281	151.621	176.237	151.53	121.613	129.629	129.65	166.323	184.603	183.044	82.4076	106.987	177.397	153.555	140.854	133.232	201.764	159.326
	evm.TU.supercontig_80.119	217.129	329.299	231.01	321.376	288.388	315.369	209.384	208.131	208.39	317.201	267.014	327.62	196.657	220.734	264.604	254.067	225.886	217.385	272.46	176.736
	evm.TU.supercontig_80.118	26.7806	19.2303	25.2222	4.28924	13.7781	10.4517	21.7951	25.601	24.8961	7.2232	14.5719	10.7089	16.6794	13.1773	13.5295	12.1181	21.6149	21.6079	16.9637	18.202
	evm.TU.supercontig_80.117	547.044	516.134	561.94	966.805	1167.28	942.952	636.764	655.368	664.072	1017.49	973.161	906.792	359.954	420.493	1069.12	853.473	602.189	604.807	1021.77	1205.46
	evm.TU.supercontig_80.116	82.7905	81.5358	89.9627	68.9156	70.1537	82.1054	84.5349	88.7654	88.3164	78.7711	93.4799	82.9049	71.0471	68.8417	86.3324	74.7307	83.8133	78.8102	79.1202	79.9124
	evm.TU.supercontig_80.115	4.98698	4.95014	5.65836	8.871	5.88728	6.26314	5.39349	3.85047	3.67326	8.48882	7.08109	5.1833	7.80789	7.33385	8.94969	3.80538	5.90032	6.40569	9.5059	6.36374
	evm.TU.supercontig_80.114	20.4568	17.2084	17.9659	37.4211	32.1976	30.0085	13.4034	12.5899	13.2574	37.0213	35.2952	30.5479	19.3713	17.4244	35.9543	37.9517	19.8675	23.5554	34.9023	32.5971
	evm.TU.supercontig_80.113	5.59566	7.5333	7.54162	8.4459	4.90191	5.83173	6.39963	9.84749	7.72474	7.6541	5.66126	4.27747	4.34401	2.52096	3.82096	6.42678	14.6599	9.92979	3.83498	2.41794
	evm.TU.supercontig_80.112	68.7601	85.2121	78.7421	208.902	135.383	139.627	74.3272	75.5424	69.8085	203.805	138.458	156.498	60.4272	58.6662	131.113	144.686	67.8908	56.3164	99.7409	78.6676
	evm.TU.supercontig_80.111	87.6223	94.7962	87.6118	111.346	108.528	106.65	74.442	65.6915	67.497	104.923	68.2578	84.3627	88.616	85.9856	112.714	72.4826	68.8693	90.1719	73.7416	57.8259
	evm.TU.supercontig_80.110	109.786	102.561	107.821	152.788	187.368	144.78	101.544	103.324	109.819	164.814	180.989	177.711	130.454	102.293	142.777	226.402	118.789	90.0663	151.601	122.971
	evm.TU.supercontig_80.11	12.9603	10.7259	14.1439	8.73301	7.75259	6.50485	14.3874	12.3675	13.5497	15.993	9.96084	6.85928	9.27692	6.58111	5.64146	11.7893	9.88914	11.9556	4.70326	3.95959
	evm.TU.supercontig_80.109	24.3999	23.979	20.7308	21.1165	36.356	20.5082	28.6394	27.961	19.3842	25.4416	32.324	31.0049	21.4678	36.2127	32.401	50.6293	17.5151	19.222	33.8461	23.3608
	evm.TU.supercontig_80.108	21.139	23.9974	30.0202	26.9204	43.5595	23.9074	25.9969	28.2849	20.7414	36.2038	32.7624	31.4025	15.0364	7.10736	24.6862	16.9327	15.2286	19.6906	22.0048	25.467
	evm.TU.supercontig_80.107	1.59037	4.32678	0.1	12.3635	7.01159	15.369	0.1	0.1	0.1	3.89119	3.43656	3.25205	0.1	0.1	8.78317	9.76986	0.1	0.1	3.02925	0.1
	evm.TU.supercontig_80.106	82.6257	82.6314	83.2937	96.9977	95.836	100.419	77.1568	69.8886	88.1817	100.476	102.626	82.2337	81.3459	77.3861	99.209	73.9401	76.1254	78.854	92.3249	71.6021
	evm.TU.supercontig_80.105	18.225	16.1463	13.65	2.61542	5.0296	5.902	17.9216	16.5267	17.3399	3.46187	6.03375	5.12694	14.1333	10.0694	4.42511	3.6017	18.4536	15.6507	6.7719	9.41631
	evm.TU.supercontig_80.102	19.3688	10.4522	15.2729	8.8249	10.8983	10.8539	16.0529	18.8023	15.6191	10.3797	13.2794	12.1562	19.0952	15.7932	12.352	12.5974	17.3269	19.7738	15.4759	14.571
	evm.TU.supercontig_80.101	17.517	21.1485	18.0046	37.1905	35.9688	19.0947	19.5941	18.0699	20.6445	37.357	23.7198	42.0087	22.5212	35.9999	20.0631	41.4723	30.5566	26.8274	18.5517	17.0302
	evm.TU.supercontig_80.100	37.5799	41.7624	35.946	19.9982	25.6107	24.9031	35.8998	39.369	37.7623	24.9267	27.1165	23.4945	31.8273	39.0652	31.232	22.8414	41.7624	34.2023	30.9322	31.5367
	evm.TU.supercontig_80.10	9.31587	16.5872	12.3409	5.31489	5.01035	3.14759	11.5574	15.9369	11.7034	8.12109	4.55089	4.372	3.15763	6.68807	6.44233	5.04663	9.24641	8.60131	8.41207	8.90492
	evm.TU.supercontig_80.1	20.9425	11.1975	16.4396	16.8274	16.8957	22.652	11.6118	11.4771	14.586	20.4992	20.6142	26.7963	26.5116	13.4842	21.014	19.4541	8.88819	10.2511	24.359	8.81369
	evm.TU.supercontig_8.97	45.6844	61.3594	47.835	145.667	84.6014	100.73	54.2753	41.5013	40.4578	108.662	77.6217	86.7138	18.9043	23.0121	53.2031	57.9523	22.3826	29.6849	32.1272	28.5402
	evm.TU.supercontig_8.96	46.1607	46.7097	42.3855	46.9081	47.1627	38.7034	40.1365	29.5184	31.2457	44.3258	37.7362	43.3583	31.1	49.2773	46.578	48.5141	45.7595	46.3014	47.3872	46.8216
	evm.TU.supercontig_8.95	54.5351	97.4802	80.295	61.5327	55.5176	60.8192	58.3277	62.493	46.036	29.7483	53.6304	18.7552	61.2605	76.6404	29.0325	28.4667	38.4885	66.6599	64.3103	55.9612
	evm.TU.supercontig_8.94	11.8224	7.91002	11.5254	11.0506	20.6108	12.3571	7.62717	8.70346	8.12698	10.3903	10.4885	18.1188	11.2972	14.8814	17.8546	44.8524	10.1247	12.5757	11.9983	12.484
	evm.TU.supercontig_8.92	990.912	1054.61	1024.05	1077.99	1646.96	1317.67	925.032	1136.05	1054.06	1116.72	1094.82	1091.49	1264.08	957.98	1773.81	1475.06	1156.59	1073.46	1865.22	1770.38
	evm.TU.supercontig_8.90	9.86466	8.63976	8.70836	3.07613	12.7426	11.8808	12.9573	16.7851	15.7288	7.56226	10.4816	12.3837	7.33255	12.3079	7.50139	7.52526	12.497	12.2546	10.135	13.3806
	evm.TU.supercontig_8.9	18.3151	12.2811	17.4895	8.44982	11.9876	11.3853	16.7483	19.8373	15.8685	10.099	16.1772	11.3734	16.3098	17.7799	13.0719	11.1497	13.2433	14.072	13.0075	17.9077
	evm.TU.supercontig_8.89	91.7486	78.6202	82.9712	58.4623	79.399	68.2072	91.7384	103.354	104.079	64.7309	83.9012	89.6544	101.515	97.3123	60.9209	96.1292	107.255	88.6681	72.9743	66.7412
	evm.TU.supercontig_8.88	36.955	30.6434	33.9094	21.9837	24.8089	28.0339	34.2501	35.7514	35.702	26.424	28.3164	25.579	34.4838	26.418	27.3436	25.7765	32.0501	30.7873	27.6875	25.1181
	evm.TU.supercontig_8.87	32.2481	23.4781	33.4751	47.3233	61.6205	53.4422	32.0275	22.0723	27.5749	39.5579	23.8298	50.2823	28.6711	36.0781	48.4427	55.2726	60.1564	44.7396	64.7495	75.4078
	evm.TU.supercontig_8.86	12.3442	12.4054	12.0092	9.83931	10.1593	9.81935	10.3094	10.9514	12.5548	8.76208	10.9196	9.71487	10.5456	15.4543	10.5509	9.02272	13.067	14.6772	12.2724	11.7194
	evm.TU.supercontig_8.85	35.3278	40.0702	26.1332	25.2936	21.0436	26.2051	30.1351	39.7201	25.7651	15.9255	12.4284	16.2062	24.9879	52.5269	27.1191	20.2161	30.1145	45.4631	27.1201	15.5908
	evm.TU.supercontig_8.83	19.6369	36.0338	38.2927	44.79	63.4388	87.7821	18.8165	23.797	19.6619	34.0917	48.0727	50.1561	26.8587	25.8599	47.778	17.3784	8.91935	21.6542	37.588	24.2821
	evm.TU.supercontig_8.81	64.9576	81.4642	57.7039	149.214	123.208	112.651	48.8628	60.2121	61.462	127.878	75.0101	108.604	67.6513	71.0143	120.286	96.4297	60.6018	60.5296	127.629	109.986
	evm.TU.supercontig_8.80	15.4139	21.9601	16.9711	12.3604	15.3031	18.494	19.0516	17.1478	20.0994	9.10667	16.8442	18.7111	13.1668	14.6833	19.8751	18.0886	19.6283	16.6307	15.9239	20.0104
	evm.TU.supercontig_8.79	20.3024	6.69743	16.0108	2.62805	7.12907	5.13469	7.71175	5.95897	8.04124	1.68702	2.8098	5.2866	8.24887	26.795	2.43726	0.1	6.62236	18.6656	6.13093	3.85348
	evm.TU.supercontig_8.78	76.3133	55.5765	68.6526	39.8927	52.6363	64.0172	69.4741	71.2902	61.9155	50.4663	66.1992	59.3493	63.6689	62.0892	52.9633	47.0453	54.9463	71.0904	48.8879	55.1265
	evm.TU.supercontig_8.77	104.976	84.1411	73.7332	53.762	59.9931	107.058	98.9144	80.5757	81.6434	61.6087	90.8527	88.3744	101.777	63.4786	108.458	88.0535	107.262	102.947	140.669	142.103
	evm.TU.supercontig_8.76	75.3526	70.3908	79.8699	69.8565	83.2464	100.853	77.0023	68.7057	80.9646	83.7395	107.601	80.9347	68.7588	61.3224	109.218	90.6875	68.8051	69.8639	115.532	115.905
	evm.TU.supercontig_8.75	112.491	88.743	90.296	73.4024	171.421	131.351	87.6084	87.612	97.6468	93.2577	176.778	176.413	120.777	156.741	127.022	124.071	139.648	126.863	216.796	206.24
	evm.TU.supercontig_8.74	2318.95	2385.83	2195.26	2083.53	4786.55	3958.65	3300.78	3272.84	3374.29	3401.44	4232.78	5123	1494.92	2168.62	3526.73	2984.12	3225.4	2655.95	4219.05	2985.93
	evm.TU.supercontig_8.73	2324.5	1709.28	1977.55	1291.7	2428.47	2049.14	1906.93	1779.31	2046.63	1630.66	2434.18	2355.68	2474.49	2547.24	1782.37	1423.97	2181.3	2040.88	2889.93	2451.52
	evm.TU.supercontig_8.72	42.7805	42.9413	39.7804	42.7903	52.1838	55.7649	38.724	39.5849	36.6609	56.9196	54.3792	51.2199	35.7861	43.5775	59.6323	52.1299	32.8736	33.4946	54.8585	77.4704
	evm.TU.supercontig_8.71	59.3798	63.3618	56.5723	24.1512	38.9195	38.8289	43.0251	44.8732	51.6521	26.6629	33.4519	28.9308	41.0154	51.9337	55.6904	40.6774	47.7795	45.0249	49.2938	59.4092
	evm.TU.supercontig_8.7	81.9009	88.8301	59.5999	57.0126	90.7547	76.6706	59.9591	74.6618	73.4141	71.551	81.0297	83.6597	54.9008	48.5825	101.56	62.898	84.4356	78.6337	84.0617	94.2814
	evm.TU.supercontig_8.67	21.7405	30.1938	25.2217	31.5724	21.2989	23.5088	29.0018	25.7082	23.7346	27.039	25.3848	31.2259	17.4998	17.0354	22.26	22.3758	15.0583	17.7228	16.3337	14.0753
	evm.TU.supercontig_8.66	38.6111	51.107	36.2478	64.6841	63.7062	62.472	42.3952	46.2585	50.0842	54.8221	51.8875	56.4474	43.4925	64.1262	53.4576	61.0789	73.7976	59.3694	52.0116	44.8599
	evm.TU.supercontig_8.65	26.8463	25.1553	27.898	28.1809	29.3793	26.588	16.472	18.6674	17.7184	22.0501	24.0895	17.8134	18.9686	20.5117	35.5262	29.7493	25.344	26.5751	35.0424	37.3754
	evm.TU.supercontig_8.64	6.01224	9.62302	7.36478	1.96283	4.66936	4.47538	12.5538	13.2251	13.011	5.35287	5.44314	4.06292	17.3957	17.3851	10.8974	10.1927	25.2906	21.0099	12.8992	11.4088
	evm.TU.supercontig_8.63	42.5769	44.0077	45.9763	16.3576	16.5448	20.1924	44.7687	37.2307	42.0425	21.6849	22.8807	21.1956	30.512	27.898	18.1927	15.0188	34.9261	31.7002	14.9532	18.5921
	evm.TU.supercontig_8.62	63.481	72.0641	77.745	25.0045	35.5547	35.2826	74.2514	60.2555	61.0845	36.0025	43.638	33.2811	56.0171	49.8565	37.4047	34.039	54.4295	44.7148	34.8249	44.5589
	evm.TU.supercontig_8.6	30.2785	24.4443	22.8334	28.4818	32.0598	30.6634	27.9958	26.5571	26.8062	30.705	27.4086	30.4119	26.7795	27.5788	30.0816	34.5833	33.2379	31.7996	32.3303	35.8635
	evm.TU.supercontig_8.59	10.3736	11.8191	9.07281	20.5698	21.9443	18.9126	11.1395	11.1977	12.3328	18.8844	20.4277	20.1415	7.37341	10.6381	27.1927	19.7927	10.7687	11.0972	26.1537	33.8493
	evm.TU.supercontig_8.57	122.074	130.258	122.395	117.936	133.307	122.349	128.651	133.024	134.056	131.303	114.383	129.159	134.204	142.711	129.984	123.859	135.993	128.112	145.619	133.043
	evm.TU.supercontig_8.55	30.3784	30.9896	28.091	42.0154	38.8707	34.7015	32.4607	28.9344	30.1623	36.4574	37.1528	36.2916	26.9447	18.0885	37.766	25.2584	22.3029	24.07	25.55	25.8925
	evm.TU.supercontig_8.54	41.2266	47.874	39.5725	52.6603	72.0214	64.4968	44.6716	54.9378	59.5836	64.1594	60.1788	61.7914	38.2964	48.3853	71.945	61.3895	52.9042	40.3584	58.3249	57.6543
	evm.TU.supercontig_8.53	11.9074	17.9508	10.803	12.7928	26.9325	22.2061	9.25738	14.0755	16.7888	17.6663	10.2129	16.851	13.3069	9.05548	18.9915	9.21746	15.1981	10.6276	17.9617	13.9744
	evm.TU.supercontig_8.52	2.60284	5.28713	3.14178	3.26889	2.57872	5.48042	4.81766	2.56974	5.64945	1.80344	2.47842	3.74915	2.81894	0.584967	2.13661	4.45187	11.1469	13.6413	3.10781	5.32166
	evm.TU.supercontig_8.51	2.16724	3.56093	3.97661	16.5118	18.3418	12.099	5.11764	4.40763	3.12013	15.7371	13.6231	11.7171	3.1084	4.76926	18.6516	15.4772	9.52975	3.86994	13.0559	10.0859
	evm.TU.supercontig_8.50	39.7971	39.7031	39.0787	50.5821	64.7519	49.1259	36.5248	43.2769	44.0595	50.2644	49.5448	49.5266	61.7195	38.5588	69.0396	76.9498	55.8007	55.3609	83.6283	83.8652
	evm.TU.supercontig_8.5	438.205	423.892	402.381	1498.62	1433.97	1277.56	520.549	465.818	477.742	1119.53	1198.49	1111.93	220.124	234.813	1323.93	896.832	360.538	312.95	1116.68	1107.94
	evm.TU.supercontig_8.49	3.45801	3.41083	1.43508	2.34985	3.12373	2.32353	2.52466	2.559	1.76064	2.91866	1.61325	2.0816	1.72311	1.37625	2.2156	2.43913	3.39954	2.76522	3.10811	3.48838
	evm.TU.supercontig_8.48	10.055	9.55523	10.6173	17.8313	19.1287	16.7514	14.3836	10.2781	11.5427	18.5598	20.2074	13.0626	8.63658	6.21862	9.50555	14.5644	10.3336	2.83871	18.0514	9.57119
	evm.TU.supercontig_8.47	18.5054	37.2306	21.2704	42.2168	33.3827	21.0187	14.2622	16.7507	9.732	10.4069	23.0603	43.1753	29.836	51.2955	27.9686	19.8377	21.4259	14.3938	0.1	6.50027
	evm.TU.supercontig_8.46	25.0141	15.83	21.8653	16.9331	16.6428	20.2248	20.8062	23.9764	24.0173	20.5088	23.3857	22.1898	19.2987	19.3835	30.8468	25.4013	27.5518	36.9083	30.1847	31.1918
	evm.TU.supercontig_8.44	18.8528	17.2124	22.1192	15.4861	17.4111	16.1549	33.4526	32.5729	27.7286	20.878	21.4523	18.8924	10.6294	12.4837	12.7212	12.1821	19.6331	18.5727	9.65494	10.0859
	evm.TU.supercontig_8.43	55.2065	68.9456	69.0643	152.942	232.363	291.366	76.7943	74.0366	73.5666	139.263	204.844	44.9681	85.608	56.2329	201.693	353.488	67.4918	79.7577	229.561	405.726
	evm.TU.supercontig_8.42	486.816	466.788	426.268	1174.09	1307.31	1007.72	507.192	465.639	495.554	917.81	903.05	916.019	286.479	320.413	1024.64	800.998	454.676	395.825	1006.14	974.237
	evm.TU.supercontig_8.41	9.52645	7.0707	12.1434	2.98959	9.07116	2.48546	7.76487	10.1075	6.55246	9.1621	14.2828	6.89968	5.83242	6.74042	8.34288	5.50007	7.43756	11.5121	6.95832	11.9191
	evm.TU.supercontig_8.40	13.0945	12.3521	9.58348	7.66756	7.87254	5.72221	14.8109	11.2314	10.4893	7.81286	11.5383	13.9292	11.3901	4.12516	4.35916	5.40371	11.5737	8.53037	8.63104	4.19521
	evm.TU.supercontig_8.4	59.2638	48.4234	59.7314	50.1642	60.8161	54.7115	62.8117	66.8286	60.6197	56.9898	62.9928	58.0688	76.9527	76.1077	62.7551	58.6072	66.5509	58.944	67.1516	72.4148
	evm.TU.supercontig_8.39	36.1455	32.0111	33.9437	15.7558	22.2714	26.8016	32.822	35.3626	38.1598	29.5274	28.0286	22.2146	32.5346	29.1051	21.0094	27.4408	28.2136	25.6126	29.0251	28.289
	evm.TU.supercontig_8.38	22.1088	18.391	21.7706	15.0632	16.5553	22.1208	19.285	17.6544	18.6921	13.2573	20.4296	15.5531	16.5879	18.5022	19.6781	14.4367	20.2987	19.7192	20.508	21.0599
	evm.TU.supercontig_8.37	7.64417	4.89089	6.91814	22.4287	18.0156	14.0622	5.29604	5.22114	7.01096	12.6454	15.1028	10.6417	6.677	6.59091	13.1578	10.8099	11.6653	7.41124	13.7231	10.0083
	evm.TU.supercontig_8.35	4.20719	4.57508	1.89854	3.97856	1.53847	5.2501	3.54168	6.063	1.4473	6.59207	7.03231	1.42663	8.3825	3.354	2.49222	2.16245	1.99462	4.81436	7.50296	3.9419
	evm.TU.supercontig_8.34	611.795	672.699	662.384	541.552	574.817	633.805	582.72	581.75	591.025	591.176	601.279	633.357	678.719	731.582	627.637	537.701	630.337	636.281	616.749	550.631
	evm.TU.supercontig_8.33	9.81314	15.4789	17.644	8.86147	13.887	9.81211	11.6372	20.6387	15.7089	18.994	18.4498	15.5902	22.5827	13.7244	13.6027	10.7779	11.854	20.3739	18.0494	15.6959
	evm.TU.supercontig_8.324	18.0004	8.67648	6.98986	26.3225	13.0956	10.2609	14.2249	17.5395	9.71357	14.718	12.6295	13.5731	17.0106	16.5828	10.9214	9.38905	17.6621	24.9429	20.9654	26.1737
	evm.TU.supercontig_8.323	5.87489	7.20735	5.32613	7.56767	9.65691	10.6207	7.96321	9.29363	8.13176	12.0307	10.2097	10.739	8.88079	15.0846	8.74059	13.5921	7.05283	8.5584	9.65115	8.35076
	evm.TU.supercontig_8.322	21.4655	27.0463	22.4174	25.2	39.3807	34.3395	13.5388	12.7531	15.6728	46.4521	31.7002	32.7992	13.4864	13.34	28.6551	28.9309	8.66115	7.13575	24.2261	36.1146
	evm.TU.supercontig_8.320	9.31071	10.5459	9.87116	8.00167	4.85346	2.44688	6.84982	7.74129	10.1583	6.54057	2.58609	3.67661	12.9919	7.01026	1.51859	4.53316	7.36377	13.4938	3.09871	4.07764
	evm.TU.supercontig_8.318	73.5446	97.4489	84.6078	74.7474	85.1785	85.9601	95.9084	91.9981	94.7305	103.076	75.8267	84.805	78.2021	62.2827	73.2498	67.6014	83.2663	90.4284	80.7647	66.158
	evm.TU.supercontig_8.317	0.1	2.24674	2.17728	8.65294	4.55588	1.30978	3.07275	3.84088	3.3786	1.1215	1.38195	0.509821	72.0794	32.9049	4.48936	2.71118	4.20354	4.22476	0.1	7.71912
	evm.TU.supercontig_8.316	16.3282	8.10503	13.9962	21.051	28.5413	15.3766	26.1824	46.047	38.3695	27.172	33.9437	27.5557	7.7251	2.59908	19.633	24.7532	27.2124	19.887	27.6262	43.0453
	evm.TU.supercontig_8.311	41.651	46.3831	43.2891	22.1344	21.6606	24.7111	33.6736	40.1538	36.0231	27.5416	33.7085	30.2923	36.0306	27.7821	20.8248	23.5637	35.8793	31.9237	23.0667	25.6901
	evm.TU.supercontig_8.310	22.7475	34.4058	24.599	31.3162	43.108	34.3018	17.4513	23.6472	26.6505	35.6978	29.9391	27.2814	19.8577	29.2824	31.6178	28.8916	34.0962	34.4459	36.4692	45.8298
	evm.TU.supercontig_8.31	37.2824	32.3419	47.6361	30.2157	32.3913	29.8665	45.9737	44.6161	50.2646	35.787	43.9189	41.139	35.4607	36.3541	33.1909	36.3271	30.7147	37.384	33.5425	31.5622
	evm.TU.supercontig_8.308	26.8987	25.6736	26.8609	30.156	28.0501	32.2778	22.3127	22.0906	22.2694	19.2735	21.416	16.1186	20.1049	16.7682	25.4866	23.3614	19.9483	20.7674	20.9433	22.4111
	evm.TU.supercontig_8.307	70.1804	62.769	67.8112	59.2195	60.9489	72.0154	69.0986	80.684	63.8078	70.8408	75.4534	71.208	60.5555	62.8084	71.5265	73.1938	82.0093	67.3723	75.2488	63.9874
	evm.TU.supercontig_8.306	65.2295	37.6719	55.7894	34.3545	33.9376	63.89	57.4158	65.0906	55.3159	26.2809	56.1241	57.0101	50.9588	44.7709	52.7158	26.8399	34.5979	52.0775	45.0153	26.1272
	evm.TU.supercontig_8.305	24.0276	19.8711	25.5217	21.1297	32.5499	23.5072	26.1539	21.952	25.4853	26.0345	30.7726	23.0975	16.3393	22.1689	22.7774	20.8467	26.0776	23.2732	26.1383	27.6954
	evm.TU.supercontig_8.304	26.9602	28.0177	26.8154	29.4932	45.6892	38.9075	35.2859	31.3606	34.9083	44.1577	43.6886	43.0631	25.1343	24.6997	54.7396	32.9645	28.9132	30.831	50.3308	49.4286
	evm.TU.supercontig_8.303	65.5744	61.5227	67.5318	40.3805	33.9492	36.7186	63.6819	68.4547	65.3769	42.9618	47.87	48.938	69.5606	74.8948	43.4343	41.3822	60.5473	47.2465	44.9719	38.8417
	evm.TU.supercontig_8.302	59.6547	72.3421	61.5935	58.7857	55.9586	62.6341	67.6399	66.9664	63.8306	63.764	75.2626	67.7739	60.3915	58.8406	59.3724	51.214	53.187	51.5037	54.496	45.4135
	evm.TU.supercontig_8.301	35.4236	28.2824	33.146	37.7831	32.3467	35.3982	41.5093	33.959	36.3322	36.3878	33.3199	34.6266	33.4761	35.9483	42.8286	30.4975	32.7454	31.9888	40.9399	46.2722
	evm.TU.supercontig_8.300	10.7041	4.92501	12.5492	1.9586	1.11792	3.78196	6.41291	9.79157	9.75735	3.01417	5.47277	3.3785	10.7573	13.4842	2.1914	2.33317	3.0294	9.94347	3.18751	6.13255
	evm.TU.supercontig_8.30	67.0554	67.6224	64.3196	39.5675	43.0142	42.7702	58.2005	68.1283	65.4172	38.2421	50.7244	45.6983	55.0366	54.3444	48.3623	51.9267	74.831	77.421	46.2029	39.7761
	evm.TU.supercontig_8.3	92.095	92.9724	95.9919	51.8521	84.6454	84.5491	118.114	125.504	122.379	84.3402	116.715	106.394	122.619	111.71	98.3741	90.2277	129.846	125.298	108.504	102.269
	evm.TU.supercontig_8.299	20.1447	15.03	21.0162	7.05289	9.71935	13.2664	16.3738	16.816	17.1637	8.30886	12.9971	8.08103	14.0152	16.2435	15.9719	13.4884	17.9193	16.3683	20.6391	21.6264
	evm.TU.supercontig_8.298	51.8506	37.0194	51.3585	77.6712	142.509	86.3643	56.0273	46.8102	38.498	84.497	77.7419	100.924	43.5831	58.672	101.769	101.16	45.5708	47.2436	76.5973	80.7798
	evm.TU.supercontig_8.297	41.3727	53.1841	39.0669	42.2947	43.4253	49.6411	42.4746	47.6388	44.9103	43.9167	49.1725	42.4423	37.0247	37.3011	52.7838	37.9835	35.3885	37.6525	37.4229	50.1995
	evm.TU.supercontig_8.296	140.23	131.215	167.006	90.796	138.028	113.781	192.295	196.097	198.317	117.734	131.526	157.079	93.9525	109.258	101.755	105.555	160.686	124.396	105.348	95.8104
	evm.TU.supercontig_8.295	57.1787	54.5205	49.429	53.95	60.9668	61.5206	67.7826	67.8305	72.0177	72.6353	71.7572	73.7305	56.0616	61.4058	48.0585	60.0141	58.5281	54.0352	57.0471	52.4634
	evm.TU.supercontig_8.294	60.8065	63.2016	67.5007	28.2657	41.2657	44.5249	55.7421	68.043	63.8771	46.3463	49.7603	44.2126	44.2185	44.8168	50.8082	54.8702	67.4284	62.0668	50.4414	60.7663
	evm.TU.supercontig_8.292	48.8708	55.8005	34.3122	57.6511	63.2578	55.0924	42.3124	38.6388	24.956	34.0659	30.5423	109.22	24.0574	0.1	77.7654	0.1	8.25244	49.0433	26.7763	83.121
	evm.TU.supercontig_8.291	140.466	156.518	144.725	122.239	151.099	136.766	162.974	166.454	155.912	169.654	174.862	165.241	120.739	103.623	160.673	176.382	119.638	115.856	150.847	147.005
	evm.TU.supercontig_8.290	26.5312	17.2124	24.7552	25.7435	45.5184	36.6039	24.8931	28.4309	24.8204	35.2298	33.552	28.9719	37.893	34.8149	40.8528	44.3094	37.819	27.9975	55.0004	67.566
	evm.TU.supercontig_8.29	6.41401	8.0981	4.59557	7.30686	7.47847	7.22661	9.21989	6.17074	9.001	3.93159	8.29618	7.74894	7.42419	11.3063	12.167	16.9302	7.51662	12.5603	15.0003	11.9469
	evm.TU.supercontig_8.289	25.9336	28.5942	24.3434	25.8569	25.5361	30.2977	23.2317	24.1038	26.8433	27.3654	31.5429	33.4655	23.1933	24.7715	28.6449	30.8595	23.9363	26.2882	29.4668	25.5974
	evm.TU.supercontig_8.288	62.6743	60.6374	62.4176	48.1957	56.0779	61.0603	64.7926	72.7756	65.5854	66.1128	72.9417	69.0974	53.3509	50.0403	64.5335	56.3248	54.3813	53.7553	57.7893	59.5173
	evm.TU.supercontig_8.287	55.1533	51.935	44.7863	22.7132	19.2023	47.9848	41.2785	37.5732	57.0065	28.1281	58.4969	40.8168	47.8125	27.3042	42.7543	31.3636	60.5841	53.8381	40.6195	30.086
	evm.TU.supercontig_8.286	8.14238	3.29117	7.81812	10.4894	10.3542	9.88034	10.3365	7.08133	11.0806	8.57295	7.21141	7.44295	7.229	21.312	8.06742	9.25054	5.62625	8.878	8.97992	9.11362
	evm.TU.supercontig_8.285	32.2911	33.0155	30.3687	34.5523	42.7507	48.389	34.848	31.7062	32.7219	44.3209	52.1741	46.9411	34.3415	19.0795	47.3098	50.189	34.3262	33.8045	44.6675	45.5859
	evm.TU.supercontig_8.284	15.5913	16.0064	16.7484	11.6816	18.5571	9.39177	12.587	14.7822	13.172	11.872	35.456	28.9967	29.9419	37.1055	37.065	83.9546	25.1707	33.9593	22.9542	14.4562
	evm.TU.supercontig_8.282	151.595	185.746	163.684	208.978	189.457	185.865	143.015	140.54	145.954	218.697	177.62	190.879	146.879	124.809	146.665	184.492	148.212	119.366	145.234	127.487
	evm.TU.supercontig_8.281	118.088	86.6275	63.3628	291.363	103.937	0.1	65.7824	46.0699	163.616	0.1	100.958	267.056	106.899	36.6457	84.5925	133.999	144.083	209.931	179.015	135.319
	evm.TU.supercontig_8.28	21.8703	16.1636	17.3726	7.28626	9.33775	11.0159	21.9667	21.0723	25.9338	15.5405	14.8349	10.8988	18.4608	19.8678	17.2814	16.9886	17.571	22.2165	11.0471	9.27431
	evm.TU.supercontig_8.277	162.147	158.659	156.652	191.755	347.977	260.942	190.54	205.371	202.261	278.726	368.79	370.294	226.434	208.449	329.73	493.217	203.795	191.842	236.964	232.928
	evm.TU.supercontig_8.270	0.1	5.28204	10.4439	0.1	0.1	8.20169	4.05389	7.07069	6.37624	5.09382	17.8773	8.44423	0.1	0.1	23.2219	25.6005	2.18685	4.30378	7.87764	12.4896
	evm.TU.supercontig_8.27	24.5284	23.2415	25.5828	19.1356	20.5258	18.5261	27.5279	27.9081	26.547	24.7647	27.2036	26.3881	10.4282	13.3119	11.215	12.4603	10.2483	10.124	11.8303	11.597
	evm.TU.supercontig_8.268	0.1	13.7044	5.42143	0.1	0.1	14.8526	0.1	0.1	4.03658	0.1	0.1	0.1	0.1	15.8711	0.1	0.1	5.21721	0.1	0.1	22.5879
	evm.TU.supercontig_8.267	14.7576	12.4315	13.5596	6.91862	8.8986	9.08145	14.8489	14.7585	15.3841	12.1103	12.1095	11.4946	11.1909	10.1001	13.2507	11.6331	10.4337	11.8708	12.2703	12.7968
	evm.TU.supercontig_8.266	7.66977	4.72063	8.03383	2.85161	7.22763	3.59635	6.73253	12.7893	13.8632	2.72648	5.1392	9.1244	14.2773	11.794	5.68524	11.2585	7.81281	8.50906	5.93228	7.92721
	evm.TU.supercontig_8.265	40.9268	34.4863	41.9015	10.8049	35.9177	29.8051	48.4269	57.4475	47.4553	33.6804	33.9355	26.0529	34.0383	31.3165	42.1393	34.3812	49.6995	41.9717	45.8537	40.3723
	evm.TU.supercontig_8.264	23.4161	11.6939	26.4103	7.19749	16.3795	16.56	18.74	25.7498	21.185	10.2223	17.4652	9.90392	25.814	26.0995	15.6027	15.8137	21.768	20.9317	22.1363	21.0859
	evm.TU.supercontig_8.263	1.63774	2.14903	1.20065	1.49403	2.40194	2.86656	2.73037	5.50834	4.15364	1.85046	1.57583	3.63735	5.28374	5.60916	7.69873	3.44475	1.86471	7.37176	7.392	3.14633
	evm.TU.supercontig_8.262	1312.73	1196.13	1134.38	2958.73	3488.15	3098.29	1635.12	1415.46	1557.05	3939.01	3519.66	3107.13	1034.73	1180.4	3139.33	2870.24	1437.1	1313.41	3145.37	2610.24
	evm.TU.supercontig_8.261	263.203	240.281	272.124	207.107	337.837	312.617	294.177	312.173	312.468	250.5	321.237	280.301	282.858	270.524	341.156	294.989	294.219	269.106	414.673	416.066
	evm.TU.supercontig_8.26	47.6388	47.7788	54.2438	40.4416	59.144	52.727	38.24	49.3154	47.1472	41.3052	45.7074	45.0599	60.8097	44.7435	67.4316	55.7131	46.7626	46.0033	65.8315	73.2945
	evm.TU.supercontig_8.256	38.3782	55.9749	45.7032	32.9518	41.446	45.086	34.6355	38.7878	38.7505	32.7302	33.8654	39.2001	36.9242	42.9216	55.9159	55.3438	35.6081	31.4332	45.0976	44.9635
	evm.TU.supercontig_8.255	1.36402	3.22329	1.82345	4.16246	4.20521	4.68888	0.352271	0.38292	0.386571	4.09909	3.11759	3.43225	1.06621	2.88441	5.9013	4.76194	2.26146	1.82311	6.6961	7.32681
	evm.TU.supercontig_8.254	72.4538	63.0997	73.9122	34.4734	26.3006	37.7557	66.4252	73.5118	69.7631	35.4974	43.5835	43.5482	70.5597	68.6103	33.8814	36.4596	67.3953	71.4513	35.0704	32.8201
	evm.TU.supercontig_8.252	44.5613	31.1689	46.1791	19.6876	31.2655	26.7412	35.9957	31.8065	37.4317	21.9653	22.3906	22.2076	46.9273	57.6428	42.9852	58.1122	73.014	71.5897	47.7186	43.4828
	evm.TU.supercontig_8.251	81.1303	65.2879	81.799	34.0327	47.8414	53.4189	54.2859	77.8562	64.571	48.4315	54.5565	50.9484	112.845	107.561	67.5538	53.8373	103.883	115.757	88.1883	99.0221
	evm.TU.supercontig_8.250	3.42062	3.23812	4.14947	6.38664	6.93218	6.77088	3.67483	2.86793	3.73613	3.98865	6.70323	6.75218	2.21801	1.72522	5.80829	5.46506	2.93655	2.70132	5.39034	5.27665
	evm.TU.supercontig_8.25	634.764	662.532	700.182	408.759	573.704	524.203	691.166	704.528	683.277	424.363	462.567	457.118	722.112	661.196	543.74	465.182	737.522	726.792	640.788	630.373
	evm.TU.supercontig_8.247	21.0491	10.7019	10.469	14.3153	18.3925	16.5684	4.76616	10.116	11.8193	19.9395	13.5106	25.8132	8.68319	9.95746	20.9769	19.0392	9.85596	16.5876	23.4007	16.2672
	evm.TU.supercontig_8.244	3.42007	6.01542	5.46059	7.7712	6.02013	3.14648	5.79532	2.05501	0.979637	2.99049	4.1684	2.44024	0.799143	0.1	0.798712	3.77978	0.1	4.70719	0.829984	1.22073
	evm.TU.supercontig_8.242	4.74724	3.19312	4.02005	16.6659	11.7863	13.0183	4.62003	4.02613	4.80426	11.6119	8.97806	7.07559	4.57784	6.19124	12.8566	11.9535	6.68862	4.73868	8.80227	10.0394
	evm.TU.supercontig_8.241	35.3858	33.741	34.7743	61.5295	46.0035	51.7632	28.572	31.2368	30.5024	40.6578	38.4405	35.7264	32.1963	27.6047	46.6432	43.8024	40.8483	35.7211	42.8222	38.4101
	evm.TU.supercontig_8.240	103.537	89.1654	61.0915	121.446	246.117	153.658	121.888	79.1961	109.954	128.649	170.817	262.023	161.04	112.219	189.418	320.758	127.752	97.5694	107.451	103.321
	evm.TU.supercontig_8.24	8.12526	10.7153	9.50315	11.3409	15.352	15.016	7.84555	8.19038	10.1152	14.7626	19.1613	16.2494	8.44824	8.01457	15.1559	16.1791	6.19988	7.61834	16.8732	18.734
	evm.TU.supercontig_8.239	14.6518	15.0727	18.8374	13.342	19.6483	20.711	26.6454	20.3971	26.6102	15.5467	17.6736	21.0788	10.5477	9.38507	12.9518	16.7272	13.3724	9.22666	11.4893	12.6672
	evm.TU.supercontig_8.238	23.3829	29.9978	29.8374	16.5184	16.0349	17.6708	27.6531	27.8688	28.8652	13.9112	18.1581	11.1303	21.9495	24.9564	14.5354	18.5149	26.0162	26.5132	14.167	14.8731
	evm.TU.supercontig_8.237	8.7561	7.99128	9.2913	10.5234	14.6998	11.6597	7.85787	3.15706	8.34369	14.7406	14.1028	14.3684	4.7438	6.43187	21.8267	11.4596	7.71607	8.79752	19.0906	15.7059
	evm.TU.supercontig_8.236	205.295	206.868	214.841	109.411	142.794	152.731	207.708	213.588	222.431	148.323	145.116	138.911	196.715	160.162	132.139	130.456	173.372	168.345	143.947	130.766
	evm.TU.supercontig_8.235	20.357	16.1724	22.0154	15.6073	24.7776	21.5003	19.4258	25.3396	23.306	20.4452	29.159	22.8903	23.1473	16.5868	29.6093	25.0137	20.7241	25.9328	30.4454	31.5396
	evm.TU.supercontig_8.234	72.1798	75.4378	82.7666	64.8006	66.513	68.4991	86.9664	76.0565	80.5561	68.4932	61.4049	62.0104	79.4961	64.2249	72.1856	65.0903	65.469	66.4465	63.9723	56.1143
	evm.TU.supercontig_8.233	43.6038	28.9629	40.6257	36.6197	42.096	40.0539	34.5309	40.3872	37.4506	35.8726	37.7432	41.614	46.3525	45.1981	40.0271	33.4446	36.8152	34.5254	43.3045	39.2116
	evm.TU.supercontig_8.232	4.47213	1.8371	3.50218	3.68327	4.24982	2.75762	2.19635	2.67274	2.12573	2.34531	4.77034	1.89317	1.06728	2.18503	3.29413	23.1109	4.00462	4.78097	1.58561	1.69889
	evm.TU.supercontig_8.23	117.927	100.907	120.875	141.539	127.86	125.885	116.052	108.427	119.548	130.325	117.416	116.66	133.552	138.591	116	118.473	123.246	136.596	117.38	111.649
	evm.TU.supercontig_8.229	53.3082	42.9051	44.2044	99.1452	76.0732	93.2188	70.2238	69.0133	70.4389	91.2758	99.4379	95.3596	9.80718	11.5631	24.7403	19.9119	16.9319	11.0892	20.663	17.0677
	evm.TU.supercontig_8.227	87.701	110.446	92.4721	122.871	100.243	108.631	92.7753	85.9116	85.2529	139.697	95.7548	119.274	47.7743	47.7835	66.6709	71.878	59.8336	42.9302	51.8302	37.2129
	evm.TU.supercontig_8.226	9.63743	10.7404	7.84386	12.3163	10.0889	10.0905	9.86713	8.62473	6.91263	13.9381	7.20648	15.3883	7.68146	4.18409	13.9276	11.7909	10.078	6.50838	12.1229	12.1817
	evm.TU.supercontig_8.225	0.867977	4.46157	1.40654	25.1359	14.7781	15.3737	3.73214	4.16744	3.49802	29.1447	9.59689	11.8269	3.40439	2.21885	7.34335	10.9461	2.0689	0.673454	4.32598	2.26545
	evm.TU.supercontig_8.224	54.5511	52.6506	54.8121	47.6563	51.4143	50.3901	52.6447	51.8198	49.1205	65.0942	60.2964	59.3928	34.4456	41.1587	56.5385	57.7525	57.8884	50.7904	54.2863	55.0685
	evm.TU.supercontig_8.223	101.468	77.2155	98.4761	65.5378	71.3905	65.8437	86.8318	89.6636	87.9245	91.0858	95.8311	93.6317	106.748	98.7732	53.3914	55.1779	73.0032	74.6754	72.5388	71.2962
	evm.TU.supercontig_8.220	108.976	95.8846	105.897	166.901	113.012	145.86	88.5299	95.7233	83.8297	130.87	94.5469	120.742	63.9017	58.49	76.2038	71.4361	56.3444	53.0478	74.4861	62.0989
	evm.TU.supercontig_8.22	49.8029	74.3464	48.5085	92.5376	94.5703	82.7046	43.2379	70.5017	36.4417	50.236	63.9531	101.021	32.1355	64.6301	39.4223	127.572	30.5843	74.2887	159.126	126.696
	evm.TU.supercontig_8.219	39.7164	30.3409	37.5133	58.5005	48.564	50.9153	30.2607	37.2082	34.1396	43.9252	51.0185	39.9998	48.844	48.7777	58.9364	60.7303	35.3382	36.6929	51.9091	59.0571
	evm.TU.supercontig_8.218	21.1458	27.6694	24.4255	32.0745	38.5928	29.6657	24.2803	20.3486	27.6074	30.0674	31.0255	29.7736	20.8608	13.2901	27.3533	34.1391	20.1791	12.6762	21.9161	25.7823
	evm.TU.supercontig_8.217	22.0857	26.9172	26.8928	15.4018	22.2058	20.1847	23.2296	19.7045	25.498	20.4401	28.3756	27.2552	22.6246	19.9328	21.8708	23.3762	22.4614	17.4531	23.1074	19.1942
	evm.TU.supercontig_8.216	55.0169	50.8207	48.4335	52.6199	80.3105	81.3983	63.6128	68.8954	50.0011	75.9356	72.8819	64.5598	42.2223	28.1058	98.9337	84.9623	56.5296	57.5294	83.4559	85.9637
	evm.TU.supercontig_8.215	2.55521	1.92352	2.55108	3.44215	2.71812	1.28911	6.62891	7.15738	8.13162	3.11474	2.60144	2.50212	2.78165	2.67702	3.42449	4.82563	3.43156	4.18614	1.11288	1.81146
	evm.TU.supercontig_8.214	6.63095	8.05648	5.86645	5.97354	4.73207	7.60159	10.5174	6.42063	8.16253	6.42443	8.12473	6.08324	0.1	5.65707	7.76184	5.46471	1.46471	5.03211	3.29552	0.1
	evm.TU.supercontig_8.213	295.99	377.999	288.828	822.078	878.403	763.178	326.099	280.562	310.202	773.393	711.509	707.174	132.234	163.735	741.664	542.406	195.241	196.157	683.188	671.282
	evm.TU.supercontig_8.212	6.00183	5.04205	7.88482	2.56531	6.76044	6.28723	6.31602	6.12235	6.44946	4.43973	8.18545	4.81327	5.72882	6.44744	6.35572	6.09893	5.46317	5.656	8.93045	9.92925
	evm.TU.supercontig_8.211	72.9303	81.7552	79.7002	27.9274	26.5184	31.1439	51.6375	58.3604	58.1755	33.7914	30.8426	39.9534	53.1358	44.0204	34.0739	39.3546	57.9375	61.4867	32.877	37.8974
	evm.TU.supercontig_8.210	77.6258	90.4847	87.6601	43.0637	50.6489	44.7547	61.3303	64.9001	67.3014	48.0566	58.2368	47.523	73.8543	61.1441	57.8695	43.5574	74.0151	76.3346	48.9885	63.6675
	evm.TU.supercontig_8.21	31.1119	31.492	40.5882	57.6035	83.6427	49.8357	38.7754	52.123	37.1935	70.848	57.766	50.8285	50.8002	32.6671	71.4344	70.4954	51.4283	35.1235	69.7257	63.8042
	evm.TU.supercontig_8.209	66.3595	106.188	89.0157	172.779	118.967	163.266	93.1659	57.1881	61.1027	134.09	87.3492	81.9431	48.1351	7.0812	167.312	151.422	29.9562	50.1282	104.537	83.3036
	evm.TU.supercontig_8.208	5.0704	5.88904	7.38311	7.79788	3.9539	8.12308	8.10115	6.49684	4.14783	5.05366	3.35226	8.4253	6.87654	10.8176	6.58679	7.78342	6.37841	6.58581	7.19695	2.77184
	evm.TU.supercontig_8.207	8.2244	12.5556	10.8797	13.4596	14.374	8.91072	10.6047	10.6262	7.91165	14.4036	13.1835	12.9341	11.6052	10.8913	12.2838	10.8187	8.84719	8.75332	11.1817	12.4481
	evm.TU.supercontig_8.204	103.807	98.9058	101.777	83.6178	77.7129	89.5162	93.646	106.608	101.574	96.3438	105.202	93.1452	85.275	87.7353	99.0121	94.5642	94.5501	96.5003	94.2626	90.3426
	evm.TU.supercontig_8.201	99.9435	84.8839	105.235	30.8597	58.2225	51.944	89.4575	109.713	100	47.105	61.7314	47.4313	109.239	115.939	68.9096	59.3512	110.25	102.049	82.419	101.313
	evm.TU.supercontig_8.20	29.5473	8.04338	28.4547	7.47869	25.0216	29.182	63.5103	32.1403	19.0704	17.7868	24.1684	14.942	32.8456	49.6344	20.8782	22.6272	18.7078	48.4146	14.089	22.397
	evm.TU.supercontig_8.199	52.2896	66.2962	51.3974	39.5383	31.145	43.2299	44.185	35.6	45.6676	34.4512	31.6686	44.7602	41.1834	45.9424	32.7141	43.3476	69.3864	66.1114	27.621	19.0673
	evm.TU.supercontig_8.198	33.4814	49.4785	32.3649	33.7291	34.867	32.4171	37.3037	35.6884	37.1766	27.7733	37.3217	38.1181	15.407	34.2744	34.3164	24.1626	28.9484	33.1874	34.3889	37.8714
	evm.TU.supercontig_8.194	17.1054	7.45127	9.94266	20.4953	21.2179	13.1641	7.6333	10.9997	13.4111	20.1998	20.4605	10.5791	17.0106	11.8734	23.0955	16.3558	18.6951	8.13742	18.1833	26.1737
	evm.TU.supercontig_8.193	1460.14	1009.27	1170.88	510.771	746.07	666.351	1244.87	1693.16	1763.96	663.941	760.714	857.619	1494.24	1710.61	434.923	415.04	1219.97	1226.62	825.485	723.205
	evm.TU.supercontig_8.192	2420.88	1676.72	1754.88	1741.48	2001.54	1832.6	3078.64	3106.44	3321.8	2100.24	1999.88	2650.14	1710.81	1787.94	1280.84	1357.57	2274.67	2038.8	2014.94	1666.17
	evm.TU.supercontig_8.191	270.953	123.044	257.814	228.748	471.023	239.305	1532.44	1704.33	1657.03	767.118	669.18	1018.58	144.197	280.036	201.081	288.824	462.576	294.265	352.193	164.684
	evm.TU.supercontig_8.190	4.83234	0.1	0.1	26.8106	26.4613	6.74744	1.81642	2.11276	0.1	8.33568	3.73632	10.387	0.1	10.1674	0.1	10.6071	0.1	7.54283	16.0446	0.1
	evm.TU.supercontig_8.185	2.92183	1.73396	3.22964	1.92177	1.29042	2.44137	1.04071	1.50874	2.12094	0.784824	2.75562	1.37479	5.48868	7.8546	6.74681	3.61103	4.74882	5.70076	3.20664	6.07237
	evm.TU.supercontig_8.184	104.556	99.522	114.375	62.1803	79.8395	83.8933	79.3822	98.2499	87.741	60.0669	82.3129	73.7452	122.495	113.094	105.656	83.6977	93.2836	113.194	103.793	108.888
	evm.TU.supercontig_8.183	20.2732	18.0453	17.7129	4.13963	7.10191	7.93775	29.0701	38.7158	40.3444	16.7833	18.7734	13.0997	24.4718	21.2386	10.8702	14.5217	27.2532	33.3596	23.7658	20.1187
	evm.TU.supercontig_8.182	7.58285	8.49739	11.6499	24.4396	23.1075	23.7383	9.22478	10.8898	9.99143	19.8561	18.6696	21.2745	11.9509	4.6625	19.4428	19.2123	10.8065	14.5717	18.223	15.2542
	evm.TU.supercontig_8.181	52.7918	58.7456	56.0054	45.1971	45.4571	46.1402	56.3181	51.081	53.7268	40.3835	47.0133	46.1877	45.6744	54.9491	44.9095	36.1172	46.5879	49.6392	38.2713	41.6402
	evm.TU.supercontig_8.179	35.96	33.8463	36.7749	28.762	24.1254	29.5371	37.7001	34.6849	35.468	29.9502	37.4466	32.0899	32.841	29.6392	30.474	29.0389	29.8844	33.4031	27.0622	27.4062
	evm.TU.supercontig_8.178	63.9856	37.288	50.4756	131.7	168.641	133.115	76.809	70.05	69.785	174.047	181.223	192.593	35.5917	49.5406	145.018	163.636	65.7283	57.3866	147.868	111.81
	evm.TU.supercontig_8.177	55.4732	59.6901	40.1938	59.8567	64.1985	82.7043	44.1066	46.2377	49.2818	54.4999	71.0088	67.1893	33.1393	17.9845	79.2529	41.6231	52.5635	31.9187	89.993	97.8927
	evm.TU.supercontig_8.176	68.6952	76.8003	81.4501	229.027	148.951	158.306	81.4814	64.7109	73.3707	197.723	148.777	140.313	57.4588	42.3935	132.959	115.472	58.441	59.8967	113.508	106.208
	evm.TU.supercontig_8.174	24.3211	18.318	31.2144	19.9435	8.93518	26.4519	14.9849	27.4175	24.7936	5.08153	10.0356	16.3944	17.9934	30.9576	9.89818	14.8708	28.0373	24.732	15.2517	17.8035
	evm.TU.supercontig_8.173	8.77749	10.868	11.3655	9.13393	6.47687	9.82462	4.57198	3.87916	4.5197	7.0937	4.81651	7.55508	11.6962	10.4503	7.4548	21.8469	4.92667	7.26706	24.7827	40.0063
	evm.TU.supercontig_8.172	19.8614	13.1424	19.2043	15.307	17.2076	18.4821	17.2738	17.3617	19.3588	15.5286	19.995	17.503	13.0541	22.9841	18.1868	18.3107	17.5399	20.3251	19.5455	23.5542
	evm.TU.supercontig_8.171	287.781	350.715	314.199	316.968	347.691	357.736	290.464	289.053	277.954	321.807	323.977	320.626	342.435	285.706	316.791	265.874	207.806	246.469	342.049	278.922
	evm.TU.supercontig_8.170	64.1999	49.8907	61.5212	81.0085	84.0067	70.7095	46.4725	60.58	58.4655	58.7016	62.4032	75.8679	52.6472	59.8638	63.0062	56.415	63.98	66.6708	71.8838	71.0144
	evm.TU.supercontig_8.169	122.39	94.9907	121.491	45.7314	75.9787	67.2682	108.555	131.565	118.329	52.6262	73.2035	66.3723	132.291	131.218	74.8514	75.3477	146.281	142.732	90.7092	105.047
	evm.TU.supercontig_8.168	20.861	41.1238	29.6085	19.8673	13.6373	16.943	33.7051	26.3438	18.3605	22.5701	25.1668	18.3585	10.7457	36.4202	18.2112	13.6349	15.7729	29.1119	13.5523	19.4776
	evm.TU.supercontig_8.167	64.7478	74.8709	77.8862	22.8524	28.2163	42.8949	72.8345	82.1256	64.2917	17.5573	46.1666	41.5928	81.5887	91.9307	43.3393	46.4844	73.7095	88.9497	26.6361	37.6348
	evm.TU.supercontig_8.166	24.4145	23.4873	23.8577	38.2186	41.1906	39.5846	25.8263	24.1647	24.7276	42.8124	33.9323	31.9729	24.6792	28.2675	43.9272	33.4576	23.5106	27.947	40.2305	52.4634
	evm.TU.supercontig_8.165	21.4148	19.5919	22.0743	13.0316	16.0801	18.5046	22.5138	21.5546	17.3145	18.5998	18.7847	17.9881	19.0275	16.1332	16.0017	16.1618	16.3642	19.2691	18.0846	23.1322
	evm.TU.supercontig_8.163	17.9243	18.79	19.4997	25.2068	28.4268	32.7851	26.5274	23.7883	26.1549	35.5846	32.4266	30.8343	26.1932	24.9954	27.9949	30.5961	24.9714	17.0937	28.3762	28.2145
	evm.TU.supercontig_8.162	121.637	110.641	122.894	840.552	594.426	665.556	139.126	149.044	152.822	398.924	438.892	360.103	111.019	112.58	660.992	505.114	125.588	108.479	557.578	521.896
	evm.TU.supercontig_8.161	27.3927	29.9453	30.188	84.3935	71.8409	71.2749	33.1924	33.9251	32.7102	76.4128	76.141	65.9827	27.1741	31.5664	66.0561	59.4763	24.1036	29.3251	54.2162	44.9614
	evm.TU.supercontig_8.160	53.9668	58.3486	58.7867	35.1602	47.1882	51.7121	58.6602	56.921	55.739	40.2883	46.6508	46.1401	54.9962	49.9472	43.8537	41.5651	48.637	50.2985	41.08	42.3593
	evm.TU.supercontig_8.159	111.338	108.542	113.288	54.9751	64.9507	69.2959	68.1947	81.4447	76.3482	42.155	59.2179	58.254	142.359	140.507	84.1983	89.5191	140.917	148.451	97.1384	120.171
	evm.TU.supercontig_8.158	103.195	75.4231	101.04	29.1112	51.9521	45.1898	87.0345	86.7873	75.5385	38.3413	62.4044	43.8344	123.076	117.739	57.2213	44.2753	121.631	113.398	67.6133	72.2417
	evm.TU.supercontig_8.157	33.6942	47.4424	45.9598	48.2555	47.5618	61.8472	41.7458	54.0323	44.7054	60.5965	54.9642	63.6076	31.6581	22.8816	58.1733	46.2363	40.4314	46.0936	46.0131	49.0854
	evm.TU.supercontig_8.156	9.25001	14.3253	12.2365	5.73774	8.68206	10.5323	11.0103	11.9109	11.4192	8.31799	8.18965	9.81203	7.14618	4.60068	12.2837	9.16106	10.3186	11.7	7.18525	8.83703
	evm.TU.supercontig_8.154	469.349	404.032	460.138	259.102	508.254	419.519	497.132	483.991	468.737	336.844	430.169	381.716	527.805	603.354	508.839	415.368	635.409	513.851	572.145	578.268
	evm.TU.supercontig_8.153	185.226	138.263	124.466	97.4812	112.822	93.7854	101.24	104.54	120.592	80.762	84.6823	89.8866	166.006	206.084	68.0162	65.0326	202.58	235.965	104.17	74.3682
	evm.TU.supercontig_8.152	1016.98	979.383	961.339	475.435	690.202	645.474	843.703	865.836	909.45	468.596	534.663	548.131	922.703	1005.92	534.695	505.609	1281.67	1108.29	759.446	749.432
	evm.TU.supercontig_8.151	1.68721	2.47243	2.07717	2.76249	2.84463	3.33718	3.0708	2.9468	2.75616	3.17834	5.19833	2.07258	0.956785	2.96982	4.21208	4.70979	1.90753	3.80569	5.6579	3.39267
	evm.TU.supercontig_8.150	12.5817	11.8736	9.24978	12.7348	17.6161	13.5382	8.97435	14.133	15.3066	13.0537	13.4591	15.4135	14.3152	14.9864	11.5182	17.6235	10.4035	7.92014	14.4285	15.1134
	evm.TU.supercontig_8.149	33.5416	42.3506	38.4246	60.8874	53.5539	58.7678	34.4417	31.5698	35.219	68.1997	59.3572	69.8212	29.9959	25.8911	49.3866	53.8342	30.1836	28.6655	38.3293	35.1952
	evm.TU.supercontig_8.148	45.0507	49.3473	44.4399	44.2363	89.6164	49.9359	56.594	69.9108	54.9278	62.0291	64.1167	48.522	29.126	46.6016	55.6306	116.221	55.5185	57.4846	56.333	35.7926
	evm.TU.supercontig_8.147	22.808	28.1682	28.6248	21.1385	21.7484	26.9764	32.5922	33.7447	31.964	21.7964	21.5304	24.537	26.1694	13.8437	23.8786	24.9333	33.0979	33.5884	23.5506	23.7247
	evm.TU.supercontig_8.146	12.9955	15.6604	13.4303	24.4763	20.1274	22.3885	17.6899	13.6912	17.2779	17.7406	12.9137	21.3658	17.374	4.59461	12.7619	12.8665	12.3291	11.8764	10.335	25.8014
	evm.TU.supercontig_8.145	141.701	82.6341	118.352	102.716	75.3234	113.581	89.4414	84.2341	124.228	60.7647	90.805	69.2533	100.517	100.099	61.1594	62.4259	110.871	135.228	78.548	95.4044
	evm.TU.supercontig_8.144	47.7525	46.9496	52.3235	32.9037	20.0174	30.8125	43.028	45.6762	43.2445	28.6065	35.2986	32.8513	45.0073	40.3921	30.7447	31.0536	40.0652	42.1017	26.7111	25.7512
	evm.TU.supercontig_8.143	11.3984	8.7575	10.8226	18.6098	14.1682	16.2415	7.09829	10.2063	8.72095	16.4692	15.0981	14.2306	8.58635	10.5844	17.3871	14.0953	13.5208	11.1492	15.1812	13.6532
	evm.TU.supercontig_8.141	64.7391	59.5541	54.594	85.6786	96.8453	105.811	54.9283	54.1549	52.1814	79.6743	90.898	97.9432	88.7391	89.9926	90.7411	76.523	87.5011	83.4414	112.713	101.702
	evm.TU.supercontig_8.140	7.20094	4.84218	4.98692	5.74853	4.9896	6.13745	5.85951	5.41963	4.76319	6.16528	8.96201	6.65569	4.23792	4.0169	8.07976	6.95432	6.57346	6.50421	8.7237	11.0778
	evm.TU.supercontig_8.14	6.13509	3.69933	5.61492	4.11857	11.075	3.41409	2.31384	2.91351	3.68405	3.87857	4.65647	4.47123	4.27955	4.58878	5.79747	7.61927	16.0865	4.73799	15.0266	10.1887
	evm.TU.supercontig_8.139	58.6375	59.0305	67.8957	66.6946	64.9694	60.1864	58.0301	54.9544	57.3324	73.6906	68.8134	67.3192	63.3895	67.0749	67.9292	62.5173	57.1694	67.3185	60.33	69.1454
	evm.TU.supercontig_8.138	74.0294	86.3635	70.7344	57.2903	71.4994	80.2233	75.7099	97.7978	91.052	69.6989	78.3695	67.484	67.727	66.1179	71.2942	70.7061	79.6477	83.7175	92.1601	92.8259
	evm.TU.supercontig_8.137	446.988	577.693	426.881	1193.3	1101.72	1127.02	413.901	355.642	390.914	1096.14	877.44	1021.15	249.831	302.646	1030.01	799.572	468.196	366.135	1104.11	675.231
	evm.TU.supercontig_8.135	60.1876	59.9733	71.0188	25.4728	39.2553	44.9321	63.1357	74.635	70.0849	43.6982	55.6269	48.8155	53.66	41.0094	40.3888	32.5207	50.7298	54.102	45.6019	43.3842
	evm.TU.supercontig_8.134	14.8758	8.16441	11.2439	98.1103	65.7856	74.0979	14.2938	6.66415	8.95033	60.8847	34.9583	36.4021	24.3007	19.4588	118.067	99.5277	26.9921	19.7683	102.961	80.1953
	evm.TU.supercontig_8.132	35.9236	43.6586	39.0509	32.4936	40.4666	33.3305	41.862	36.524	38.2282	32.0671	35.3288	39.1838	45.4696	42.1447	41.0315	38.4619	33.4665	40.1067	34.438	31.8707
	evm.TU.supercontig_8.131	72.0374	54.7371	67.2286	102.436	126.683	114.333	70.356	76.0569	69.8809	112.048	110.677	108.325	64.0677	73.6631	133.288	107.58	72.8743	68.9291	120.983	134.964
	evm.TU.supercontig_8.130	1.68968	3.71202	2.28481	2.01777	0.958805	1.99509	2.4748	3.53563	3.31878	2.7851	2.67808	2.12579	1.2399	2.01842	2.00202	3.72586	7.23257	6.45792	2.55695	2.02392
	evm.TU.supercontig_8.13	86.998	93.7419	89.0798	108.355	78.8081	90.5572	79.4144	84.3225	88.6893	98.8066	93.9283	96.6789	81.2922	88.8984	86.6531	94.7938	100.843	91.7337	86.4061	74.7543
	evm.TU.supercontig_8.128	58.6249	51.4705	53.1077	29.4705	47.6267	41.06	45.3163	54.356	52.0242	30.7076	43.5111	41.3163	44.5453	56.2559	54.3555	45.8466	63.6348	50.8197	58.1938	45.3533
	evm.TU.supercontig_8.127	46.0757	42.5644	43.0046	25.1088	27.5708	36.1134	47.5401	36.3043	48.9178	36.7205	34.6686	36.8585	49.1471	32.9232	43.2076	45.8455	38.8506	51.0538	34.0501	25.15
	evm.TU.supercontig_8.126	7.97407	14.357	6.92199	14.0808	0.1	0.1	8.79479	12.8898	17.3295	22.8257	0.1	4.85518	22.0664	37.2736	13.3103	0.1	13.7855	25.9426	0.1	7.18074
	evm.TU.supercontig_8.125	85.7182	89.7547	81.7548	161.659	169.683	175.532	60.1554	78.7416	70.3279	140.772	129.61	129.224	108.177	132.044	175.845	164.119	102.902	128.238	212.154	206.019
	evm.TU.supercontig_8.124	29.8332	28.8549	36.8182	11.7886	18.3357	25.8494	33.8077	40.233	40.288	23.9187	26.6032	32.4397	38.4523	36.1383	21.7439	19.332	36.2346	42.6083	23.5746	35.5671
	evm.TU.supercontig_8.122	13.8684	13.191	17.4595	16.2681	17.9218	15.6418	15.0651	14.6969	14.4873	24.0742	20.3208	23.1408	13.8208	11.6024	14.2505	13.7105	8.93866	12.4283	14.0559	8.85256
	evm.TU.supercontig_8.121	154.214	98.6766	123.156	89.5059	167.201	134.139	213.037	228.534	225.246	173.964	169.774	168.331	188.157	169.065	116.641	121.837	149.689	161.258	197.73	204.523
	evm.TU.supercontig_8.120	40.12	47.8613	45.6218	41.3529	42.458	49.0026	40.8143	45.802	45.0117	50.3179	54.2018	48.191	27.9819	29.2107	51.5539	41.5817	29.6972	25.6475	39.6549	47.3982
	evm.TU.supercontig_8.12	4.43028	6.04504	5.35098	7.83722	10.7897	11.3245	6.84212	6.46964	6.05089	9.47432	11.4076	8.36822	4.50423	3.95249	11.6108	11.276	10.2343	3.58823	9.87843	10.7948
	evm.TU.supercontig_8.119	2.79567	1.76987	2.60989	5.14134	3.58567	3.26918	2.13666	2.11647	2.03379	4.52829	2.88401	3.75278	3.24053	2.61221	2.59347	2.9421	2.36895	2.856	2.95098	4.37178
	evm.TU.supercontig_8.118	28.0932	23.1514	30.556	25.0885	39.6277	30.4963	28.5367	27.0031	30.5526	24.4875	30.0724	35.9519	22.8059	14.2693	11.5318	18.9167	7.81782	11.9065	9.73956	12.413
	evm.TU.supercontig_8.117	168.626	231.509	202.703	210.697	183.623	191.192	171.936	169.325	179.726	234.31	164.179	184.944	196.687	181.041	196.748	198.181	155.478	175.324	168.376	149.409
	evm.TU.supercontig_8.116	45.0317	102.537	60.2513	254.147	123.111	137.439	33.819	27.6622	27.7557	221.823	78.3532	122.742	23.4247	22.6693	126.929	165.892	17.592	11.8945	45.6104	38.8533
	evm.TU.supercontig_8.115	0.1	0.1	0.1	10.4453	23.2916	20.3536	0.1	0.1	3.10149	12.3674	0.1	30.899	0.1	20.5678	0.1	0.1	0.1	0.1	0.1	0.1
	evm.TU.supercontig_8.110	144.957	118.908	142.398	49.2193	113.645	108.14	109.79	131.966	125.814	75.1571	97.9685	84.0146	143.013	156.776	140.351	126.458	179.766	151.809	182.289	195.037
	evm.TU.supercontig_8.11	24.315	21.1586	24.4407	17.7756	15.8712	15.377	23.3275	21.4372	22.9847	21.0522	20.8779	18.5415	21.4082	18.7538	18.3547	17.6096	18.6238	18.876	17.1794	16.8049
	evm.TU.supercontig_8.109	29.9977	19.3729	26.4763	18.6326	25.9375	27.6668	23.1115	31.3046	27.85	24.8405	27.8643	26.4105	22.18	27.2261	24.1356	24.8593	31.468	27.1954	32.4234	30.4542
	evm.TU.supercontig_8.108	261.457	236.145	268.964	29.5818	57.156	46.1212	321.784	337.871	385.38	20.7138	32.2444	25.9452	304.323	288.656	31.9499	13.2585	375.435	366.021	20.1841	32.1014
	evm.TU.supercontig_8.107	355.04	305.484	369.994	969.811	1134.49	1199.1	358.827	404.424	379.534	641.931	698.824	543.932	359.335	324.997	1298.15	1082.98	410.824	386.222	1379.89	1471.36
	evm.TU.supercontig_8.106	941.972	816.595	919.356	478.175	691.111	723.679	810.71	924.092	915.261	562.168	600.907	563.512	950.638	1021.62	709.829	628.599	1111.9	1049.46	874.041	1001.57
	evm.TU.supercontig_8.105	50.0359	43.6776	49.7801	27.6848	36.2358	33.3814	48.0394	46.7509	42.6509	32.66	36.4394	35.6212	40.3556	42.9323	32.0002	38.3293	55.3736	43.827	37.266	32.7363
	evm.TU.supercontig_8.104	31.2039	26.5375	38.9546	40.1121	40.7775	34.5138	37.8245	44.3062	36.4145	53.3174	40.38	51.3371	32.9736	34.4511	40.0225	47.3903	37.1534	30.9684	50.7192	54.1813
	evm.TU.supercontig_8.103	3.57028	3.8333	3.94148	1.5634	2.91575	2.65846	1.48244	1.98014	2.1169	0.946116	1.15241	1.55994	3.2599	4.61276	1.39859	1.54725	3.37649	3.48396	3.83085	2.65973
	evm.TU.supercontig_8.100	85.3695	183.175	98.2154	157.401	105.365	128.5	35.9316	38.9674	39.1827	178.373	90.6405	122.752	14.4588	28.8892	84.1336	95.5625	34.7427	36.7116	61.4968	29.9726
	evm.TU.supercontig_8.10	239.962	205.48	224.597	188.068	285.901	259.516	226.217	217.005	236.796	213.166	275.586	250.173	222.52	241.626	261.171	229.21	235.518	241.925	340.915	369.915
	evm.TU.supercontig_798.2	96.1407	91.6678	97.4736	71.0659	86.0058	88.9932	98.2437	103.025	108.492	81.4884	99.3524	83.7266	91.0123	79.6712	85.3959	84.8222	93.3565	91.7769	89.6772	96.1233
	evm.TU.supercontig_798.1	32.3548	73.2403	38.2419	38.4574	26.8734	24.8498	61.4366	59.0759	55.5788	38.4989	49.135	75.4976	34.8324	40.2334	45.1514	52.6641	51.5916	39.4021	31.132	18.1414
	evm.TU.supercontig_796.1	39.1876	25.6571	25.7029	21.623	43.2956	24.8945	49.9102	47.9457	44.4852	32.8636	50.6546	59.3042	40.6936	38.6521	41.7229	87.5208	38.56	33.0943	20.9954	25.1956
	evm.TU.supercontig_795.1	57.4722	75.4876	68.2725	57.1899	41.665	56.7764	48.1244	58.8221	57.1696	43.4188	63.5785	51.8805	54.0563	43.4564	56.3551	53.4462	48.7158	44.7985	45.7474	50.4093
	evm.TU.supercontig_793.1	22.005	18.2331	24.2039	14.7622	21.8631	13.687	18.5829	20.2222	27.8049	13.7458	12.533	16.3135	17.976	11.6723	9.89608	14.4958	10.7238	20.0831	12.6721	12.3856
	evm.TU.supercontig_791.3	11.7002	10.3599	16.5222	14.8121	10.0463	5.96305	7.94639	16.6341	12.5609	0.1	0.1	6.15276	3.72824	5.68019	11.2061	23.3243	11.8554	31.0877	14.1582	9.02315
	evm.TU.supercontig_791.2	7.31861	10.1339	5.6633	14.8486	20.2305	14.3122	8.44463	7.13042	7.76668	12.2646	16.2366	13.9121	8.67659	10.0163	15.5534	13.5921	11.4441	10.0591	16.0186	12.8754
	evm.TU.supercontig_79.9	17.4485	14.1131	13.6214	11.9047	17.3352	16.5171	15.6466	14.501	15.7068	18.0373	13.6099	16.6731	7.34946	15.9214	15.5198	18.0176	15.0356	15.398	18.7301	17.1851
	evm.TU.supercontig_79.7	40.1445	39.3235	42.356	190.247	183.053	107.701	57.3857	65.4458	49.4353	148.459	210.435	193.157	53.3227	50.7974	146.449	272.695	35.3734	58.0774	67.6298	76.5487
	evm.TU.supercontig_79.65	26.3595	29.3633	30.1379	28.1572	18.256	24.4472	25.873	26.6348	24.1439	28.441	26.6031	23.9632	19.0749	18.3386	27.6677	31.9998	26.462	24.4116	26.8583	23.5077
	evm.TU.supercontig_79.62	89.0633	89.6845	87.9563	64.1509	83.0965	77.3926	85.0976	83.4997	88.5085	84.2991	83.232	71.8266	89.5735	70.991	78.3562	72.3687	98.5832	80.1607	77.9882	81.3236
	evm.TU.supercontig_79.61	18.2432	24.161	25.644	21.0649	14.1692	11.6469	22.2437	23.2584	28.5497	9.60149	12.3892	17.7736	25.8592	28.7582	18.5355	12.2181	16.3294	18.6358	17.2535	16.9867
	evm.TU.supercontig_79.60	15.0368	16.8619	14.3486	31.6022	29.551	21.8033	14.3612	18.6721	17.5185	25.5686	34.6184	32.4234	21.3188	15.1183	33.4069	76.7926	19.9147	20.3223	22.631	18.0767
	evm.TU.supercontig_79.6	7.13192	5.27926	8.57689	12.5644	11.1825	11.2266	13.1898	12.8083	11.1596	24.2792	22.9491	18.8308	6.52167	5.105	12.2416	12.8055	8.9167	9.39091	8.09672	9.06049
	evm.TU.supercontig_79.54	9.62478	5.43509	8.70533	6.79709	11.1995	9.12673	13.8349	14.0264	14.8057	11.7327	18.7818	14.846	4.81831	6.65417	13.6282	16.9718	6.1329	7.31119	12.7868	7.68366
	evm.TU.supercontig_79.53	28.5001	23.2168	35.2788	12.6332	22.9256	17.3283	29.0565	28.6144	24.7915	25.4165	29.2635	23.5301	16.3228	29.9007	24.4292	22.4319	20.2235	18.8168	31.1384	29.5838
	evm.TU.supercontig_79.52	32.1195	28.9453	27.0001	39.1473	22.7527	31.6161	31.8917	29.8356	23.1521	22.5001	33.6229	26.6021	21.1754	9.32506	23.79	20.6397	18.688	30.5267	25.0059	17.0661
	evm.TU.supercontig_79.50	9.8941	4.24988	4.56155	3.18941	2.99918	1.41126	7.90605	6.13468	3.89683	1.76063	2.41789	0.9891	4.97731	2.94805	2.48154	3.63593	3.70189	2.75059	1.77549	1.37205
	evm.TU.supercontig_79.5	174.214	158.734	186.442	98.6343	177.955	161.589	199.614	197.927	220.012	149.762	193.174	154.428	165.037	146.329	217.683	167.877	203.837	194.695	252.004	267.699
	evm.TU.supercontig_79.45	139.844	136.93	135.394	112.69	74.3973	101.349	133.015	132.581	133.558	92.7918	123.174	102.5	119.452	108.504	105.293	109.634	141.647	146.943	109.685	91.0593
	evm.TU.supercontig_79.44	49.4351	38.8457	50.7572	10.0594	31.962	31.4221	48.1695	58.283	53.3764	20.3297	34.7869	21.3501	54.0867	51.3872	38.3224	35.7361	53.3542	51.3991	54.1273	74.2074
	evm.TU.supercontig_79.43	9.02628	9.64144	9.0772	11.1529	10.8416	15.3089	20.0507	18.8915	20.5132	14.8559	12.1326	17.9044	15.8379	9.82709	10.8164	8.19969	13.2984	10.7731	10.12	13.1464
	evm.TU.supercontig_79.41	57.528	63.021	61.2963	72.7231	81.6388	77.4364	62.0428	62.2922	69.5869	88.5275	75.9228	76.9996	71.3674	70.1752	101.461	67.2606	60.1139	64.9023	83.2304	87.9307
	evm.TU.supercontig_79.4	81.3314	68.8826	81.9946	40.6706	55.8704	57.9789	119.707	119.545	108.359	52.4885	75.2755	65.356	59.1258	54.8733	49.6789	57.722	66.3301	58.6411	44.8444	39.8097
	evm.TU.supercontig_79.39	4.03703	2.95139	20.566	23.4014	26.4064	23.2207	10.9685	5.21594	8.71476	51.2329	20.4265	28.6311	12.3035	0.1	17.7137	29.115	6.94275	10.7411	4.54116	14.2615
	evm.TU.supercontig_79.38	105.05	91.9158	105.075	46.8653	73.9925	72.9314	128.262	133.745	128.357	80.4884	83.349	78.9515	99.0676	90.6974	67.5113	73.7801	108.433	101.932	83.3069	86.6263
	evm.TU.supercontig_79.34	80.0846	91.094	76.7963	57.6486	100.211	65.401	78.1716	95.0754	91.7426	37.2878	51.6113	106.366	64.3308	69.5102	76.2972	60.0353	54.0557	68.1726	87.3414	89.6857
	evm.TU.supercontig_79.33	75.5237	59.3153	33.1402	19.7461	94.3544	34.1918	56.5077	69.1632	68.0134	53.885	42.9424	20.1194	55.6316	25.7054	37.2124	15.3595	47.3394	83.2841	70.2752	74.7055
	evm.TU.supercontig_79.32	11.4428	7.35784	12.4217	37.6466	25.8941	29.4765	35.0564	34.9717	30.1091	53.453	44.6715	44.2922	18.5566	12.7774	10.9969	23.0356	11.0701	5.99557	6.20512	7.28877
	evm.TU.supercontig_79.31	11.5755	1.88745	17.2855	7.38886	11.0269	12.2118	15.1581	8.09034	10.9535	3.12299	34.3752	15.1118	9.6961	8.33791	20.6712	0.1	14.8583	6.21204	7.06693	0.1
	evm.TU.supercontig_79.30	134.112	125.781	125.316	72.4656	116.972	134.09	153.205	165.193	137.339	84.5135	110.224	83.3058	134.902	104.912	134.35	129.991	142.911	155.782	152.407	201.23
	evm.TU.supercontig_79.3	21.0706	27.4809	25.3372	8.43043	15.9576	13.9014	21.6406	21.9542	20.78	9.92227	14.2302	12.5696	20.797	16.7031	17.0655	12.5021	19.7096	17.7097	21.0984	18.737
	evm.TU.supercontig_79.29	204.147	192.376	203.3	171.767	198.857	222.085	196.559	192.67	177.433	181.673	200.369	163.927	206.65	231.114	201.772	179.47	216.515	213.408	204.839	220.523
	evm.TU.supercontig_79.28	17.7179	25.5307	21.8631	18.9398	13.5827	16.391	16.5743	16.1311	14.618	15.6277	17.1018	15.5616	13.9606	16.439	17.9261	17.0294	12.1224	16.052	17.0024	14.9038
	evm.TU.supercontig_79.27	11.0568	8.60409	4.37359	1.30976	1.44438	1.30436	8.27801	6.70438	5.85236	1.61921	1.39553	1.34021	2.07342	14.5976	2.3339	0.1	1.9042	19.3934	1.25416	0.1
	evm.TU.supercontig_79.26	0.1	0.1	0.1	0.1	0.1	0.1	10.0477	0.1	0.1	0.1	0.1	0.1	9.27869	0.1	0.1	0.1	0.1	0.1	65.6616	0.1
	evm.TU.supercontig_79.25	22.0631	22.8339	26.8678	48.2502	47.4492	47.5077	17.7299	21.0952	20.8938	59.4159	29.6506	32.141	23.8352	18.9997	32.6282	49.897	24.7591	22.3203	18.8519	20.1844
	evm.TU.supercontig_79.23	6.35159	5.72552	3.87206	5.2503	4.66537	2.14903	1.54353	3.42109	1.22328	1.39411	2.29864	2.20657	0.976396	0.1	1.99267	1.74506	0.899643	2.39483	5.00944	0.1
[truncated: 15,222 more rows]
