# Supplementary material for: Methylation related genes affect sex differentiation in dioecious and gynodioecious papaya
Source: Hortic Res. 2022 Jan 20;9:uhab065. doi: 10.1093/hr/uhab065 (PMC8935930; doi:10.1093/hr/uhab065)
Supplement: Web_Material_uhab065 [file web_material_uhab065.zip › Supplementary_Table 4.xlsx]

## Sheet: Magenta
	Supplementary Table 4 FPKM values of genes in Mageta module of WGCNA analysis
	Sample Gene	zhFf1	zhFf2	zhFf3	zhFf1s	zhFf2s	zhFf3s	zhMf1	zhMf2	zhMf3	zhMf1s	zhMf2s	zhMf3s	suFf1	suFf2	suFf1s	suFf2s	suHf1	suHf2	suHf1s	suHf2s
	evm.TU.supercontig_98.20	20.2166	23.1193	29.6184	16.6817	11.281	16.1626	18.3815	23.3894	20.2288	22.2169	26.7025	21.3658	24.5395	8.71393	19.3849	11.9806	16.1942	12.9668	15.1581	17.8279
	evm.TU.supercontig_97.19	20.6309	22.8704	27.2168	20.893	0.1	0.1	14.5309	10.3083	18.263	16.7508	7.64116	7.08662	0.1	0.1	0.1	0.1	0.1	0.1	0.1	0.1
	evm.TU.supercontig_96.11	33.7297	48.6126	34.6944	41.4791	13.8564	30.4403	31.0573	29.551	31.7602	29.6981	26.2362	28.0517	21.2696	28.9166	26.9795	38.0518	32.3238	28.2999	24.4711	27.9444
	evm.TU.supercontig_95.23	6.63586	5.13258	8.91716	2.24951	3.4423	3.89402	5.82638	4.28324	5.44664	5.48628	4.57189	3.47379	1.79903	1.56845	4.19413	3.79977	1.16452	4.07607	3.44486	6.43884
	evm.TU.supercontig_94.76	22.754	27.0409	26.5803	17.5063	16.7771	23.4805	22.4529	25.6071	22.2168	18.5531	18.977	21.9405	15.7663	19.7008	18.3451	14.6795	13.6775	20.5009	17.2912	17.4639
	evm.TU.supercontig_94.26	52.5029	54.3959	53.8289	46.6833	43.1485	48.2954	46.2957	51.7172	46.1958	49.3198	53.1455	47.9254	45.9726	45.7189	53.7037	47.4904	46.6702	46.8813	47.8514	44.4691
	evm.TU.supercontig_92.34	47.8593	50.7383	57.7674	29.877	21.2018	22.6687	54.0175	48.2009	55.173	25.9127	39.5301	39.8379	15.6784	10.7853	4.35169	0.608139	11.7279	10.4765	4.30533	1.46228
	evm.TU.supercontig_92.15	32.1503	39.2635	37.0825	27.3044	35.2796	37.7313	36.0237	33.0565	36.9285	33.2212	33.496	29.7964	27.9225	31.9715	33.4502	29.4042	26.0155	27.3233	31.0997	33.9903
	evm.TU.supercontig_91.19	28.6186	35.17	32.875	34.859	24.8479	17.146	30.3294	26.2496	22.1487	27.3802	22.8518	32.2391	13.7653	21.966	18.75	13.6773	17.5305	24.0274	17.2948	16.9873
	evm.TU.supercontig_9.53	677.027	0.1	792.086	0.1	0.1	0.1	0.1	0.1	578.15	0.1	0.1	0.1	0.1	0.1	0.1	0.1	0.1	0.1	0.1	0.1
	evm.TU.supercontig_9.379	6.81762	9.42871	7.18061	2.84307	3.63535	1.57987	6.84456	7.45752	6.82639	5.41323	4.26388	8.34232	1.43464	1.8247	3.66031	0.900514	5.37188	4.90779	1.99084	2.95161
	evm.TU.supercontig_9.348	329.943	207.897	297.52	501.975	560.271	353.768	721.74	950.42	936.109	669.819	824.125	527.314	667.961	509.914	885.561	1285.84	866.394	915.837	653.422	1081.97
	evm.TU.supercontig_9.29	28.1458	31.9074	27.7252	21.9984	29.4015	17.2855	35.4909	28.7997	34.3655	24.6057	27.5866	29.1634	18.3257	13.4194	19.5752	15.942	25.4871	20.0343	22.2691	22.2449
	evm.TU.supercontig_9.243	48.0624	57.0433	50.8638	43.553	55.4916	47.5522	52.8889	48.6956	45.9857	46.0512	46.3453	50.0819	36.7382	32.3738	47.1427	35.2432	43.089	44.8746	42.4539	45.6935
	evm.TU.supercontig_9.171	152.353	197.714	159.084	143.528	132.317	148.005	130.708	130.071	135.027	155.471	149.607	167.057	92.206	97.1925	125.084	112.715	118.879	104.328	136.613	115.622
	evm.TU.supercontig_892.3	28.9633	39.0591	27.6985	19.3628	12.6127	14.2267	26.4961	25.9377	26.5243	17.0332	18.8459	16.8583	12.6411	11.2353	18.0516	14.3245	19.7835	18.2482	14.0787	16.9092
	evm.TU.supercontig_871.5	29.5595	38.0338	30.6908	31.713	24.8187	28.0916	35.0423	18.7472	31.1206	42.6533	41.1948	39.1904	13.6073	15.7236	14.9975	22.5159	12.5673	10.2468	19.6659	7.26011
	evm.TU.supercontig_87.70	72.4829	66.3385	81.6056	58.4512	52.1495	57.8773	70.6883	70.3305	71.2308	55.1054	66.6241	60.2015	55.6329	51.1768	56.4436	57.2323	59.1967	56.207	48.8457	49.5951
	evm.TU.supercontig_86.71	109.074	113.386	125.305	126.851	177.839	124.156	148.734	146.243	157.279	145.444	139.593	143.812	153.374	123.021	164.135	241.341	159.44	159.454	154.019	187.133
	evm.TU.supercontig_85.84	22.9187	18.0369	33.7647	37.9489	39.6263	33.3316	49.1818	32.7872	40.1677	43.4492	25.0904	35.433	48.376	47.9438	59.5595	44.5305	56.0614	48.0135	41.502	67.5832
	evm.TU.supercontig_85.75	69.1014	67.4019	60.7005	69.9009	105.448	95.33	52.2719	60.2293	62.2523	69.7315	75.0439	78.6758	85.16	81.0823	83.9467	73.9922	96.3458	84.6137	100.409	91.8594
	evm.TU.supercontig_85.47	13.4306	9.68775	12.3715	12.0279	13.8306	12.2344	13.9984	15.7564	13.5436	12.5211	15.4252	11.7539	15.0604	17.5532	15.5972	18.2031	15.5512	15.9222	17.1826	19.2828
	evm.TU.supercontig_84.122	22.5908	23.8271	25.5406	11.3581	18.7814	18.9805	22.8822	17.3553	23.2305	16.357	23.8495	17.502	11.6451	14.2302	16.6944	14.6352	20.5904	18.1308	13.5537	13.0413
	evm.TU.supercontig_84.12	52.2336	72.7318	57.8956	48.7825	61.4407	59.1899	52.3627	46.068	49.1473	62.3409	63.1544	67.8969	40.2689	44.1973	55.7458	49.7276	38.4464	37.6482	47.961	36.7625
	evm.TU.supercontig_81.139	221.515	270.244	237.3	213.911	234.165	239.805	253.224	239.832	252.769	234.801	213.017	247.09	202.66	182.142	199.652	216.128	182.975	188.436	213.124	208.642
	evm.TU.supercontig_80.85	25.4025	28.867	25.2091	17.0029	10.3539	11.5599	22.4726	25.9406	21.0944	18.5428	22.0338	16.1188	12.8894	18.779	16.6223	19.6828	8.9485	16.702	10.7851	12.2131
	evm.TU.supercontig_798.1	32.3548	73.2403	38.2419	38.4574	26.8734	24.8498	61.4366	59.0759	55.5788	38.4989	49.135	75.4976	34.8324	40.2334	45.1514	52.6641	51.5916	39.4021	31.132	18.1414
	evm.TU.supercontig_795.1	57.4722	75.4876	68.2725	57.1899	41.665	56.7764	48.1244	58.8221	57.1696	43.4188	63.5785	51.8805	54.0563	43.4564	56.3551	53.4462	48.7158	44.7985	45.7474	50.4093
	evm.TU.supercontig_78.70	75.3996	80.3107	84.1229	50.3633	36.7252	59.4032	62.9094	65.3479	68.2939	48.7117	55.4421	52.4698	40.085	38.5668	47.5827	37.0437	55.3942	60.4601	47.2509	35.6971
	evm.TU.supercontig_78.51	100.232	118.426	99.5403	33.5466	71.2319	64.8639	92.2254	111.268	101.672	75.7081	93.5934	79.4956	33.6477	41.3861	44.8067	61.564	35.9537	44.0158	44.5465	64.7618
	evm.TU.supercontig_77.47	36.1341	47.4126	38.7608	35.7179	31.673	41.8264	37.9586	35.4262	35.113	32.4909	43.85	36.6203	33.1578	30.8711	39.8009	35.0109	31.4536	30.6066	36.5686	31.0126
	evm.TU.supercontig_77.17	62.8992	69.6937	71.0117	49.2686	50.0137	49.6894	65.1434	65.8545	70.828	53.5895	62.3309	54.7053	40.9103	50.4944	44.2691	47.594	58.4371	54.7791	47.463	40.0865
	evm.TU.supercontig_75.31	38.9811	40.1952	37.7256	29.5815	25.3318	35.3225	36.2358	33.8099	30.4829	29.1554	34.8296	31.4892	28.3084	27.1225	35.5896	33.9965	23.3692	26.9894	29.6337	31.7816
	evm.TU.supercontig_74.89	19.0654	36.2995	35.3209	31.4658	17.7482	27.7656	20.0908	25.3389	21.9897	31.6082	28.1408	29.1063	22.1309	21.448	19.7301	15.7088	20.1001	13.3603	21.3131	10.2544
	evm.TU.supercontig_73.58	34.9844	41.2388	40.6325	28.7227	21.8614	30.5393	34.9558	35.7977	35.5442	32.0649	36.1955	34.0167	26.8606	22.2827	31.2168	31.0139	27.7345	28.5936	25.5664	27.3481
	evm.TU.supercontig_73.5	49.4061	50.5188	52.3225	50.2344	35.5996	45.4473	45.6227	49.1165	49.0624	42.2244	44.8983	39.6093	40.9902	39.5071	48.3002	44.2243	47.4259	44.0242	39.2094	46.3407
	evm.TU.supercontig_73.19	45.1494	45.444	43.6606	40.7892	35.563	42.9527	40.9539	43.4467	42.3355	40.7744	41.6633	45.3782	39.7878	39.6871	44.5595	39.0921	39.545	43.2284	38.4717	38.4478
	evm.TU.supercontig_728.1	41.2885	31.0858	34.6602	39.2363	49.9738	41.3701	42.8467	47.3317	42.5296	47.1279	47.4562	38.4544	51.7658	50.5243	45.9928	45.4454	53.4118	51.7122	66.6566	60.5596
	evm.TU.supercontig_72.8	51.1924	44.8598	50.4897	35.2599	26.9108	33.0935	39.6394	44.9452	47.4839	36.8451	49.1601	38.4644	29.4173	34.0806	31.0746	30.5518	35.1508	30.9313	30.1821	31.7129
	evm.TU.supercontig_72.59	14.4937	8.37538	15.671	1.95067	6.16954	4.4966	2.22149	11.0696	9.11452	2.88459	2.03928	2.70421	2.00257	1.73292	1.42765	1.28689	1.47119	1.87207	2.55774	4.35428
	evm.TU.supercontig_718.2	209.643	309.358	198.619	152.481	229.252	241.701	215.361	189.013	210.821	137.223	220.3	230.01	206.392	184.274	157.113	143.825	127.182	145.053	184.635	129.176
	evm.TU.supercontig_714.1	6.62067	6.61294	6.82342	4.99975	2.82638	5.73003	5.09582	7.1506	4.71094	3.52592	4.71649	4.98834	3.29702	2.86699	3.23473	5.04422	3.1865	5.40656	2.25804	1.71951
	evm.TU.supercontig_70.65	97.5733	123.015	115.738	105.21	89.3955	97.4134	77.3376	84.6906	80.2323	81.1697	86.8905	93.6094	87.7171	82.0173	74.7152	48.593	82.1939	84.6839	79.0087	70.7426
	evm.TU.supercontig_70.101	38.6802	36.0569	38.6512	33.4035	29.8503	35.6632	35.4478	31.4168	32.8844	34.0318	36.5977	32.7507	34.7189	27.4729	31.85	35.4391	28.0259	30.7294	31.632	30.1347
	evm.TU.supercontig_7.70	57.0707	81.289	61.4606	55.0315	40.4763	51.8098	54.3175	50.9965	54.7659	62.1104	59.078	64.4196	37.02	41.2263	57.1795	46.2561	40.5938	48.012	47.1106	43.2062
	evm.TU.supercontig_7.65	61.9768	89.2586	46.658	57.1781	94.9621	54.2787	63.8758	95.4893	61.3119	60.8035	59.1802	47.6556	27.6566	23.1005	56.4632	43.0824	43.0884	52.5468	49.4557	49.4998
	evm.TU.supercontig_7.256	19.795	24.521	19.7949	13.9547	10.7633	19.2763	27.2671	24.5482	25.2784	14.4515	22.0292	20.0452	13.445	10.5741	10.2932	12.5605	17.8536	17.7969	14.626	12.7401
	evm.TU.supercontig_7.119	168.096	221.867	186.263	146.211	107.248	121.32	160.045	164.805	163.179	132.988	108.031	133.824	98.4204	100.674	121.025	126.241	103.477	96.7864	92.1022	75.4063
	evm.TU.supercontig_69.66	5.97444	9.426	4.16146	4.73648	2.62388	3.8648	6.39874	6.20571	6.60905	5.07943	3.37404	6.3871	1.01232	5.42019	3.33963	4.35574	3.36762	4.12483	2.92343	2.9303
	evm.TU.supercontig_685.2	34.2851	54.087	43.3175	34.5225	45.4193	28.3115	46.1667	38.8363	39.8563	35.8355	32.68	36.1869	16.8426	26.2267	38.2699	41.6411	28.2094	31.2377	35.2105	24.0303
	evm.TU.supercontig_67.84	11.7609	11.5678	10.0855	7.14938	5.84705	7.84839	7.49316	9.67829	10.0412	9.04061	9.52022	8.70896	9.08329	7.66606	6.58362	11.573	6.25129	6.45071	7.69189	6.35517
	evm.TU.supercontig_67.49	210.976	220.412	222.242	201.552	176.34	212.09	202.475	213.552	207.144	199.922	217.518	185.201	196.486	199.918	214.352	205.738	189.175	205.074	193.968	192.275
	evm.TU.supercontig_665.1	79.9277	95.1223	89.4997	69.7553	57.9019	52.4626	79.7984	78.8783	83.7982	64.7556	55.8291	56.5898	40.5023	45.736	73.8673	59.7171	54.3288	55.2921	52.5018	64.956
	evm.TU.supercontig_65.146	13.4866	23.8918	10.8196	5.34866	15.226	11.5862	10.3559	11.9017	13.2177	9.33156	5.70383	5.46873	4.54427	6.65337	9.74968	3.45268	7.40082	5.33421	10.1075	6.29633
	evm.TU.supercontig_65.104	22.9716	28.2462	25.6366	17.8341	22.4325	22.3811	23.9308	22.2283	19.2549	21.6272	19.3362	19.1218	14.0516	15.1565	20.6507	18.7908	19.3029	13.2038	15.8511	16.6901
	evm.TU.supercontig_64.22	7.71652	12.4667	7.13582	8.32863	5.97212	6.25885	8.77412	9.63895	9.37748	7.70027	10.1055	9.79347	4.06149	2.75608	5.47782	7.18139	7.00677	6.3547	4.03456	5.05517
	evm.TU.supercontig_64.122	4.45007	14.4638	0.1	11.8697	3.41542	3.03152	1.66928	0.1	3.83826	3.74289	0.1	9.17913	0.1	0.1	0.1	0.1	1.77935	0.1	2.91165	0.1
	evm.TU.supercontig_64.114	53.9178	60.0316	55.4371	52.7714	30.8777	45.6871	59.5862	56.5713	58.1564	43.9555	45.5801	45.5149	37.3113	40.2585	40.8948	46.2842	45.1209	42.159	37.9185	34.8375
	evm.TU.supercontig_64.108	24.1515	20.8631	24.0754	18.5647	13.7456	23.6049	17.6741	19.2503	20.1759	18.1859	23.3272	20.4853	12.7553	17.9625	19.5771	21.9093	13.3053	16.2311	18.6021	13.4275
	evm.TU.supercontig_62.103	14.1641	17.9894	15.6074	12.5278	9.22488	12.6951	17.2746	16.927	14.3604	12.6079	16.2061	13.3437	8.46776	6.43871	11.8792	10.1721	11.8514	12.7436	9.25275	8.40061
	evm.TU.supercontig_61.5	11.0366	21.0899	17.8732	10.811	10.7351	11.984	17.581	19.2328	15.2571	11.0865	13.0045	12.8063	7.21343	11.0174	6.78188	11.0328	7.71917	10.0258	5.94805	5.2197
	evm.TU.supercontig_60.83	9.25774	10.5069	11.2182	3.65144	9.3707	7.82102	10.364	7.41728	7.94458	7.21855	9.20168	7.54161	6.06907	5.69581	9.24141	6.56805	7.45269	9.24321	6.3778	5.14852
	evm.TU.supercontig_60.5	28.3677	31.6812	30.0647	32.2075	24.9311	28.3598	29.261	34.4978	32.8724	29.3252	32.2939	30.8916	27.9959	28.1449	26.936	26.7026	29.4334	24.3927	25.7553	26.138
	evm.TU.supercontig_6.65	17.2907	22.6206	21.3117	16.2048	13.9946	16.7347	18.7681	16.6508	17.9629	20.6408	20.4687	17.3408	13.3048	13.674	20.3401	16.1837	19.5532	14.5311	17.0025	11.8694
	evm.TU.supercontig_6.5	19.2576	28.0497	23.463	22.8577	23.0495	21.5799	21.4307	18.9992	19.2032	26.0481	23.6195	26.3868	16.9475	18.7808	18.4908	17.1514	17.0824	12.4227	19.1096	16.4638
	evm.TU.supercontig_6.402	24.4166	27.7906	23.039	17.8341	21.4101	20.3733	22.0374	21.8427	20.8143	19.0016	21.423	18.727	16.7738	14.4578	20.7859	21.7901	20.6892	17.4733	16.1433	20.4303
	evm.TU.supercontig_6.250	93.5329	91.0801	95.0539	94.9491	78.9808	79.1185	111.069	98.3231	97.8869	96.1502	98.5658	84.2389	88.7867	78.908	93.606	78.0164	85.9128	78.4343	72.7621	71.51
	evm.TU.supercontig_6.145	145.043	166.299	168.964	107.621	90.6196	111.11	154.602	157.045	159.719	103.821	122.424	119.444	71.2421	83.2683	101.204	94.9518	146.445	124.866	110.613	97.3576
	evm.TU.supercontig_59.22	248.851	273.205	254.614	98.4347	194.759	215.52	205.393	175.211	182.615	97.6519	187.145	165.728	42.4826	49.4963	40.054	50.0516	49.7522	58.8252	50.4565	44.5056
	evm.TU.supercontig_58.129	46.401	55.8603	44.3758	41.1958	39.8592	37.4105	44.0781	47.0647	40.5156	43.9611	43.0049	45.2501	41.2167	41.7918	40.2788	41.9126	33.8842	33.9024	33.6912	33.6848
	evm.TU.supercontig_570.3	27.7444	31.1366	29.2236	20.7838	25.7231	19.6226	28.6105	31.3103	29.943	27.4284	27.5629	25.6554	16.7961	17.0407	22.8286	20.7736	19.9927	18.2639	19.0028	20.7125
	evm.TU.supercontig_57.78	462.435	520.236	481.424	537.419	295.161	498.421	533.169	565.176	533.552	347.971	385.648	486.492	327.885	341.726	432.136	403.506	448.57	411.665	414.209	355.799
	evm.TU.supercontig_56.29	18.3734	20.1009	19.9441	17.1533	13.5669	14.4564	18.0933	17.2951	18.1459	16.5584	17.429	13.8419	14.3554	11.0893	16.2506	15.5266	12.9745	16.2485	14.3358	15.3686
	evm.TU.supercontig_56.117	9.59792	22.2407	14.8861	3.30629	7.80361	11.8391	10.7377	16.9151	11.4411	18.9918	11.1688	16.512	7.47123	17.3802	8.4212	5.24299	4.0185	4.33994	5.2687	6.07599
	evm.TU.supercontig_55.39	15.7002	21.889	23.7143	14.4155	5.04462	9.88047	19.461	23.0552	15.1092	3.47221	17.2366	20.1761	8.76602	14.2596	6.64816	17.257	10.863	12.5194	11.1783	11.9211
	evm.TU.supercontig_55.118	13.2045	19.5889	13.3424	11.7148	9.06367	7.97519	12.1092	12.2429	10.9744	13.8054	11.4723	10.7511	8.52428	10.6707	9.57642	9.21397	8.98148	10.9681	7.77449	7.97699
	evm.TU.supercontig_53.104	19.3058	20.2388	18.6074	17.3645	14.3245	19.6696	14.8446	19.9136	19.7507	13.8199	18.7518	22.0066	16.3159	14.1372	14.9185	16.3267	14.6404	14.1299	12.6686	12.4188
	evm.TU.supercontig_52.71	14.0904	7.29866	9.09802	13.4952	16.5626	13.6878	12.5529	8.22792	10.0089	10.596	8.51195	10.5237	15.425	15.4367	12.3945	12.9902	14.5192	14.2459	13.1211	23.6403
	evm.TU.supercontig_52.70	70.1568	73.3133	73.3013	34.6558	59.0792	58.766	56.7601	62.2687	56.8727	58.4061	63.4089	57.972	46.5903	51.5234	43.4228	35.2477	53.2003	52.0297	52.887	58.3852
	evm.TU.supercontig_52.49	73.5929	108.686	86.2257	85.2331	76.2363	77.2896	65.8064	70.3932	72.1946	86.2713	80.1289	95.3241	77.9116	84.2602	70.5114	65.2911	71.6128	74.3033	79.4585	64.663
	evm.TU.supercontig_52.121	48.728	49.4395	49.3605	42.9472	36.7869	45.901	42.6675	45.4348	46.0171	41.7152	48.3578	39.8325	36.7648	42.456	47.0668	46.0206	41.0565	44.512	40.8081	40.201
	evm.TU.supercontig_50.73	20.2158	63.9877	31.6018	10.8406	18.9759	25.1628	31.7128	32.686	26.3692	35.2128	22.6199	19.3855	1.67048	3.04732	11.1134	10.5541	18.4994	16.2899	5.9225	0.1
	evm.TU.supercontig_50.45	57.066	53.7283	51.9177	47.1174	50.6181	53.3906	46.2039	48.6226	46.4035	44.2398	54.9439	48.4764	39.1436	39.589	42.7282	48.1668	42.8451	39.8513	46.2318	46.1514
	evm.TU.supercontig_50.162	3.13012	3.78009	3.68205	5.86743	5.28656	5.14154	4.77214	6.53165	7.09483	7.88077	6.32114	5.63221	9.4457	7.65021	5.90644	6.87334	11.1265	7.02275	7.13669	5.93182
	evm.TU.supercontig_50.144	38.1411	28.5098	30.281	31.1246	47.4661	43.7957	41.0191	34.5977	37.569	44.2721	37.138	35.3988	35.9801	45.8957	45.9425	39.9378	44.7164	42.1211	41.2672	50.4753
	evm.TU.supercontig_5.5	77.7149	89.37	84.3444	69.9642	69.4357	73.599	72.2787	75.8206	76.8024	74.465	66.3481	65.2153	46.8898	42.4688	65.4285	61.0494	57.3136	53.4494	55.7995	56.2012
	evm.TU.supercontig_494.3	148.011	172.251	155.762	165.671	116.472	147.407	152.742	135.661	139.16	141.769	110.531	119.41	96.4684	137.817	102.534	98.6481	108.533	98.4537	123.456	99.5456
	evm.TU.supercontig_49.27	148.501	187.978	166.142	184.554	138.408	155.712	135.491	140.577	140.054	171.013	148.964	187.054	114.364	108.505	126.259	114.207	105.388	114.459	110.375	94.7672
	evm.TU.supercontig_49.157	99.544	119.92	103.101	79.8941	78.9675	95.7694	96.2846	94.7653	93.2214	92.9659	96.9906	110.232	72.4995	75.8195	82.0151	81.2814	71.5976	70.0704	81.3676	69.8727
	evm.TU.supercontig_487.4	144.59	182.476	181.451	107.67	117.354	148.312	137.381	131.171	136.121	164.284	168.134	186.428	126.327	138.044	126.34	133.075	140.997	128.038	121.165	137.552
	evm.TU.supercontig_48.92	14.169	9.71931	10.7267	11.4689	20.6911	14.2585	16.7369	22.5569	26.9399	16.1457	15.3703	13.2394	17.8237	42.9316	21.1968	25.0231	33.5869	29.5588	28.5928	36.1046
	evm.TU.supercontig_48.82	44.0355	47.8389	40.4651	18.5597	41.7887	42.609	39.3184	47.8559	51.7951	33.8303	33.0906	44.5469	33.8418	31.0608	28.4488	20.2177	36.9472	23.7741	35.2507	22.2267
	evm.TU.supercontig_48.39	19.8247	21.2446	22.5566	19.8127	16.3577	19.3946	21.8194	21.5036	22.4799	20.7254	19.98	19.856	17.0183	17.6939	17.9813	22.9048	17.8964	19.4135	15.4604	14.3327
	evm.TU.supercontig_48.168	47.6495	57.9839	52.7635	50.5955	45.1372	47.9335	46.6054	44.6721	49.0065	54.7297	51.7804	50.8801	36.0522	38.6274	40.6364	36.3182	32.543	28.8091	36.5526	38.6375
	evm.TU.supercontig_475.2	957.897	786.596	962.321	219.885	516.512	417.258	833.847	949.211	869.781	503.236	698.877	655.453	507.403	342.854	342.188	148.597	187.667	188.001	507.203	497.626
	evm.TU.supercontig_47.71	22.89	28.0787	27.1109	16.756	15.0715	15.4881	20.4057	21.3536	20.4405	16.8075	19.105	21.3057	16.4621	15.2045	16.3637	21.464	15.8687	19.8459	10.9843	14.4582
	evm.TU.supercontig_47.44	19.1221	22.9918	26.0372	14.682	14.8968	16.6212	21.7667	23.2975	22.5041	20.0713	19.6806	23.2688	12.1733	16.3776	11.7386	12.9126	16.3779	13.7694	15.5636	9.48879
	evm.TU.supercontig_47.31	85.523	84.0078	88.9051	53.136	56.1406	68.9305	88.4032	89.5931	88.8197	68.6051	80.0657	71.3676	68.2227	61.4591	61.5784	47.1041	67.9246	67.1048	58.2133	60.0946
	evm.TU.supercontig_46.91	72.5644	77.1779	77.0091	63.8605	73.9865	70.7163	73.6749	73.9857	70.8011	73.1771	70.7904	77.2493	62.7171	56.7716	74.6772	65.85	59.6968	56.8291	65.8018	56.5519
	evm.TU.supercontig_46.75	15.5941	19.3745	19.625	10.6693	12.0782	19.5391	13.9979	14.9154	14.3462	18.3782	15.9629	13.8469	9.49891	5.78503	14.4134	10.2822	9.55579	13.5695	10.3154	15.1837
	evm.TU.supercontig_46.187	58.2262	55.7436	60.3931	50.8024	38.3672	47.6797	56.8142	57.8422	58.1385	47.5547	55.5049	69.1251	44.0582	42.719	37.3836	52.2208	44.9771	42.4581	46.9808	35.9723
	evm.TU.supercontig_46.121	206.451	185.808	194.747	168.752	236.584	253.367	202.154	230.846	223.059	215.328	200.515	240.801	238.406	228.635	264.595	228.982	246.33	241.918	238.667	259.053
	evm.TU.supercontig_441.5	50.3316	63.384	57.8805	52.1307	29.7503	42.791	46.1237	47.9466	47.2322	45.6036	42.5181	45.9885	40.0337	38.3966	39.9685	49.2262	36.6903	40.4862	32.2205	35.8073
	evm.TU.supercontig_44.12	182.118	197.296	220.363	120.894	172.748	188.408	200.667	218.253	199.586	132.031	145.168	195.731	121.95	67.2414	129.318	120.184	140.136	113.624	128.996	139.883
	evm.TU.supercontig_435.6	14.3083	17.5511	20.9205	9.59683	11.6709	12.8641	17.2498	13.4914	13.331	22.6261	19.9711	24.3642	6.60743	6.67804	7.96994	4.57629	3.13627	5.87375	6.69539	4.42154
	evm.TU.supercontig_43.97	9.1292	14.7468	10.4339	7.10295	4.89152	11.8032	12.4272	12.4783	15.9813	5.58946	6.53551	8.9163	4.94253	1.98536	5.21644	5.71075	4.86781	9.16545	6.33083	8.29851
	evm.TU.supercontig_43.78	142.682	218.033	161.2	28.4607	70.7701	73.6947	199.021	193.341	173.417	190.028	108.376	111.958	6.90982	13.568	18.6903	20.0673	54.6306	46.861	21.7497	0.1
	evm.TU.supercontig_43.25	52.3962	61.7315	54.5486	54.1679	52.8883	60.335	58.5548	56.31	59.6447	60.7973	52.8633	60.7946	56.3377	52.3134	56.873	50.9115	49.9488	56.5072	54.1846	53.1156
	evm.TU.supercontig_43.153	39.9729	42.8539	42.7458	37.9589	35.2263	40.2842	38.7627	40.2347	37.5803	35.6669	43.6383	41.6644	35.1971	35.0732	36.6057	36.9705	37.2292	34.811	36.5083	33.1448
	evm.TU.supercontig_43.13	13.0512	16.6877	11.0828	5.39948	7.21377	11.1921	13.7862	16.2081	15.514	9.70738	11.2854	8.44097	6.88122	9.13591	10.2217	8.58235	9.31381	9.0771	10.7308	9.4935
	evm.TU.supercontig_43.129	33.9734	47.7319	43.6351	32.9118	24.1012	38.6442	29.3629	37.0242	27.584	30.7329	32.4718	37.7846	34.8608	36.5426	32.8769	38.6372	30.2106	24.0992	30.1498	24.3078
	evm.TU.supercontig_42.63	34.2845	40.636	42.4132	23.5169	26.6584	28.9228	35.275	38.7817	35.6998	31.5834	31.9615	30.3993	29.0069	23.5044	24.8985	26.0562	24.2005	22.6538	20.4566	24.761
	evm.TU.supercontig_415.5	26.2886	10.9269	24.4343	19.1209	28.1625	19.0568	27.887	19.2042	21.5645	28.0679	25.4486	22.3979	21.1214	23.9337	30.0057	26.8676	28.7154	33.319	27.7955	29.8691
	evm.TU.supercontig_40.23	100.061	105.109	100.729	72.2948	88.2094	87.371	102.22	113.007	108.863	90.9461	91.6241	104.994	81.8143	73.4423	80.6694	72.3966	92.1127	78.0642	76.6248	71.2976
	evm.TU.supercontig_4.43	122.584	179.744	148.45	143.128	79.25	95.8383	114.364	108.781	112.952	141.881	77.3453	103.3	89.272	93.5272	70.6105	77.4045	104.315	96.9337	56.4055	47.3861
	evm.TU.supercontig_4.205	52.7423	48.6129	55.2396	51.9501	83.7354	70.5327	68.8379	72.1681	65.2691	70.4901	55.5335	56.1486	64.3291	79.73	87.916	62.0262	77.8881	87.0597	87.2676	82.2574
	evm.TU.supercontig_4.170	37.6353	36.5845	30.0423	38.6287	62.1949	49.2513	44.3334	42.2954	48.2046	59.7084	46.7048	43.3856	55.8894	45.091	59.4594	35.3182	63.543	50.0631	66.8383	68.2328
	evm.TU.supercontig_4.153	116.764	127.12	129.668	97.7978	95.5142	106.595	90.6484	117.178	105.128	132.275	124.622	108.314	89.2347	109.169	122.568	77.1398	90.3171	78.0086	95.6274	100.295
	evm.TU.supercontig_4.137	71.2789	104.274	81.4795	51.5014	41.2075	60.0989	57.3787	53.5836	59.0864	60.2247	56.802	94.5991	34.2579	32.0994	33.1403	32.0774	32.6528	30.3907	41.5853	31.5319
	evm.TU.supercontig_3879.1	77.46	86.9847	87.2235	58.9303	83.9943	72.7622	93.6391	79.6628	81.7932	84.4285	65.2777	62.2545	50.1061	50.8833	67.5816	57.4411	78.7094	70.1793	57.9952	61.067
	evm.TU.supercontig_38.67	201.985	170.705	194.506	208.808	225.78	218.551	221.811	236.376	227.034	211.773	208.748	186.362	242.812	216.543	229.855	218.727	219.997	218.757	220.805	218.586
	evm.TU.supercontig_371.6	44.5514	46.1273	42.666	35.7879	31.3684	29.5847	36.0248	40.0852	37.1505	34.3515	35.6654	38.0812	26.9104	32.4086	37.7541	27.2964	25.0261	31.3347	23.0034	23.3231
	evm.TU.supercontig_37.92	52.2898	52.3197	60.2318	49.495	43.776	49.0923	46.0468	51.0741	53.211	50.6533	60.2963	58.2343	51.1287	48.1279	48.0688	50.2333	49.3294	46.1314	44.3428	44.2236
	evm.TU.supercontig_37.136	133.88	169.787	165.904	138.418	122.234	124.924	146.73	137.551	152.569	144.91	158.701	140.992	148.322	131.625	148.267	137.141	144.582	122.48	128.941	124.663
	evm.TU.supercontig_37.128	231.521	255.438	244.09	135.947	227.325	219.791	232.289	267.557	260.981	197.105	221.469	199.932	160.04	155.992	164.748	146.788	157.343	231.9	179.015	186.985
	evm.TU.supercontig_37.112	132.003	156.436	140.195	129.97	121.883	137.29	124.122	137.864	130.981	141.883	130.987	147.412	94.9387	104.313	115.88	105.959	103.825	101.806	105.697	87.4076
	evm.TU.supercontig_37.109	32.1349	33.6941	31.8968	28.7087	22.7629	28.1401	27.0586	25.9196	25.8122	35.8401	31.499	30.1858	20.1484	24.512	26.7826	26.9688	17.6925	20.6493	20.7692	18.4746
	evm.TU.supercontig_37.108	56.1398	48.6802	51.1094	19.7399	30.1478	21.8581	38.1177	43.2702	39.6639	50.1655	30.0561	37.6594	15.751	18.0053	16.3635	20.2245	36.4742	33.9725	12.7705	6.85351
	evm.TU.supercontig_36.86	27.6164	27.6629	29.8926	25.6197	19.7495	22.173	27.0731	27.529	26.9338	24.0708	28.3976	27.2125	23.6926	23.6878	23.3039	24.4	20.9817	20.3108	20.6514	18.8643
	evm.TU.supercontig_3591.1	3.38617	8.71226	7.04522	3.15757	1.76911	2.52022	7.48334	5.27145	3.58828	3.54961	2.01819	3.4742	4.59548	0.445174	4.20194	4.5146	2.69874	2.23934	1.83946	2.72856
	evm.TU.supercontig_350.1	26.723	25.1888	25.5695	14.3984	23.3521	20.1151	21.8713	28.2131	21.9989	21.7415	24.3295	26.326	19.8877	12.7536	20.8202	16.1187	10.9196	14.4414	23.372	25.1874
	evm.TU.supercontig_35.77	12.5605	14.7099	9.4278	8.42265	9.16371	12.0841	10.6918	9.37155	10.9651	8.26146	10.2724	13.6642	12.5928	6.94896	9.59881	7.07396	5.60698	7.3874	9.18447	6.03108
	evm.TU.supercontig_35.14	27.4131	35.2937	29.2504	21.3354	25.1833	25.2304	32.577	29.4228	28.8353	21.979	27.9894	27.2997	17.6554	22.4337	21.5709	18.057	19.9761	21.1942	22.3293	21.1704
	evm.TU.supercontig_34.86	42.6848	59.5225	44.8635	24.5704	37.3052	39.3692	45.7845	56.335	53.0297	39.8987	47.5092	43.5908	27.6526	31.1747	34.4424	26.0884	25.2039	32.6651	37.1042	35.1986
	evm.TU.supercontig_34.193	137.635	124.113	126.858	88.8481	99.2122	122.04	115.436	126.176	117.022	88.1963	120.468	119.213	120.541	104.31	113.035	97.7573	93.0861	105.258	116.209	112.382
	evm.TU.supercontig_34.159	17.7874	13.2437	19.0279	10.4473	15.4709	11.4742	8.51722	15.2872	13.6386	16.6732	10.3117	16.2393	5.56694	5.00008	11.9163	8.86242	8.83498	5.16083	13.1798	10.3877
	evm.TU.supercontig_34.151	66.2949	87.2965	79.0949	67.9167	66.1346	71.8543	69.4825	67.2242	68.098	77.927	83.9035	74.3771	58.023	54.4526	65.4917	60.6154	65.5986	62.0457	61.6287	60.2886
	evm.TU.supercontig_34.110	47.6191	58.58	57.3122	44.8442	51.5088	48.5299	51.093	55.2902	53.1053	46.234	49.9893	42.7314	44.2007	37.5564	54.5908	50.3014	41.0207	42.107	48.5933	53.5507
	evm.TU.supercontig_3389.1	19.5902	22.1153	22.76	15.1692	13.3663	20.4976	18.7948	19.9098	16.8497	19.319	16.6623	11.491	15.3034	16.4644	18.2758	14.1012	13.5019	14.7447	11.8782	19.7629
	evm.TU.supercontig_333.1	915.98	875.49	953.884	554.715	626.419	827.028	885.624	937.713	874.405	634.311	805.446	768.694	632.682	620.605	674.419	517.121	720.387	707.348	694.455	635.338
	evm.TU.supercontig_33.46	133.262	126.659	129.164	84.0507	85.871	94.5135	90.8013	106.78	97.0598	107.371	102.601	84.5526	85.0615	90.0226	90.6382	73.0597	109.551	100.78	98.8146	94.9939
	evm.TU.supercontig_33.2	6.29707	6.14536	8.63211	3.66047	3.8135	8.01817	4.4812	2.70159	2.7351	6.04784	8.43177	7.06329	3.06043	1.69945	2.47306	1.05334	1.57186	1.19982	2.76978	1.57809
	evm.TU.supercontig_32.9	54.7982	60.9268	59.817	50.0142	40.4503	55.7291	56.1741	55.5385	55.9899	47.105	54.6881	51.0308	42.2644	40.1488	47.3416	45.7247	44.6155	45.8505	46.4015	43.4746
	evm.TU.supercontig_318.4	71.2767	124.065	67.5445	58.4013	66.9626	88.6203	73.0175	66.0993	62.8211	67.0582	81.0953	83.8059	32.6573	27.6946	44.4199	43.1807	40.4763	31.4132	33.0029	14.8427
	evm.TU.supercontig_30.54	50.9823	78.1853	61.879	13.329	29.9052	37.4514	52.5503	47.1532	51.6833	46.4149	63.0549	46.535	28.6901	33.6032	18.9707	24.5856	39.9793	34.9116	27.1683	19.7449
	evm.TU.supercontig_30.122	35.028	40.5839	39.5573	32.6902	33.1869	35.095	35.1119	35.2718	35.7843	33.6177	39.0847	35.432	35.4853	33.4223	36.8435	36.7747	35.9212	34.7081	35.9852	34.5861
	evm.TU.supercontig_3.88	181.638	132.115	162.868	208.249	269.095	190.654	161.859	177.002	154.366	157.533	162.316	146.029	212.339	210.525	199.851	154.784	211.35	219.655	257.97	217.167
	evm.TU.supercontig_3.64	128.375	173.101	140.085	81.59	107.536	110.239	145.047	167.22	169.5	104.321	113.508	106.358	82.7433	87.2598	69.4686	46.2044	90.5057	96.3311	83.1576	68.061
	evm.TU.supercontig_3.253	436.774	606.766	497.392	383.682	340.74	428.044	401.136	383.026	384.233	330.896	402.1	427.99	276.352	261.209	218.603	266.951	238.893	229.146	224.892	198.314
	evm.TU.supercontig_3.187	115.893	127.635	130.684	170.25	179.268	169.373	96.7778	119.949	122.91	166.801	126.973	158.869	181.334	203.236	190.068	145.344	136.733	175.23	160.286	200.782
	evm.TU.supercontig_3.166	40.5574	54.6314	53.3132	22.489	37.7117	22.4241	43.0744	47.4254	39.3923	35.0988	40.4133	51.965	13.4889	4.26662	43.7139	41.6506	43.1778	18.1744	28.6266	19.7215
	evm.TU.supercontig_29.71	9.60758	9.10257	9.32245	20.2754	16.8307	15.28	9.44243	6.8252	11.5893	16.0398	12.6744	14.1452	19.5481	16.7178	22.9671	16.648	12.8634	17.991	21.9201	23.267
	evm.TU.supercontig_29.172	154.439	166.807	157.449	159.347	118.09	151.042	147.781	148.745	147.948	152.513	157.407	153.102	124.098	122.062	118.806	129.768	112.945	106.662	113.191	103.537
	evm.TU.supercontig_29.152	19.7349	21.1225	21.4646	14.6428	14.5741	15.7593	22.7253	21.204	22.3874	19.0326	17.9039	16.387	11.6024	9.94633	13.6405	14.1529	14.4299	11.036	14.6417	12.3921
	evm.TU.supercontig_284.6	84.4415	157.213	95.6512	87.641	89.6546	98.3506	78.0637	57.9906	76.7941	86.4326	99.3646	109.651	70.5253	77.9289	65.6451	64.767	56.8209	43.0807	88.885	54.0804
	evm.TU.supercontig_284.11	25.9276	29.2649	29.6086	21.7989	23.0691	28.1934	35.3863	32.2227	37.1832	20.5965	28.4294	25.8018	20.7904	17.4148	18.534	20.4256	24.8787	26.4881	19.5491	19.8922
	evm.TU.supercontig_28.81	18.0143	27.7143	24.3696	14.4037	15.4291	17.1823	23.3609	26.4463	27.5473	17.6314	22.8611	21.5501	11.5786	13.2761	13.9745	11.1811	15.4339	14.1498	16.8592	10.6255
	evm.TU.supercontig_28.150	310.595	292.381	318.624	263.447	291.385	274.5	316.31	335.239	342.484	294.233	312.071	292.402	224.691	219.116	245.622	224.258	268.899	253.971	233.598	222.727
	evm.TU.supercontig_28.123	7.17565	9.28487	7.50759	5.95383	6.93729	8.02678	8.28733	6.17672	5.93272	4.71718	8.09401	9.8321	5.70745	7.22297	6.83255	5.15236	4.45798	4.17996	3.898	4.25899
	evm.TU.supercontig_28.119	21.3491	24.581	22.5698	19.4004	15.3457	15.4379	21.7131	22.8527	20.0077	20.9741	19.973	21.7445	17.3889	18.0418	15.5577	17.7325	14.446	14.621	14.7978	15.4582
	evm.TU.supercontig_2744.1	18.7396	21.9252	20.0765	15.8836	10.1074	17.0643	19.1082	17.8455	16.4121	16.0355	18.1121	19.9972	18.5855	12.9255	13.1757	16.8398	11.7882	16.0886	11.4214	12.3167
	evm.TU.supercontig_273.7	21.9485	28.7515	25.7498	22.1948	19.6791	21.0725	21.8448	22.7464	20.046	19.6574	20.1962	21.3724	8.07589	9.12786	21.907	20.9383	13.4528	10.4125	17.393	18.0428
	evm.TU.supercontig_27.58	22.6986	25.677	22.0534	19.5433	16.8568	20.1204	24.7771	24.0174	23.367	23.0403	23.3656	19.6869	21.0154	17.4764	19.8373	17.2779	20.2662	18.2642	18.2107	15.5603
	evm.TU.supercontig_27.246	63.858	69.5149	63.9194	58.5973	63.4365	64.5984	65.4872	61.6533	60.8298	61.6575	60.6303	58.0679	44.4447	48.5587	65.1967	51.6501	51.8054	53.6065	54.4903	49.9364
	evm.TU.supercontig_27.194	87.8214	82.6397	79.9367	80.5791	64.5913	77.3529	78.7071	80.2993	82.2731	86.0822	87.8034	78.6384	71.6484	67.9115	73.5382	71.115	65.9708	65.5059	70.6356	73.1345
	evm.TU.supercontig_27.174	38.7022	36.0164	45.9514	32.15	38.5853	39.6613	43.9888	44.2032	40.8626	37.239	37.348	39.022	28.4373	31.6181	40.0849	32.7337	29.4893	33.2042	32.1673	31.7997
	evm.TU.supercontig_27.153	14.2084	22.0301	16.33	13.9756	10.5283	12.4738	15.4373	17.389	16.7179	14.3734	17.5606	19.1199	14.2854	13.666	13.7144	15.8725	16.8559	13.8331	8.53909	9.87994
	evm.TU.supercontig_27.149	21.4746	18.2219	24.5455	22.2916	14.3711	21.7562	10.9896	13.245	14.7494	11.9134	13.1313	14.1283	9.36386	13.8362	8.52787	9.85382	11.5896	6.69789	6.15294	8.81071
	evm.TU.supercontig_27.148	44.6366	54.5743	45.5409	52.8106	42.8829	45.5063	38.6113	42.5948	39.8032	42.8614	48.2546	46.4139	37.0532	37.2386	37.3827	37.4438	30.9851	36.3932	30.3907	31.8115
	evm.TU.supercontig_261.2	50.293	61.4135	47.5597	44.0203	28.6603	40.7264	42.494	45.6412	44.9377	52.111	41.4424	46.7754	40.2129	44.0659	40.0034	36.6901	39.63	38.2315	38.9679	38.7065
	evm.TU.supercontig_26.232	79.3013	58.2871	72.1538	103.25	100.99	93.5571	78.2935	77.035	74.358	79.3524	74.3732	74.1774	82.1448	77.9339	85.6948	77.9735	85.8722	88.6631	89.557	92.5418
	evm.TU.supercontig_26.209	17.0892	49.653	20.6822	17.74	2.93465	22.71	11.3414	26.3611	12.3598	31.4272	21.9885	36.4255	16.4852	33.8275	19.0786	0.1	4.63854	9.48047	14.5519	0.1
	evm.TU.supercontig_26.206	118.06	199.163	137.938	129.264	70.5447	85.307	70.0197	76.6569	82.2905	93.3627	47.9872	66.6502	43.1752	50.8785	57.2275	70.7669	78.5086	68.0774	57.925	39.0443
	evm.TU.supercontig_26.153	17.1769	22.1486	19.6223	7.89857	12.2253	7.41528	24.0475	17.8064	16.1007	10.9094	15.6047	16.2089	10.9281	6.79388	11.8976	9.30998	14.7484	10.0655	12.1734	16.0496
	evm.TU.supercontig_252.15	48.6811	49.4744	44.8967	42.1205	37.4497	42.3179	56.6495	48.7952	47.6752	42.6508	45.4436	48.9485	40.2717	36.9567	44.8003	36.1885	37.935	41.3174	36.4945	34.5544
	evm.TU.supercontig_250.10	6.488	14.8382	7.1951	13.1602	0.1	7.54138	8.01633	10.6168	0.993007	7.09977	8.16267	13.5465	0.1	0.1	1.84455	3.0679	2.56159	0.960686	1.88291	2.90307
	evm.TU.supercontig_25.201	49.7822	59.6314	56.0005	45.3045	46.161	46.1211	43.537	45.1063	48.5019	44.9798	45.5138	45.3983	37.584	43.746	39.267	33.1234	40.1705	43.4574	35.3206	38.7248
	evm.TU.supercontig_25.161	90.358	109.305	98.9477	65.1528	51.551	61.8823	81.3757	98.5477	89.6093	72.215	83.9748	80.0757	63.971	55.465	57.4773	69.9808	74.5885	68.5155	67.1664	57.9165
	evm.TU.supercontig_246.9	19.2741	22.3234	18.3166	7.69195	21.0256	13.1931	18.274	16.1025	19.1672	15.4816	15.3946	14.3012	3.30845	4.52789	9.1483	13.0738	14.1434	14.0414	14.9419	4.93083
	evm.TU.supercontig_24.43	14.9496	37.0272	24.6444	24.6312	17.2123	23.0196	41.1911	29.57	27.0247	23.1658	19.9006	34.7792	19.9679	15.9447	22.9122	17.2021	19.3892	18.2494	14.7426	18.4229
	evm.TU.supercontig_235.9	14.0337	13.0266	15.448	5.19102	3.91005	6.07591	17.4607	17.2616	18.2643	4.88404	8.04512	5.50367	1.32997	0.669375	2.50454	2.14454	1.8303	2.09695	3.11398	2.81856
	evm.TU.supercontig_233.9	162.376	200.756	197.363	139.034	156.359	180.464	177.599	215.678	166.843	162.858	159.563	112.141	143.546	123.806	168.29	140.418	122.377	177.768	138.883	147.521
	evm.TU.supercontig_232.11	162.611	199.81	177.579	162.406	93.2252	123.226	148.558	141.036	138.375	121.806	112.195	122.963	100.762	96.9367	99.6179	119.065	106.676	106.439	74.9182	70.7435
	evm.TU.supercontig_231.3	64.0608	76.9149	66.9333	53.0344	46.3218	48.3549	57.3169	61.6749	64.6284	55.4923	50.3994	59.4487	37.1631	43.6155	65.6961	46.4999	44.7495	42.6567	54.6521	34.5856
	evm.TU.supercontig_23.80	22.2579	25.2205	36.6324	7.59086	16.7116	13.9399	20.1792	21.5017	16.8994	17.5768	18.3881	13.2395	17.2316	20.0339	12.8958	18.8963	12.4463	15.4312	20.5058	14.3216
	evm.TU.supercontig_23.156	55.1005	56.8954	53.6471	42.9917	21.856	37.5899	48.5765	52.7893	48.3058	38.8554	48.2448	50.3032	48.1471	36.0313	41.266	46.5298	42.2751	45.5069	35.0806	36.8145
	evm.TU.supercontig_23.100	48.5927	60.6646	49.9177	38.4662	32.5132	36.854	51.2865	54.332	51.3488	49.3392	38.1318	35.2198	32.7157	40.3608	31.5485	38.1862	34.5499	36.45	21.21	20.2803
	evm.TU.supercontig_228.14	74.4367	78.1158	72.8112	70.9063	51.8989	63.8341	69.0338	68.6387	66.7487	63.2236	72.0234	63.1995	54.0573	61.2456	50.0064	49.6568	48.1201	48.6977	44.235	41.3508
	evm.TU.supercontig_2261.2	18.4667	15.4247	20.4321	13.0344	14.6842	13.5524	16.8042	13.5527	16.2409	17.148	14.9814	14.1611	9.73505	13.6002	13.4183	12.989	13.2803	15.3747	16.3725	9.01557
	evm.TU.supercontig_223.17	169.936	197.682	185.649	144.963	132.96	151.649	176.468	183.684	186.007	148.299	187.044	182.558	147.829	115.037	176.878	154.592	139.618	113.847	174.553	176.331
	evm.TU.supercontig_222.21	26.6788	20.6733	22.1192	35.317	29.5103	23.0839	24.8931	25.9458	23.0306	22.3774	20.2068	17.8674	37.1409	43.1384	34.3141	26.7355	31.2519	31.0135	29.0887	39.0695
	evm.TU.supercontig_212.1	63.7244	57.9519	69.1295	64.308	46.8985	44.9339	57.9301	66.038	53.3816	49.1316	58.1381	54.715	47.9921	43.616	50.6959	54.6502	46.4696	50.0082	49.4572	46.4151
	evm.TU.supercontig_211.13	38.5801	40.3483	40.4623	36.1497	32.8028	33.3755	34.3435	40.5154	39.2676	41.5239	43.5241	46.8352	32.855	32.2906	36.1034	36.198	33.1445	34.675	37.9882	30.3383
	evm.TU.supercontig_21.64	66.2307	53.3961	57.5681	31.0605	41.3542	39.4002	57.6158	47.5535	52.9342	31.6951	36.4437	42.1167	25.1117	23.2581	24.8177	24.7215	43.2119	38.1053	37.2414	30.2875
	evm.TU.supercontig_21.104	3.39913	11.0163	5.82021	1.70574	4.7974	8.05673	4.72257	7.26844	8.15362	10.1741	7.43102	10.9137	4.27702	0.657437	2.51605	0.957029	0.1	2.86838	2.64187	0.874468
	evm.TU.supercontig_2050.2	20.752	21.6863	21.4793	11.5396	14.3866	16.8964	22.1904	18.0453	21.0275	14.8551	15.3321	11.699	11.027	7.89934	11.1719	11.9897	15.1921	12.6025	10.6179	7.52906
	evm.TU.supercontig_205.33	146.916	159.082	169.047	112.053	144.864	169.915	159.087	164.557	144.861	120.431	137.215	119.332	95.9695	98.4114	135.799	102.931	124.514	118.734	125.213	141.678
	evm.TU.supercontig_20.20	135.675	116.875	126.202	170.324	225.107	142.739	101.895	145.366	133.699	197.213	146.748	164.147	178.505	205.743	209.898	164.347	154.392	190.03	164.485	201.265
	evm.TU.supercontig_20.161	61.9019	80.3888	75.1305	71.7853	51.1851	65.9088	66.4731	62.5452	58.7156	70.4507	76.9181	72.8795	53.4444	43.5179	55.58	55.3996	45.5655	48.4352	49.9854	41.7901
	evm.TU.supercontig_2.80	7.33217	12.4912	10.7858	3.93148	3.27996	7.71836	2.14449	0.882913	3.80488	1.30346	6.2242	10.8602	5.9086	2.72776	1.85615	1.63025	6.90787	4.99765	3.75079	2.91856
	evm.TU.supercontig_2.68	32.7641	32.317	41.0773	36.7122	29.6315	34.8051	31.8924	25.2329	24.737	35.3585	34.1354	32.1641	22.9339	14.4044	19.1163	17.9096	15.912	17.1485	20.6202	13.2033
	evm.TU.supercontig_2.356	32.0748	36.9079	37.0615	24.4489	26.5765	24.3671	35.8962	34.8084	37.2898	29.8131	33.7791	26.8983	26.451	19.5379	27.8449	27.0883	27.1333	28.499	23.5532	24.1067
	evm.TU.supercontig_2.238	21.6283	25.3714	24.8647	18.2224	7.00582	21.5409	22.1951	25.3389	21.9897	21.1055	21.4996	13.5419	5.93171	13.8729	12.7646	13.479	17.1589	14.6435	8.0549	12.2853
	evm.TU.supercontig_2.113	188.32	276.601	212.435	183.215	194.241	197.705	216.802	195.079	224.701	255.552	210.599	264.568	70.6055	72.7012	167.843	164.294	114.836	103.644	131.586	102.837
	evm.TU.supercontig_198.39	20.5885	19.5696	21.5804	18.7542	17.2632	17.9943	16.3528	15.7759	18.4673	20.7212	22.0604	19.6818	16.13	14.6225	15.5733	15.0859	18.5376	17.5623	15.4289	15.1256
	evm.TU.supercontig_196.7	29.7368	28.899	30.0679	23.1974	19.837	28.0748	26.0503	28.0515	26.3183	22.2235	29.1039	24.8255	20.391	21.5563	19.0417	24.0122	20.977	18.2275	20.4763	23.0284
	evm.TU.supercontig_196.5	20.0476	27.9773	20.6682	18.8106	12.8216	22.9007	17.6458	18.5901	19.6787	17.0945	17.3752	15.8628	17.099	14.9825	13.9046	11.4141	14.8529	19.1185	15.0091	10.9631
	evm.TU.supercontig_19.73	18.5999	21.4224	25.4676	21.7809	16.0187	21.2644	18.7794	17.6572	20.9154	19.4303	15.0326	17.4936	15.816	11.9617	14.9843	15.2741	16.0143	14.3826	15.8463	12.5871
	evm.TU.supercontig_19.196	27.5548	25.3553	29.7571	18.8354	26.3019	24.7464	27.6707	29.5598	27.8909	22.9615	27.4055	22.0738	13.7159	20.4225	22.3473	16.3263	17.9966	21.6936	20.9529	21.8938
	evm.TU.supercontig_19.123	30.0543	30.9902	33.7455	15.7877	23.3738	30.3705	33.7203	36.6308	34.0085	19.7511	30.7537	24.0221	16.2779	24.5093	23.2552	19.976	19.8656	18.9018	21.4186	22.3763
	evm.TU.supercontig_19.122	22.3104	16.239	20.64	10.5799	12.7656	15.6458	19.2733	25.595	26.4238	8.95104	22.1952	12.6425	6.97881	15.9848	11.2713	11.4381	10.0182	13.8734	16.0768	15.7171
	evm.TU.supercontig_189.11	38.944	50.9926	43.55	35.3634	36.2853	39.7161	43.3304	47.6958	41.4198	33.3826	42.4398	40.9095	37.7232	34.9906	41.941	32.5419	39.6208	39.8422	32.9131	36.5935
	evm.TU.supercontig_1872.1	39.9407	44.1938	43.087	34.2222	30.7022	38.462	34.6543	32.0224	34.5266	36.2094	38.651	46.3447	40.6201	33.5557	30.7168	32.7943	32.8799	29.5398	27.1536	23.0058
	evm.TU.supercontig_187.22	7.91438	12.682	8.29115	6.23401	5.03281	6.95301	5.44997	4.14153	5.64675	7.28365	6.06049	7.42118	6.04487	4.4383	3.77133	4.38518	3.29056	2.38672	3.63611	0.858717
	evm.TU.supercontig_187.21	130.749	135.943	107.673	65.7475	54.1503	61.1973	78.8213	109.606	107.67	57.4059	64.1101	65.4598	55.2861	37.0754	39.1283	55.6823	64.6848	70.6585	50.2978	66.1116
	evm.TU.supercontig_187.20	156.517	153.181	170.491	112.758	121.55	103.917	131.352	137.913	137.281	119.326	146.867	128.434	114.365	98.1232	109.236	84.5292	127.88	108.738	109.157	85.9936
	evm.TU.supercontig_183.22	70.6735	86.5946	73.9047	62.2883	57.5676	64.0377	76.5832	73.9648	71.4598	73.9617	64.1922	68.4339	57.7389	57.6016	59.3198	52.3221	56.0739	50.5364	49.6599	46.8404
	evm.TU.supercontig_1802.3	80.1564	94.8973	86.5857	88.5738	73.2727	71.2136	78.5734	92.3806	98.3799	86.8588	69.4532	62.8197	51.6623	67.4634	62.1663	71.6272	54.9457	47.8074	66.455	64.2217
	evm.TU.supercontig_18.70	71.3569	64.9285	71.6539	79.3844	92.2911	74.1894	79.5682	89.5199	81.9464	80.4542	78.2324	82.2262	83.0606	88.9623	86.3636	76.0989	90.308	86.7052	88.3038	88.063
	evm.TU.supercontig_18.24	147.851	172.135	143.488	102.408	100.778	119.88	126.872	146.582	143.973	164.685	140.648	168.884	77.1409	76.4152	104.16	96.7143	106.516	87.0354	117.366	85.0597
	evm.TU.supercontig_18.229	59.8046	98.0477	70.2761	56.8005	41.3024	41.024	61.8317	54.3558	51.9947	56.0792	41.049	53.4399	22.0845	22.3045	42.9662	40.9455	37.9542	33.4051	32.8961	29.0907
	evm.TU.supercontig_18.214	110.388	133.548	117.774	119.701	93.53	102.706	142.828	137.132	139.843	130.808	111.441	134.58	110.525	97.6863	99.9681	85.7639	98.854	92.7139	86.7362	85.5026
	evm.TU.supercontig_18.118	11.1193	22.1982	5.64325	13.7733	13.4792	12.0274	6.46257	7.48508	9.29449	4.38018	5.63025	10.653	5.14234	4.03228	6.47738	2.82114	8.2023	7.41489	11.5303	0.1
	evm.TU.supercontig_179.48	9.47298	18.4012	14.1141	9.12238	6.7078	9.99163	11.1664	11.5649	9.34601	7.70495	4.36752	4.68916	2.08946	3.81111	10.6028	10.6402	12.2452	10.1344	8.49117	7.34291
	evm.TU.supercontig_177.15	3.47103	20.4679	0.1	10.4453	0.1	0.1	0.1	0.1	0.1	0.1	0.1	10.3663	0.1	4.19355	0.1	0.1	0.1	5.07193	0.1	0.1
	evm.TU.supercontig_173.22	149.139	171.346	162.533	153.736	123.439	125.348	133.525	134.278	130.071	129.518	124.164	141.605	115.864	117.524	128.858	125.852	118.426	120.924	124.256	112.53
	evm.TU.supercontig_170.42	78.2271	112.223	70.2914	77.3235	57.6309	74.561	68.3092	64.8803	67.9995	67.5255	83.5003	96.498	36.6182	81.2298	55.6359	73.0222	56.0066	57.6338	56.7746	44.0982
	evm.TU.supercontig_17.225	70.4702	73.645	75.5365	47.2258	57.0791	69.6609	72.569	80.8009	71.3	68.4579	70.3523	65.5012	45.8751	55.3959	66.8801	43.7943	56.5619	62.4741	57.3214	57.7458
	evm.TU.supercontig_17.13	30.9307	40.6997	36.8175	38.735	29.3806	32.8055	33.8885	32.5709	30.2833	33.748	29.7763	28.2906	28.115	32.1976	35.4575	29.4394	24.6328	23.2582	21.5672	21.965
	evm.TU.supercontig_17.104	44.9499	29.4428	43.0803	53.5274	48.5288	47.5312	46.8028	37.1812	41.9125	44.0584	47.8905	52.2776	51.5777	65.1929	51.4933	54.1793	66.4662	55.3628	70.4868	70.6681
	evm.TU.supercontig_168.9	15.3959	15.5122	17.4433	14.1284	12.3245	14.0086	15.1824	11.7336	13.2489	16.7523	15.2939	17.0423	9.29061	11.1076	11.9622	11.631	9.26317	9.28127	8.57252	8.03989
	evm.TU.supercontig_167.20	22.5233	41.5507	18.9801	34.4806	11.1887	4.97026	11.3815	13.3814	19.7591	18.0283	10.8106	5.10485	7.67249	7.78163	4.73906	7.72976	23.7197	23.6427	9.4567	15.0211
	evm.TU.supercontig_166.48	41.2237	37.2596	43.7815	34.1267	29.0501	37.2968	38.0142	43.0871	39.1236	34.4038	39.8993	37.886	31.0176	28.821	32.0701	33.2853	32.5652	35.934	30.8694	31.5558
	evm.TU.supercontig_166.4	21.8171	23.3701	25.2843	15.5455	14.0317	19.8007	20.7175	21.6609	24.6005	18.4581	19.3111	22.897	17.7644	17.4476	16.5133	15.3724	20.2448	14.97	19.2287	15.4971
	evm.TU.supercontig_1647.1	51.3031	71.1249	60.0859	33.2126	35.0202	42.7228	51.2882	51.8814	53.5858	41.421	54.3555	51.2333	36.0686	32.6911	42.0184	45.3395	45.7306	39.2225	36.6068	32.7889
	evm.TU.supercontig_162.4	54.386	43.1808	51.5541	44.7746	37.129	43.8542	48.4164	42.4534	40.5712	40.5095	48.7858	46.7802	39.3095	37.0851	42.2804	40.0296	35.5601	35.5496	36.113	39.159
	evm.TU.supercontig_162.14	52.4219	69.6303	70.5021	57.0638	56.8057	66.9086	67.122	65.3879	60.2665	56.2204	55.7574	57.2634	50.6337	53.6903	55.1932	46.1529	58.8267	52.5886	52.3965	44.6434
	evm.TU.supercontig_161.32	159.771	199.458	162.64	169.469	137.118	145.312	189.697	203.086	199.765	164.953	158.801	168.954	144.359	133.026	140.246	127.998	131.523	130.948	116.856	106.99
	evm.TU.supercontig_160.2	108.355	154.064	123.154	77.0042	107.1	93.2243	126.108	120.239	124.433	98.7578	116.142	115.811	98.0819	97.0978	80.791	98.9601	86.4079	81.4505	89.953	77.8214
	evm.TU.supercontig_160.10	26.3819	29.1387	28.8869	23.5586	21.6032	26.3906	25.9244	26.8314	24.1778	27.7305	29.9895	30.1181	20.5296	25.8746	22.2147	19.939	23.6608	21.6203	20.5697	20.356
	evm.TU.supercontig_16.99	140.282	157.563	146.212	144.798	103.474	113.962	146.547	140.011	135.125	130.592	129.649	124.083	117.17	123.955	121.733	115.013	114.2	115.911	98.8315	93.2125
	evm.TU.supercontig_16.74	57.2676	140.97	80.3084	29.8561	22.8507	21.5537	100.2	82.2324	92.2415	72.1233	42.6587	60.552	22.0207	24.4197	13.9372	20.2161	19.6631	13.5494	3.47525	4.14576
	evm.TU.supercontig_16.134	90.5732	121.323	109.842	87.7476	102.392	92.9676	112.99	120.376	120.987	90.2808	109.193	121.685	91.9579	98.1561	99.9364	74.8192	108.832	105.236	91.4935	97.9167
	evm.TU.supercontig_157.18	55.3162	60.5693	58.4052	20.2378	45.4943	37.6079	56.4764	58.3903	50.8465	44.371	56.2731	35.9994	33.8418	5.65707	29.9812	36.3118	26.0295	23.2809	31.2563	43.1242
	evm.TU.supercontig_153.16	24.0549	21.9884	27.6646	20.0449	15.226	10.542	14.7513	14.4307	6.3737	13.2879	21.3946	23.7224	12.544	19.7601	7.81974	5.12902	9.83442	9.98683	11.1082	7.84541
	evm.TU.supercontig_152.56	165.381	165.298	137.665	163.752	205.308	221.956	172.014	149.511	153.868	193.911	202.147	219.84	217.167	242.693	217.346	182.65	258.47	231.168	221.666	148.77
	evm.TU.supercontig_152.50	65.7092	82.3881	66.7865	71.9411	55.7841	61.0241	62.5143	66.7749	66.4544	64.7023	60.3392	55.6394	48.4904	50.0695	56.1374	55.8304	48.4683	49.5997	41.4979	41.2378
	evm.TU.supercontig_151.43	26.8542	38.8903	38.8727	28.1462	23.1064	29.5578	34.0943	30.8171	29.7563	38.9839	35.584	35.3988	23.4885	31.2983	24.2393	26.7913	21.3346	24.2134	24.3298	28.4805
	evm.TU.supercontig_15.79	5.28138	5.11304	6.22223	1.35719	2.15141	3.70302	6.03353	6.62608	5.83803	3.24998	3.23564	2.86031	0.1	0.70775	0.546478	0.504029	0.225643	0.382021	0.695289	0.636309
	evm.TU.supercontig_15.77	5.3647	8.13188	7.84143	0.971738	1.04923	1.47884	6.71612	7.35974	5.34322	2.93995	2.09635	2.53944	1.05763	0.1	1.3408	0.660062	0.443086	0.867967	1.42132	0.845278
	evm.TU.supercontig_15.137	39.1448	55.6288	45.8388	87.9245	107.571	61.1753	47.9071	40.3187	37.0973	67.2081	64.8345	73.3165	122.622	112.421	126.55	111.628	117.022	103.648	132.742	124.471
	evm.TU.supercontig_147.6	90.7849	124.376	110.902	23.7489	0.1	159.019	58.0558	83.5321	124.222	55.7396	50.3666	113.169	63.1816	35.3672	0.1	68.0927	91.7402	72.8256	0.1	34.4825
	evm.TU.supercontig_147.23	17.8404	15.1714	17.4407	16.7548	14.7267	16.211	16.9135	21.0605	18.3437	12.2174	12.5919	10.8402	7.75976	3.49199	19.3807	14.1937	10.1285	8.63052	11.1277	11.0747
	evm.TU.supercontig_146.22	51.6568	64.4431	52.4035	48.8521	47.92	60.1856	62.1451	54.7528	58.1768	57.9766	66.6144	72.6842	33.438	36.8411	48.1086	40.9526	37.9928	42.6785	45.8493	38.6537
	evm.TU.supercontig_145.3	586.902	488.18	555.522	205.469	394.549	409.405	479.784	485.568	504.79	405.62	483.366	393.745	236.217	286.888	240.838	229.851	304.809	264.822	380.906	356.081
	evm.TU.supercontig_142.5	19.8627	26.0175	24.0391	0.1	3.28372	19.8173	27.5523	12.5911	14.6293	10.6105	9.32057	17.5501	8.93566	10.9817	8.09768	9.03245	6.63882	19.1322	8.2039	12.9511
	evm.TU.supercontig_142.34	26.3584	28.7427	28.0287	20.6534	25.4174	22.2482	30.521	27.9479	27.6496	23.5259	26.8151	27.0359	19.4433	19.2919	24.5747	19.8212	27.0543	26.7161	24.1629	21.4262
	evm.TU.supercontig_14.54	20.5404	21.7036	16.8461	12.8401	18.8739	16.956	13.7863	14.7513	11.2117	10.6645	13.7579	12.0882	13.4174	11.1544	9.93884	8.82574	7.6268	7.90197	10.0401	5.17502
	evm.TU.supercontig_14.46	69.9329	76.5519	70.4907	71.155	51.0075	60.5214	67.9667	67.3362	66.0818	63.092	66.8816	68.7479	33.6569	47.4785	60.8938	55.7354	41.5279	40.0946	46.6203	47.8939
	evm.TU.supercontig_14.222	317.848	395.601	328.128	137.385	199.392	248.476	450.229	445.994	446.794	217.809	317.241	298.564	134.643	176.829	140.933	95.7496	182.012	164.402	147.084	75.8902
	evm.TU.supercontig_14.11	8.37747	21.4729	10.5386	11.2208	9.45326	11.1314	9.57769	5.22256	4.32228	8.31276	4.94195	12.0371	5.64165	0.1	6.03336	1.14663	6.24365	3.35528	3.20969	2.00265
	evm.TU.supercontig_139.65	29.8837	32.7765	29.1027	20.3865	17.3652	22.8738	33.2098	29.9412	31.4837	26.6649	26.5883	29.9971	20.4741	14.2044	19.2025	18.3457	19.2969	18.3019	20.7147	22.3397
	evm.TU.supercontig_138.19	102.493	104.812	104.505	90.7615	83.6107	104.673	108.531	98.9014	120.583	89.578	90.5821	100.549	74.4634	68.5015	82.755	73.4554	77.0691	75.8393	86.0284	64.713
	evm.TU.supercontig_1348.2	38.4461	40.4972	38.7454	21.2365	33.4244	29.8512	40.8227	43.4342	40.2651	28.4778	35.7801	37.8153	30.4321	32.0298	32.1618	22.31	28.5801	25.6511	29.0673	34.1019
	evm.TU.supercontig_1332.1	869.568	1063.71	833.122	895.749	896.011	853.46	694.175	691.755	744.915	911.416	729.714	917.651	818.204	916.46	738.397	716.439	816.615	759.543	860.153	672.826
	evm.TU.supercontig_132.47	76.7057	79.7298	78.7937	53.9816	58.2207	54.3108	73.5074	78.987	73.1212	72.0982	70.3092	68.5068	52.1135	52.1442	59.3989	52.5814	55.0105	58.2646	46.2766	49.5961
	evm.TU.supercontig_131.25	56.8424	43.5423	50.8911	64.2973	50.7065	65.4143	61.8711	65.1788	67.4634	65.0277	80.3353	71.9597	80.8274	62.4909	56.1815	56.7782	82.9314	82.7577	96.5268	91.6978
	evm.TU.supercontig_131.12	112.853	160.646	141.945	112.547	78.1441	118.684	115.677	120.499	107.791	93.0886	116.489	95.1507	74.8311	78.346	116.453	82.3944	99.3255	67.1538	117.525	110.255
	evm.TU.supercontig_1308.1	42.0995	45.42	55.774	29.6747	24.4292	19.4642	37.4839	32.2145	40.5305	28.5936	24.0205	34.2356	14.5566	19.3968	23.4553	30.5438	29.056	22.0039	22.6709	16.1424
	evm.TU.supercontig_130.63	14.8552	24.9687	15.3938	12.0217	12.4858	15.8687	19.758	17.933	13.2908	10.91	13.4093	10.1739	10.0508	10.6857	9.11374	13.8751	6.30641	7.4965	10.8054	11.6621
	evm.TU.supercontig_130.43	17.7461	16.1503	15.8911	23.7383	15.9041	26.4104	15.6424	17.6323	23.1904	28.2497	27.5871	24.4003	31.5497	23.8729	20.4402	22.3811	32.0111	31.0181	25.8733	27.6068
	evm.TU.supercontig_130.41	42.0016	38.6041	44.0555	29.672	34.0792	36.6397	41.6759	45.727	47.5768	37.3435	42.7419	38.9712	29.9365	26.8666	35.2338	34.5553	38.2647	39.1536	34.886	26.5178
	evm.TU.supercontig_130.16	67.6988	81.3563	77.8014	73.7468	48.6263	63.5486	68.111	68.6202	67.2963	74.0525	70.1297	71.8075	42.4758	37.069	45.5594	56.4819	40.4236	39.7996	37.2654	41.2869
	evm.TU.supercontig_13.84	54.0767	55.3214	55.9231	50.3384	46.5079	44.6329	49.3308	50.3037	53.2486	40.8547	46.0242	46.3358	32.1992	29.0224	40.1219	36.0661	31.9206	30.7631	39.3605	41.0462
	evm.TU.supercontig_13.199	140.786	115.691	126.658	53.4594	100.582	103.451	139.87	157.712	130.266	80.5993	117.134	105.25	70.2292	91.302	81.4325	75.0415	74.931	74.6034	98.4377	109.201
	evm.TU.supercontig_13.179	20.3614	13.9635	18.7345	8.72599	8.82962	11.169	14.6787	15.7174	17.7089	9.01146	13.4796	10.9824	9.98814	6.43768	12.7431	8.60909	8.94993	7.27217	11.5672	10.225
	evm.TU.supercontig_13.167	170.055	212.541	188.908	154.361	153.161	172.709	157.756	168.886	159.628	156.449	171.751	171.935	136.287	139.076	148.172	141.67	148.614	152.076	136.878	136.977
	evm.TU.supercontig_129.57	93.8104	106.718	103.548	81.9585	65.194	72.7272	93.2783	97.0414	95.5052	83.829	88.1148	86.5088	61.1034	69.8428	69.7684	66.0644	80.919	79.715	58.0127	53.2831
	evm.TU.supercontig_128.64	114.199	145.375	137.824	96.291	75.3066	83.6266	120.238	125.685	124.864	112.798	89.1934	103.536	74.6462	67.9024	83.2886	83.8806	85.1686	99.3445	77.2513	74.2668
	evm.TU.supercontig_128.45	6.63867	9.58423	7.88078	2.553	3.7116	6.66038	7.25194	7.83916	7.79654	5.16189	5.95194	7.59239	4.74575	2.17752	1.6385	2.65006	2.82357	3.95695	1.87666	1.74275
	evm.TU.supercontig_127.30	28.2387	31.129	28.0634	20.3557	16.5725	21.8772	23.287	23.8361	24.045	20.5641	27.1923	26.4608	19.6589	17.8288	22.2441	22.7723	20.2962	21.1627	25.2585	24.2969
	evm.TU.supercontig_127.21	222.495	208.155	225.272	166.177	188.95	189.513	243.533	252.257	239.454	204.361	223.821	197.626	155.362	164.325	182.891	156.903	178.877	180.193	176.975	178.204
	evm.TU.supercontig_127.18	70.2658	75.5667	71.9166	50.9357	74.3641	74.4857	57.9931	64.9683	61.955	50.4025	61.7293	70.0686	46.2567	50.0196	51.3336	39.3659	61.3942	63.3416	60.3348	59.1099
	evm.TU.supercontig_1243.1	7.43839	12.7805	8.81768	6.59588	8.99422	10.1919	7.75983	9.24203	9.65988	11.7281	8.21734	10.6763	4.77094	6.894	5.55104	3.67682	5.74073	3.08498	7.30921	6.97909
	evm.TU.supercontig_122.30	49.6867	63.0412	58.5957	35.6864	32.7103	43.8148	51.7825	51.2857	49.4948	42.6603	49.3642	48.226	37.7284	37.7045	34.5403	39.4229	39.9659	37.422	35.2534	29.7631
	evm.TU.supercontig_122.17	23.9177	27.1488	24.7391	21.912	25.4221	24.5682	24.0876	23.4328	20.7636	22.6719	21.8768	29.3179	19.6723	21.923	24.1237	20.4221	23.7394	19.3964	16.2636	20.0112
	evm.TU.supercontig_12.56	12.3079	18.2767	14.629	12.1648	8.81891	11.6502	11.1294	9.77942	8.95683	8.81761	9.91138	10.2189	8.42524	10.4604	9.79183	12.1881	8.76267	9.72518	6.02935	4.63781
	evm.TU.supercontig_12.48	24.0442	27.9802	21.1969	13.0376	14.6784	20.1093	18.9855	20.6934	17.4067	13.449	17.1986	25.4874	15.603	19.5804	11.1931	16.2382	10.8084	9.79003	15.8143	11.8005
	evm.TU.supercontig_119.78	19.3926	19.358	19.8569	17.3691	15.5066	17.2889	19.7621	17.7502	18.1861	20.8005	15.9801	20.9296	14.9642	16.7761	16.0932	16.2706	17.2427	18.7834	16.8069	15.9988
	evm.TU.supercontig_119.68	6.04803	9.22683	6.90845	4.81083	2.33163	4.96047	6.93256	7.38688	8.07602	4.71998	5.64907	6.2464	4.99774	7.30279	7.21491	4.70434	3.49297	2.92468	5.92212	5.65216
	evm.TU.supercontig_119.61	21.6336	28.0867	22.1261	16.1808	19.0839	19.958	21.1038	20.8318	21.1103	18.228	19.1328	21.296	15.7509	16.7867	21.2762	18.3141	18.3075	18.2834	20.444	17.0047
	evm.TU.supercontig_1188.1	31.6775	48.8095	39.5966	24.7208	33.5256	34.477	48.9636	41.2978	34.8901	30.3521	38.379	35.3895	18.4948	25.4957	37.9962	30.7094	28.7014	31.3885	28.4675	23.2092
	evm.TU.supercontig_117.75	59.4564	83.468	73.0634	62.3237	57.9227	73.0072	63.9352	71.2694	65.942	53.5089	61.8471	53.1893	45.5987	31.4754	67.3137	53.4747	63.4758	55.6127	58.8598	57.277
	evm.TU.supercontig_117.6	4.46218	4.99749	6.41954	2.54087	2.37816	5.09831	5.21245	4.15195	5.57118	3.59532	4.27419	3.93341	1.44069	2.99476	5.21831	1.78019	2.67315	3.93984	3.40329	2.58426
	evm.TU.supercontig_117.15	119.944	144.83	120.636	81.536	63.2591	74.6526	117.476	135.069	135.113	70.8782	109.383	114.663	56.9727	50.2757	85.3002	60.9726	132.874	79.8895	90.5972	74.7625
	evm.TU.supercontig_116.46	66.8581	70.7917	75.7965	63.2967	44.7593	52.4561	59.3467	60.7087	56.9423	52.1313	57.2268	50.555	59.6837	45.5988	51.6385	55.4734	55.6207	55.7516	51.1808	54.2163
	evm.TU.supercontig_1156.5	40.74	40.5092	43.2746	48.7875	26.1583	33.3265	41.5099	37.1084	39.4358	39.3565	46.8019	37.6183	34.1947	34.1108	36.7235	36.1418	36.85	32.6461	31.3976	30.5296
	evm.TU.supercontig_115.66	43.0747	44.0062	47.1206	43.6838	36.2153	38.9259	49.6183	47.2149	47.1864	40.039	42.0937	46.0445	30.2347	38.4247	42.9353	38.4303	43.3641	37.2804	38.1513	37.127
	evm.TU.supercontig_114.40	24.7228	32.4259	28.9374	30.101	26.4765	29.8605	24.4341	25.4855	26.8423	33.5015	27.6247	32.6186	21.8135	27.6094	21.99	24.2683	20.0544	20.9161	20.2832	17.2265
	evm.TU.supercontig_113.61	253.664	302.288	259.99	236.968	274.341	240.138	286.496	298.464	317.481	279.097	235.572	239.954	169.838	175.147	186.509	202.637	223.991	213.893	209.886	190.469
	evm.TU.supercontig_112.96	44.4011	47.6273	48.6271	29.3177	41.6593	33.3472	45.0961	48.5751	44.0729	37.0405	47.4701	37.4279	19.365	24.3178	33.1918	29.8178	31.2256	27.673	31.5792	37.4672
	evm.TU.supercontig_112.64	75.1178	73.8702	81.8322	50.2152	59.9178	58.2226	78.0196	75.4337	77.7636	56.1013	46.5756	57.8528	42.9047	32.7639	30.4959	26.435	30.3007	37.6765	28.2923	26.4438
	evm.TU.supercontig_112.63	25.466	28.7383	30.49	22.8823	19.9033	16.3305	24.9028	24.0275	24.7251	23.0832	19.1783	15.1692	13.8786	13.039	14.4296	13.4094	17.1279	17.4312	9.9084	10.8386
	evm.TU.supercontig_1111.1	220.664	193.345	238.322	270.7	289.074	262.808	250.331	244.132	271.448	247.95	248.834	260.142	238.585	270.68	252.708	225.448	288.348	281.588	302.128	268.885
	evm.TU.supercontig_111.54	27.0935	36.4849	25.644	21.6473	22.4828	30.1221	29.9262	23.773	28.8966	40.2986	24.0639	24.2539	20.8193	28.7582	26.4365	18.7433	17.3437	20.4893	17.2535	19.5197
	evm.TU.supercontig_111.26	76.0051	63.5931	60.8582	59.6614	70.2554	72.5131	84.3709	79.5728	79.8143	58.7097	78.601	77.9416	90.0768	92.461	92.3487	92.1023	102.946	93.7132	90.0729	97.6897
	evm.TU.supercontig_110.39	27.7547	15.8181	25.4515	35.3519	29.3894	30.948	19.2408	21.1581	25.3964	20.8333	24.7384	30.8103	31.793	36.9962	31.3419	30.126	39.6999	31.9896	38.9152	40.0606
	evm.TU.supercontig_11.77	33.8608	29.3973	31.0734	18.3096	23.094	22.7189	27.3258	23.0696	27.0856	26.8166	24.8743	20.3244	21.9345	19.755	24.8421	15.4305	18.394	19.8002	21.5648	26.0989
	evm.TU.supercontig_11.111	16.4081	20.4362	16.3105	15.0503	13.4411	15.4838	17.4201	17.2578	14.8442	16.6324	22.0492	19.7412	14.6204	11.0378	16.3796	17.8312	14.9439	15.4205	14.7442	12.4039
	evm.TU.supercontig_107.83	31.0425	29.8357	30.5684	42.2948	32.3597	34.7883	31.8347	31.3806	36.3542	32.6525	37.4552	33.0061	45.1517	33.216	38.7387	36.0222	33.9291	39.3518	36.4195	42.9193
	evm.TU.supercontig_106.83	14.8758	16.8048	11.2439	9.21724	6.35577	5.74869	6.75336	12.7234	12.0139	11.5418	5.50905	7.59092	3.95011	9.48606	2.6757	9.22181	5.08002	5.56341	3.88962	2.57718
	evm.TU.supercontig_106.52	31.002	34.9174	30.7165	20.709	24.7917	28.0698	32.786	27.5937	28.5508	26.8634	30.9278	27.4482	26.5298	24.862	33.2852	25.9763	28.9221	26.1066	26.1928	29.7488
	evm.TU.supercontig_106.15	78.9608	91.3738	86.2305	68.725	75.8864	77.5934	82.3398	88.0939	76.5357	86.1956	79.7669	83.6159	62.2154	82.4048	71.9862	60.71	63.4433	71.6192	68.1383	74.4741
	evm.TU.supercontig_106.107	9.61004	14.4712	11.1744	10.3841	12.2876	12.6003	5.49961	8.12843	6.26283	6.36153	9.31317	17.1914	5.05711	8.42915	7.19206	6.2286	6.78407	6.08762	7.90025	3.46636
	evm.TU.supercontig_106.102	189.473	120.113	148.404	91.2909	303.077	173.386	211.507	243.635	245.315	157.571	207.524	131.825	399.58	422.958	354.806	510.517	323.464	403.734	405.903	556.198
	evm.TU.supercontig_104.61	6.63812	3.72439	3.02283	8.91584	7.0696	7.01796	5.67144	4.95793	2.60582	5.81617	4.86756	5.89428	9.04442	9.02856	8.256	9.36613	6.99375	4.56954	4.71176	10.1173
	evm.TU.supercontig_104.20	4.90149	3.39181	5.78896	3.07263	1.54892	2.83469	4.24771	3.83507	2.8957	2.1545	4.03838	2.86026	2.64124	1.35019	2.37308	2.90069	2.47402	3.81201	3.39998	2.72111
	evm.TU.supercontig_103.33	41.1074	46.7327	46.3759	24.1681	35.9724	40.497	46.0942	47.4801	47.7681	31.268	39.2608	40.2828	36.6407	25.8973	29.5429	29.6802	33.2935	41.4477	28.4068	33.9158
	evm.TU.supercontig_1024.2	273.273	303.934	262.774	273.643	241.619	270.916	233.729	260.33	244.977	257.155	260.567	235.236	212.089	208.074	223.048	211.213	185.79	199.548	211.201	206.79
	evm.TU.supercontig_101.4	52.3137	51.8845	46.7869	42.8214	36.5818	50.1857	39.4924	45.253	38.2643	38.7361	43.0328	40.8699	31.5276	48.8612	41.1202	36.1623	41.7424	33.6353	38.0796	33.4251
	evm.TU.supercontig_10.83	8.41985	14.997	11.802	4.22973	7.40704	6.56393	10.4947	7.76893	10.7929	10.449	4.04029	5.43077	1.04589	2.34673	3.16124	4.79849	4.84396	4.77798	2.7081	1.57096
	evm.TU.supercontig_10.35	17.526	16.9092	21.4032	8.16267	11.991	13.9607	19.5851	15.5164	16.0859	15.5963	17.0788	16.1862	9.90453	7.2171	16.956	11.815	12.746	9.23793	12.6502	13.598
	evm.TU.supercontig_10.17	52.8202	59.2809	58.0568	42.2137	41.3013	47.1806	50.0416	55.1831	53.3971	49.0468	54.5197	50.9395	46.1702	46.4096	41.3415	47.5716	48.6203	45.1054	40.6742	38.778
	evm.TU.supercontig_10.161	65.3396	68.1557	68.1393	55.9654	49.3213	61.0429	67.3318	69.4975	67.804	60.6185	68.6429	60.7828	49.8272	51.14	59.4014	45.5265	52.68	56.9663	51.0124	53.9603
	evm.TU.supercontig_1.87	35.4835	44.5918	42.7693	34.7553	31.2588	35.6541	40.3604	41.8481	39.6321	45.9725	42.3223	45.6143	29.8775	43.5759	36.773	25.1384	39.2123	34.0676	29.4502	32.2542
	evm.TU.supercontig_1.6	12.7627	9.18925	9.28522	3.24429	5.38292	4.52474	9.00213	8.37157	9.75121	3.5613	7.1232	6.65558	3.32953	5.34441	3.31068	4.38814	5.77413	4.13675	3.1673	1.72379
	evm.TU.supercontig_1.429	86.9124	127.144	99.5403	98.7245	116.469	109.265	95.3361	103.983	107.133	111.541	108.528	94.9735	72.031	67.068	96.1555	80.8288	78.8694	69.3984	91.1611	78.6763
	evm.TU.supercontig_1.320	840.96	827.778	871.426	996.68	1249.3	1150.66	776.918	750.451	795.533	955.407	871.326	815.062	875.458	971.499	941.102	916.282	1200.31	1010.42	1287.19	1447.61
	evm.TU.supercontig_1.236	72.9107	80.3888	77.5288	75.8851	59.2939	79.046	62.4538	62.9104	58.9622	46.326	58.456	69.9039	60.2514	56.8889	52.271	43.0221	59.1058	53.0828	48.6912	49.0328
	evm.TU.supercontig_1.174	3.8636	4.40515	4.49803	2.17358	1.90301	2.9681	3.8413	2.97221	3.53726	2.38569	3.45685	3.24169	2.26498	1.42535	1.49676	2.2333	1.61303	2.11762	1.82757	2.10145
	evm.TU.supercontig_1.123	26.2109	21.0944	21.9872	15.7936	17.0164	18.7441	21.4497	22.8737	23.5138	21.4641	21.4458	19.9937	18.6527	9.31003	20.0829	17.7968	17.0037	13.9586	13.8212	14.2771
	evm.TU.supercontig_0.169	32.1078	39.6154	35.4137	28.6378	26.702	25.9709	32.6109	38.2651	38.2884	30.5221	36.0228	31.1274	25.7105	35.4804	26.3112	28.7204	22.5583	28.6369	26.2356	24.3461
	evm.TU.supercontig_0.136	6.42983	3.33832	6.88508	4.02501	1.53896	3.99342	4.09061	5.22256	3.55459	5.02766	2.86683	2.08952	1.33148	0.1	1.28667	1.14663	1.21703	4.98292	1.34388	4.85664
	evm.TU.contig_48066	9.45505	43.595	17.0777	33.1509	0.1	0.1	11.0913	0.1	8.45344	19.527	0.1	48.2793	0.1	0.1	0.1	0.1	0.1	0.1	0.1	0.1
	evm.TU.contig_44561	37.9825	41.1581	36.1483	34.3586	22.2888	30.5817	38.6034	38.8083	39.2981	33.086	34.4545	38.8504	30.1447	27.622	28.8192	32.8236	27.5462	28.3642	26.2352	17.5749
	evm.TU.contig_44357	17.9841	31.2618	25.8368	10.2215	6.61933	20.2093	21.0229	25.4918	29.1565	19.1725	32.37	27.5975	24.1911	12.0548	23.9793	13.5815	17.9141	21.3913	21.7831	21.11
	evm.TU.contig_42295	43.7233	51.9498	44.6945	37.666	12.1822	29.5191	38.3103	53.3643	22.2597	30.0742	26.3422	52.5759	15.4701	10.6296	15.2724	34.0558	9.57055	20.6948	23.1808	32.606
	evm.TU.contig_42029	41.5813	54.1735	43.3598	43.2602	30.8812	42.5811	41.4476	41.5222	39.3975	39.1468	42.0327	48.8716	34.3135	41.5691	30.0822	34.9105	34.9261	35.7913	25.9556	25.2161
	evm.TU.contig_41991	48.7855	52.692	45.6494	46.0977	34.6001	40.1799	41.3352	47.9548	40.1646	39.2723	51.8839	41.4686	43.3404	28.7192	39.7121	37.4246	41.5946	41.8091	35.5035	32.4648
	evm.TU.contig_41986	14.9047	25.0873	23.3228	11.3305	7.99764	16.7786	20.9514	20.0211	17.0126	18.207	17.7708	18.6617	9.48865	11.0382	11.264	10.3865	7.82911	14.4833	11.1361	16.2566
	evm.TU.contig_37005	43.7033	52.2697	46.8617	33.7203	24.4356	37.6522	44.5774	46.5589	44.3434	31.9852	41.9185	36.9537	40.8223	37.4054	36.1403	37.3864	33.5429	36.4953	35.7489	29.0448
	evm.TU.contig_35819	35.4768	43.0829	40.2908	38.2881	43.3074	43.9026	39.6317	40.7453	38.4176	38.4278	36.1989	37.3514	19.5747	27.4654	36.5624	32.8492	21.3657	20.701	28.5518	29.698
	evm.TU.contig_35723	14.5909	23.3799	23.8484	12.3053	17.1605	26.7685	24.0069	17.2148	22.7484	19.5202	19.9745	11.6974	10.35	13.2863	14.2046	18.3105	13.42	10.7017	13.2676	17.9638
	evm.TU.contig_35640	68.6312	103.063	74.3192	51.5774	56.7174	67.5986	96.5552	93.0352	96.3288	58.8536	69.3646	92.8083	50.3717	64.1449	65.8734	52.8565	80.0873	60.7567	61.516	46.3791
	evm.TU.contig_35287	91.0614	107.918	88.2174	91.8567	58.135	67.098	71.3912	89.5794	76.5771	68.9224	74.6977	90.2279	72.0746	72.0497	71.654	59.9562	64.6927	58.1759	60.2663	49.2425
	evm.TU.contig_34457.1	19.2112	18.3911	17.4482	29.5766	22.6156	24.0943	19.1523	15.6392	23.9062	27.8384	18.9501	24.5523	45.9238	23.193	29.5515	27.9146	31.303	27.7463	26.595	25.2239
	evm.TU.contig_33526	150.465	182.422	167.756	144.419	167.486	172.018	165.16	163.222	164.651	150.616	143.94	155.524	129.842	136.241	153.618	141.085	164.446	154.395	118.895	121.488
	evm.TU.contig_32037	51.626	47.9319	47.3909	33.4961	40.8615	44.4088	54.5501	56.64	46.1479	42.0508	52.4608	37.7125	38.1637	17.6753	30.8549	32.0899	34.8639	52.259	25.5781	36.3105
	evm.TU.contig_31087	87.0857	82.7417	87.6789	67.9562	64.9058	74.69	97.6395	96.0301	94.8517	71.3129	90.152	81.0095	54.0048	58.5358	50.9501	53.4114	57.1256	62.6951	57.5397	58.9089
	evm.TU.contig_30743.1	150.336	131.045	148.334	90.0635	83.7677	100.313	194.093	102.479	130.014	100.526	113.87	104.801	42.9252	35.6729	76.0062	63.817	49.0389	54.5909	46.8133	48.8456
	evm.TU.contig_29144.2	46.5563	55.773	53.675	48.5709	43.569	50.6136	43.5706	50.2579	46.308	45.6766	49.5962	46.3537	47.5347	37.8297	46.0585	47.2955	39.4486	40.2363	47.4068	45.3258
	evm.TU.contig_27631.2	14.9444	15.9597	16.3301	7.58326	13.9078	12.9729	10.2512	11.8957	11.102	10.685	15.4209	9.74033	3.41662	4.65318	7.12752	7.46402	6.6775	7.0149	7.67239	6.59635
	evm.TU.contig_26337.1	78.5969	74.4511	85.5324	47.2844	65.6641	62.8643	79.309	77.1388	75.6527	63.2299	70.0437	63.7107	58.3578	59.3546	59.5158	56.7608	66.2391	57.8209	62.7657	61.6252
	evm.TU.contig_24967.6	15.0492	19.8181	16.5441	20.1917	14.3282	16.7872	12.1426	16.536	15.2406	21.2489	16.8466	26.425	13.0021	13.0728	13.5197	7.52045	9.90129	13.2442	11.3318	8.69816

## Sheet: Salmon
	Supplementary Table 4 FPKM values of genes in Salmon module of WGCNA analysis
	Sample Gene	zhFf1	zhFf2	zhFf3	zhFf1s	zhFf2s	zhFf3s	zhMf1	zhMf2	zhMf3	zhMf1s	zhMf2s	zhMf3s	suFf1	suFf2	suFf1s	suFf2s	suHf1	suHf2	suHf1s	suHf2s
	evm.TU.supercontig_999.1	28.0284	40.9623	25.5111	22.2656	18.01	19.9017	31.5738	24.724	25.6621	22.3698	32.2074	26.3775	22.4981	10.9078	23.6297	24.9129	27.2321	26.0601	30.326	19.508
	evm.TU.supercontig_959.2	14.2274	22.8314	14.5674	13.6597	12.2385	12.0769	17.3274	15.5172	16.0766	17.8388	15.4358	16.5043	15.4192	17.2512	16.1838	12.2484	14.3976	13.319	13.0544	12.5533
	evm.TU.supercontig_95.68	43.5967	52.7781	46.4059	33.1184	27.5456	30.9065	36.2922	35.525	38.3192	30.0575	26.6658	31.524	33.6384	40.276	25.1	26.0744	38.2213	35.021	19.9364	19.6179
	evm.TU.supercontig_94.74	41.8143	48.8617	43.4379	19.0687	17.6674	24.8111	30.8071	32.0087	34.382	16.982	29.6288	28.9819	26.7528	32.6511	16.819	27.1494	25.194	28.0507	26.6351	18.0369
	evm.TU.supercontig_93.34	8.20987	10.2283	7.10158	5.45327	5.19121	4.89308	5.57341	6.14029	5.29861	6.07212	4.70058	4.18548	5.31959	5.34196	6.69826	7.89858	5.01542	5.56673	5.80173	3.42448
	evm.TU.supercontig_92.66	14.0404	18.5953	13.6412	8.47852	12.9572	13.7102	7.8476	9.22904	10.9094	11.6026	12.3811	13.4976	11.9469	10.6874	9.26715	10.429	11.3811	9.06306	12.7075	10.7036
	evm.TU.supercontig_9.55	45.0428	43.5804	42.3341	34.1247	32.9893	41.1679	31.659	29.0615	30.2131	24.8661	33.7012	33.2904	29.0179	29.6081	28.3923	36.7572	35.3161	24.7597	28.7449	29.3495
	evm.TU.supercontig_9.388	7.72368	15.9268	11.6284	2.40816	3.11945	3.52397	8.53038	6.71847	6.5021	7.62101	4.67382	7.956	5.32148	4.1188	4.01033	6.39915	4.3387	5.57599	3.59987	2.07802
	evm.TU.supercontig_9.246	4.53318	11.7818	7.26013	5.17504	4.4281	4.57357	6.55331	8.94281	7.15737	5.42715	6.08921	5.57743	4.22201	5.2159	5.46083	4.50763	2.42178	5.81866	3.73737	4.00275
	evm.TU.supercontig_9.203	244.441	380.081	259.613	124.447	215.548	189.857	101.663	106.429	101.984	144.126	98.7817	120.663	105.348	133.766	155.787	169.809	199.562	178.645	151.36	128.876
	evm.TU.supercontig_9.2	14.1359	18.6642	18.4202	9.34897	9.46046	14.2547	4.78957	8.11783	6.36578	3.68764	8.13555	14.4246	9.62351	8.05577	10.8948	6.11039	10.1369	7.41102	11.9947	5.75897
	evm.TU.supercontig_87.63	0.1	560.091	0.1	0.1	0.1	0.1	0.1	0.1	0.1	0.1	0.1	0.1	264.088	0.1	0.1	0.1	0.1	0.1	0.1	0.1
	evm.TU.supercontig_87.59	77.1022	100.888	74.5927	57.1781	67.4215	38.0251	40.1453	72.9427	67.1977	40.569	41.4561	64.4399	53.4909	44.3318	35.9675	60.2753	38.3119	47.0836	52.0534	24.7999
	evm.TU.supercontig_84.47	7.55341	9.92838	10.289	6.38389	4.52341	7.65725	7.30329	9.08639	7.53446	6.29274	4.81579	5.52656	5.94811	8.28528	6.15694	8.01085	10.6592	5.47751	5.63828	5.27641
	evm.TU.supercontig_83.55	3.52017	19.1727	9.40745	0.586029	1.16524	2.50748	0.1	3.17077	1.28281	0.709711	0.1	2.55114	2.50713	0.1	1.85162	1.65702	1.4051	0.1	0.1	2.20531
	evm.TU.supercontig_82.32	0.1	47.0547	0.1	0.1	0.1	0.1	0.1	0.1	8.59019	0.1	0.1	0.1	42.7157	0.1	0.1	0.1	0.1	6.73111	0.1	0.1
	evm.TU.supercontig_81.113	1.18732	16.6806	4.93683	2.02352	0.1	7.77212	3.56909	2.78975	1.92727	7.31305	2.17926	2.08066	2.83409	0.1	0.1	6.21757	0.1	1.85572	7.45296	5.88442
	evm.TU.supercontig_79.28	17.7179	25.5307	21.8631	18.9398	13.5827	16.391	16.5743	16.1311	14.618	15.6277	17.1018	15.5616	13.9606	16.439	17.9261	17.0294	12.1224	16.052	17.0024	14.9038
	evm.TU.supercontig_78.72	5.02629	32.7774	5.86967	0.1	0.1	0.1	13.9108	6.61256	24.0374	7.94949	0.1	6.68673	6.15082	9.26679	0.1	0.1	5.80726	11.2942	6.29089	9.97279
	evm.TU.supercontig_77.4	44.4228	48.1082	49.1412	35.853	36.1643	36.3341	33.9432	33.9164	34.6932	28.7647	29.0419	27.214	31.5321	29.0652	34.343	38.6046	36.4728	33.8947	31.245	35.2936
	evm.TU.supercontig_76.59	33.9387	41.8514	38.3221	32.7315	25.4491	31.2225	35.3223	34.395	33.0277	31.699	34.3043	29.5366	28.9113	34.4924	31.0392	30.3801	32.3404	32.7237	24.3177	27.477
	evm.TU.supercontig_75.68	147.163	202.608	162.423	100.444	96.7978	110.367	120.991	128.086	125.035	109.975	93.5063	101.329	143.529	111.101	87.7671	87.6016	109.883	109.62	88.3869	80.377
	evm.TU.supercontig_75.22	296.919	165.54	277.776	341.191	389.794	335.951	592.647	545.086	568.885	506.157	507.579	551.709	511.447	490.224	486.103	544.504	490.324	507.523	566.314	477.83
	evm.TU.supercontig_73.4	62.8463	87.4063	68.2659	37.7909	47.8278	57.3957	44.3144	41.4759	43.9263	25.7806	37.8548	39.8819	35.257	37.9555	48.6371	43.1364	42.3486	42.6727	55.9646	53.622
	evm.TU.supercontig_73.18	19.2229	29.374	8.41205	13.3346	14.9997	15.5144	15.9577	14.8177	15.3475	14.7432	13.1609	11.4526	15.6095	22.2728	10.9292	8.21192	10.8535	10.6784	8.96301	9.61507
	evm.TU.supercontig_71.65	26.7167	17.7859	26.1154	29.9519	43.9803	29.8655	20.4563	27.7065	32.2482	30.4323	48.476	32.7557	30.8945	30.6552	36.7356	32.7469	14.8695	46.577	30.4095	36.5399
	evm.TU.supercontig_71.13	322.322	403.122	341.338	247.087	233.045	282.249	321.442	284.509	295.56	249.926	221.259	279.771	253.216	239.593	246.559	254.063	300.962	263.809	256.962	217.832
	evm.TU.supercontig_7.229	8.46067	11.0268	7.59018	5.31213	0.1	4.51867	5.55587	5.062	5.68048	2.58857	5.28014	2.58583	4.35245	7.5418	2.75754	5.27891	3.91745	4.00069	4.80482	3.64756
	evm.TU.supercontig_682.3	122.329	150.228	122.142	114.785	110.784	107.888	102.486	116.394	105.987	105.357	95.1724	113.697	113.183	107.006	129.751	91.2995	98.717	113.395	130.832	105.508
	evm.TU.supercontig_65.51	56.3322	69.418	58.0318	38.0766	33.7223	40.2596	51.0397	48.1811	50.6159	40.1326	43.2822	39.4919	37.7578	47.7213	37.8114	48.1046	48.74	49.4629	41.2152	36.3057
	evm.TU.supercontig_65.21	9.5247	11.1832	9.71556	6.77589	6.88118	7.72491	6.80066	7.61571	9.17647	5.11849	5.65451	7.80406	9.14576	6.85322	5.37346	5.10505	7.60648	5.81908	6.98521	3.68965
	evm.TU.supercontig_62.53	26.4557	31.8228	25.164	21.6413	21.9918	24.3417	24.6687	24.8011	25.4841	22.2789	25.2643	25.5925	28.2413	22.7553	24.0607	24.6448	25.2188	25.4017	25.3098	21.5608
	evm.TU.supercontig_62.160	9.38558	17.0227	10.2983	5.54732	5.31161	9.89045	2.3836	4.42521	3.23658	5.47749	3.53551	5.04789	3.73853	3.83287	9.34789	5.13789	10.1996	8.36923	3.69642	4.09696
	evm.TU.supercontig_60.41	4.53665	11.7331	4.79065	1.36711	5.63489	2.92109	3.51916	3.36611	4.30557	2.0856	0.431345	1.37161	2.08874	2.59325	0.1	0.608139	0.994454	4.73629	2.20267	1.00819
	evm.TU.supercontig_6.296	32.3446	44.7118	42.0902	29.1442	25.3189	26.2198	29.7863	29.055	29.6803	32.8774	29.874	28.7876	31.2479	32.6147	28.3209	27.5621	29.3761	29.6175	25.8109	25.7622
	evm.TU.supercontig_519.3	22.458	64.9482	40.3055	28.0862	31.4431	42.8879	23.849	29.0211	28.6762	21.0993	12.194	11.6256	28.2167	23.7109	15.801	23.8432	27.1775	19.8958	16.1462	8.50921
	evm.TU.supercontig_51.64	32.6732	50.1994	33.9598	15.9748	16.2978	19.8639	32.4965	24.3822	25.4795	21.6866	29.9069	23.1838	17.9934	34.2637	23.3707	21.2011	33.8174	26.1004	24.0901	17.8035
	evm.TU.supercontig_50.139	4.48421	19.3119	0.1	0.1	0.1	0.1	7.41537	2.97273	3.9562	0.1	0.1	5.66458	10.9261	0.1	0.1	0.1	2.63986	1.77728	0.1	0.1
	evm.TU.supercontig_46.146	49.1705	84.529	62.2876	41.4791	39.8954	42.9333	45.295	46.2545	51.8447	53.8291	47.8338	57.957	40.2723	46.7468	45.7015	40.4692	47.6898	49.5891	47.8446	44.651
	evm.TU.supercontig_443.2	516.73	633.173	464.748	495.882	296.524	369.868	548.498	453.93	526.745	299.389	294.967	354.564	329.686	386.9	249.719	296.334	455.802	373.1	338.843	256.181
	evm.TU.supercontig_44.139	0.1	51.7095	0.1	0.1	0.1	0.1	0.1	0.1	0.1	0.1	0.1	0.1	48.7456	0.1	0.1	0.1	0.1	0.1	0.1	0.1
	evm.TU.supercontig_438.1	0.1	13.2244	10.1024	0.1	0.1	0.1	0.1	0.1	7.32472	0.1	0.1	0.1	18.4574	0.1	0.1	0.1	0.1	0.1	0.1	0.1
	evm.TU.supercontig_41.45	12.5919	27.5377	15.7725	13.5102	6.45993	11.5275	15.0929	11.0608	13.861	12.1346	12.3484	8.90384	10.8874	19.3702	15.9054	9.28148	10.69	10.4395	6.48889	5.73711
	evm.TU.supercontig_40.61	0.1	191.297	66.4256	0.1	0.1	0.1	0.1	68.1051	0.1	0.1	0.1	0.1	0.1	0.1	0.1	0.1	0.1	0.1	0.1	0.1
	evm.TU.supercontig_4.29	4.01125	12.7726	3.81463	4.08879	3.22789	2.92435	4.09201	3.12961	4.52517	2.96046	3.10503	3.55735	4.50012	7.72618	2.6757	2.83654	5.57802	4.1065	2.2655	2.57718
	evm.TU.supercontig_37.135	0.1	85.9743	0.1	0.1	0.1	47.237	0.1	0.1	9.34364	0.1	0.1	0.1	0.1	0.1	0.1	0.1	0.1	0.1	0.1	0.1
	evm.TU.supercontig_36.4	9.72045	23.3104	16.5263	3.08333	6.60215	3.68215	3.00987	2.75863	3.96494	2.23636	3.20957	4.15099	5.18107	1.84308	1.61895	1.46858	2.99955	2.87563	2.92693	4.96613
	evm.TU.supercontig_36.185	46.9026	41.2361	45.1252	23.1482	33.2816	32.5194	32.7324	34.5255	33.7508	23.2407	26.5786	22.6388	24.9136	20.0638	23.1836	21.3109	20.2151	21.7911	24.7533	25.2037
	evm.TU.supercontig_34.6	58.8153	83.0031	67.8156	34.7234	25.9639	36.5426	45.1981	55.2399	54.9181	60.2088	37.5266	43.6745	65.7181	44.0243	59.5002	61.2757	39.0729	34.3366	35.0265	52.1598
	evm.TU.supercontig_332.8	0.1	40.5166	30.2291	0.1	0.1	0.1	15.4262	0.1	0.1	0.1	0.1	0.1	0.1	0.1	0.1	0.1	0.1	0.1	0.1	0.1
	evm.TU.supercontig_321.5	56.3531	102.02	78.7308	65.6018	89.6186	58.8706	58.9641	62.406	48.7965	65.2494	58.202	40.0114	40.7939	71.7782	65.049	55.3396	43.7133	58.778	50.3618	52.2134
	evm.TU.supercontig_32.95	63.9651	59.2657	63.3002	26.3202	42.1858	39.4824	41.2408	41.9084	46.9183	18.1588	21.1618	20.1187	29.2996	27.3649	27.9063	25.1697	42.291	47.9804	34.6154	32.648
	evm.TU.supercontig_32.124	0.1	164.504	0.1	0.1	0.1	0.1	0.1	0.1	0.1	0.1	0.1	0.1	0.1	0.1	0.1	0.1	0.1	0.1	0.1	0.1
	evm.TU.supercontig_3138.1	31.9541	52.48	37.0869	29.08	12.3372	23.8098	33.6139	40.6543	40.9447	12.9493	32.7174	22.682	58.5411	29.8217	18.0092	24.6217	29.8057	21.5598	21.2015	26.336
	evm.TU.supercontig_3.402	19.8309	24.5577	15.7784	5.88744	8.03021	8.40582	12.4565	11.6371	14.0947	6.41625	8.65437	9.05918	8.88079	10.8977	3.75563	6.69613	13.2738	9.24053	5.40619	4.62461
	evm.TU.supercontig_3.265	13.5841	45.9279	0.1	0.1	0.1	0.1	19.4269	0.1	3.10149	0.1	0.1	0.1	12.3124	12.3807	9.72814	15.6275	4.00622	17.5018	0.1	0.1
	evm.TU.supercontig_3.183	5.44578	28.2747	2.14535	4.11136	9.15622	4.08675	5.96353	13.8809	3.20286	9.93357	4.47307	4.20677	0.1	11.3877	3.89209	6.37662	6.29388	18.1384	3.9271	0.1
	evm.TU.supercontig_2981.2	26.3807	46.6801	37.8794	23.7553	32.9993	28.5088	30.7675	27.0282	31.6285	28.537	35.1052	37.5649	34.817	38.6122	22.7085	22.9602	27.5387	25.1653	28.01	29.4177
	evm.TU.supercontig_29.148	45.5102	65.3622	41.0509	39.3287	37.4112	24.2301	29.7374	37.213	37.7393	40.3114	23.629	35.4295	43.1521	48.9486	28.3662	26.7661	39.4336	29.6124	31.7971	23.7116
	evm.TU.supercontig_2800.1	43.7282	3.89507	9.13893	41.6861	31.3319	47.9581	49.1651	30.725	36.4261	50.0523	30.2646	35.0331	15.8297	57.2476	26.157	31.9326	26.8584	46.5873	46.1302	42.0379
	evm.TU.supercontig_27.68	3.66385	20.5907	2.14535	4.11136	0.1	0.1	4.00902	4.69362	4.75429	0.1	4.47307	0.1	2.31688	4.61509	0.1	0.1	2.16463	1.48757	0.1	0.1
	evm.TU.supercontig_27.150	3.45817	10.5755	5.52428	2.43481	1.81644	2.41826	3.55793	3.39804	1.88086	3.0326	2.57724	1.68329	4.34268	4.59911	2.22745	1.34435	0.1	3.36088	2.32197	0.1
	evm.TU.supercontig_26.12	1058.78	1839.93	522.154	0.1	0.1	0.1	875.22	516.134	541.914	0.1	0.1	0.1	508.514	0.1	0.1	0.1	854.211	323.424	0.1	0.1
	evm.TU.supercontig_25.21	2.42126	7.08727	4.01989	3.43989	2.22592	1.47667	3.36812	2.99471	1.87537	2.89094	3.00744	2.05301	2.75505	2.00435	3.58108	1.88645	1.95546	3.64	3.2662	2.48995
	evm.TU.supercontig_25.116	13.7193	33.3558	14.657	2.69105	6.20483	3.83379	10.5306	8.27615	8.70661	8.62032	5.93071	9.68444	5.92823	5.35559	2.49459	3.22312	7.04523	3.26988	2.45125	3.47487
	evm.TU.supercontig_2388.3	12.5935	57.6602	20.1521	28.1387	15.7295	0.1	14.6508	11.4603	11.2502	0.1	15.1784	13.8262	14.9853	0.1	0.1	41.5154	33.914	21.2421	0.1	0.1
	evm.TU.supercontig_214.7	282.456	277.126	268.638	210.679	235.612	183.157	173.024	190.041	192.433	193.317	174.541	171.777	190.659	198.77	218.562	171.726	213.292	171.809	194.267	187.049
	evm.TU.supercontig_213.9	16.9094	28.0359	23.2234	17.1874	14.4668	14.6464	14.4441	17.8994	19.5129	10.3212	19.1104	16.6678	21.332	6.30531	23.8551	17.0097	18.082	13.593	10.1693	8.43642
	evm.TU.supercontig_212.3	9.89869	26.4339	9.36531	18.5239	19.2702	9.68056	13.734	10.1337	10.809	7.03288	7.36163	12.1696	17.1166	13.3861	10.4641	11.1688	7.99117	10.7871	6.22095	8.07186
	evm.TU.supercontig_21.213	4.80537	4.46714	5.14829	2.40134	3.29902	2.37434	2.66862	3.22901	3.8192	1.38139	1.56166	1.88648	4.38326	5.04038	0.781142	1.94895	2.27068	1.81945	1.3108	0.645459
	evm.TU.supercontig_209.42	9.48014	10.9166	8.33865	7.06064	4.37592	7.51063	6.25023	7.35193	8.49289	6.80909	4.55949	5.98704	5.77765	8.97591	5.97565	9.55959	6.23817	8.34193	5.84879	5.69583
	evm.TU.supercontig_20.109	52.2163	50.1843	52.1723	65.5098	67.223	66.5804	68.2708	64.579	64.4093	78.2237	70.4369	69.631	62.0739	55.2694	81.9924	77.272	65.5883	68.176	79.0104	80.3058
	evm.TU.supercontig_2.360	11.6307	16.8002	11.1471	6.7654	7.3568	8.33613	9.46109	9.6375	9.92281	8.45153	6.8631	7.59252	9.82815	5.84807	9.28795	8.39752	6.67434	6.11166	6.57184	7.45814
	evm.TU.supercontig_19.66	5.29198	9.21717	8.67833	4.42658	3.18509	6.73585	3.98674	4.89563	5.69334	4.39921	4.44474	5.46389	6.21795	4.20926	4.74054	3.45556	6.01915	5.29676	4.33931	2.86066
	evm.TU.supercontig_19.178	9.90171	4.78974	8.42096	8.66493	11.4574	7.52037	10.0701	10.3477	9.1988	12.8875	11.1926	9.69942	10.2267	8.35133	10.201	9.33873	8.33036	8.63741	10.3217	10.1067
	evm.TU.supercontig_1833.3	45.5578	60.7445	43.8215	27.3367	26.4093	30.7483	22.6254	33.4993	31.5189	31.3322	44.4655	43.7908	29.2443	24.5828	23.0453	26.56	43.6088	34.9462	27.2118	21.1537
	evm.TU.supercontig_179.6	21.5579	21.9674	21.6198	16.3555	8.41412	7.63062	12.6395	12.9827	14.8689	11.3743	14.2229	13.9954	12.286	7.02641	8.77549	13.4116	16.8786	14.8918	10.5968	10.028
	evm.TU.supercontig_178.22	38.48	70.6202	53.8103	24.1462	14.2488	14.428	34.9328	36.6073	30.2229	12.1819	9.46041	16.4156	26.8734	37.6765	16.9119	12.9141	48.1419	22.9683	10.0181	0.1
	evm.TU.supercontig_169.34	63.1113	115.112	79.7739	32.9704	19.3276	33.4008	79.1743	75.5108	65.4868	32.2695	18.308	28.3661	48.4288	49.5676	28.4564	30.8346	64.8456	46.7508	19.7735	21.0622
	evm.TU.supercontig_162.12	14.8335	21.942	12.2008	12.5888	7.63376	7.60751	12.3451	11.0639	10.7064	9.61581	8.17969	8.19483	10.6883	12.3355	7.90534	5.79274	9.08285	8.79105	5.3758	3.46587
	evm.TU.supercontig_16.104	0.1	548.161	0.1	0.1	0.1	0.1	0.1	0.1	0.1	0.1	0.1	0.1	0.1	0.1	0.1	0.1	0.1	149.999	0.1	0.1
	evm.TU.supercontig_16.103	20.273	34.6145	32.5638	11.8176	16.2987	16.2534	25.865	22.5155	17.6765	19.9144	23.6979	14.4984	17.6334	19.3683	15.7214	18.8655	20.4823	16.3786	12.6783	18.5085
	evm.TU.supercontig_151.13	60.4758	88.4644	67.7966	52.6538	48.4113	47.9466	59.5606	60.0944	55.6731	62.5158	53.2454	62.0057	60.4466	60.0342	46.4008	50.6268	49.857	49.6851	42.4658	37.3836
	evm.TU.supercontig_149.15	0.1	55.8005	0.1	0.1	0.1	0.1	0.1	0.1	0.1	0.1	0.1	0.1	0.1	0.1	0.1	0.1	0.1	0.1	0.1	0.1
	evm.TU.supercontig_146.40	71.1771	116.852	98.7541	74.3061	94.5126	96.7333	80.1424	74.8811	73.6645	56.3058	79.3931	55.9477	93.4129	61.7085	80.4476	69.7943	70.2666	65.8763	91.6693	75.8846
	evm.TU.supercontig_142.59	6.53294	36.8145	14.8684	3.31037	8.40582	10.7461	17.2045	6.09247	8.21006	20.2655	11.53	13.2395	0.1	8.64311	2.06859	1.80875	13.2694	5.99662	0.1	1.68017
	evm.TU.supercontig_142.41	68.5956	165.478	84.1109	55.7088	62.8159	75.5137	123.15	90.0718	84.7393	39.4785	16.2794	42.4747	70.1062	80.2802	57.6583	95.3768	44.2503	60.6661	27.0832	26.9233
	evm.TU.supercontig_136.63	14.0109	14.2939	11.5473	9.55758	8.96033	11.2643	8.5825	9.22235	8.95051	3.39128	6.79023	5.08239	4.20212	5.01039	8.73214	7.90925	7.43809	6.47072	6.19563	4.02341
	evm.TU.supercontig_132.58	24.4346	78.8463	0.1	0.1	0.1	0.1	0.1	22.5501	7.32472	0.1	0.1	0.1	0.1	0.1	0.1	0.1	19.1714	5.76152	0.1	0.1
	evm.TU.supercontig_131.16	26.3504	34.7667	32.2626	15.8524	16.369	20.6925	18.4879	23.2231	23.9478	15.2615	13.3244	20.9682	19.1627	24.4524	14.1746	17.2519	21.2443	22.3378	13.1668	14.1919
	evm.TU.supercontig_128.72	24.4472	42.9868	34.646	18.5109	17.8604	25.9951	21.7422	32.6835	34.4059	22.2604	21.2557	22.7224	41.3494	20.8654	20.3626	13.5925	17.2584	16.6859	11.0498	28.1183
	evm.TU.supercontig_128.51	11.6984	18.3767	10.0568	5.82696	5.32899	4.35489	11.506	7.00546	7.08218	9.67871	4.61694	8.28107	8.15858	8.21111	3.10888	3.15798	6.95217	7.02124	4.17767	6.29945
	evm.TU.supercontig_127.47	54.3231	48.1285	54.1648	66.9583	71.9927	68.4508	58.1176	67.1022	73.9092	90.1162	81.8297	66.3409	68.5883	68.6572	83.2612	82.4146	65.0391	68.9139	78.0143	71.7047
	evm.TU.supercontig_126.36	38.985	44.1108	40.8298	33.6724	41.173	32.8697	46.8242	39.3557	37.5293	28.3292	28.5493	28.4922	31.0499	36.7512	35.4219	32.0935	34.5861	32.8154	36.6338	29.4716
	evm.TU.supercontig_121.6	40.2068	57.0159	55.9886	23.9195	29.1476	35.2997	43.3335	37.857	37.5176	15.2239	32.1254	22.7575	30.277	35.3254	29.1547	22.9275	20.5272	37.2808	33.5383	23.1516
	evm.TU.supercontig_12.86	9.67942	26.7041	16.6671	4.86069	5.11932	7.45234	14.442	13.5782	12.0391	4.01429	5.97972	4.70582	5.70687	8.65306	3.66969	6.31419	9.69278	4.73155	3.05914	2.21755
	evm.TU.supercontig_12.142	14.8102	20.1866	19.2114	8.40085	11.5703	11.9109	12.7499	13.7346	13.6421	6.69639	7.90517	12.0479	10.6715	11.7395	12.3614	6.92712	13.3281	10.8371	12.1854	12.5195
	evm.TU.supercontig_119.73	5.004	3.53394	3.92445	8.18046	8.73644	6.51776	4.36607	5.30634	4.85095	7.51205	7.75254	4.85479	7.78951	4.42817	7.53607	3.80917	4.68706	7.38535	7.88997	7.08167
	evm.TU.supercontig_119.57	10.1859	4.37635	10.4441	5.12275	4.10059	5.07485	6.68208	4.24823	3.17591	1.24547	0.1	0.560144	1.92603	3.03098	0.921822	1.56312	0.512211	1.91869	1.83367	0.758464
	evm.TU.supercontig_115.20	6.46135	17.3959	7.05272	3.80904	1.47447	3.79291	5.0893	6.81804	7.90332	0.1	2.74922	3.9036	5.11207	10.6143	1.24226	4.04558	7.43362	8.58821	1.27965	3.76864
	evm.TU.supercontig_113.28	179.88	219.244	200.533	127.904	128.507	127.571	152.147	175.705	172.808	123.322	128.555	139.35	142.932	146.83	116.591	123.759	143.376	149.288	94.2972	90.9344
	evm.TU.supercontig_112.71	25.9989	34.4605	25.1668	14.1137	13.5749	16.793	22.741	23.5102	21.5393	13.2671	18.044	17.4571	21.0794	21.4265	12.875	13.1687	16.1091	16.3833	13.9636	13.6217
	evm.TU.supercontig_108.70	38.6368	60.6061	48.0892	41.8202	36.8338	43.1267	45.3436	45.3831	43.4276	44.9407	47.3782	43.6878	44.9083	41.142	45.6537	35.3814	39.8547	38.5057	36.8782	39.174
	evm.TU.supercontig_107.36	15.5094	41.9238	24.4831	6.02101	23.7783	9.53024	13.7761	17.7274	19.5797	17.947	8.97311	23.159	14.6721	7.24083	7.74843	17.11	27.626	20.3741	15.9152	10.6269
	evm.TU.supercontig_107.28	15.9997	19.2794	13.4233	0.1	7.47895	10.7458	0.1	1.26294	0.1	0.942055	0.1	0.1	0.1	0.1	0.708688	1.17293	0.1	0.1	0.737716	0.1
	evm.TU.supercontig_106.99	10.1596	13.4614	10.8758	0.865258	2.18126	2.74698	2.88547	3.4714	3.05152	0.898929	0.762778	0.481889	1.09712	0.562097	1.00598	0.1	0.609565	1.05305	0.220787	0.281378
	evm.TU.supercontig_103.5	5.55372	5.46472	7.07832	2.24327	5.26548	2.3698	1.56081	1.58983	1.91076	0.675425	1.37396	1.17035	0.947183	0.466109	1.86894	2.8053	2.07152	2.93228	2.13009	1.84354
	evm.TU.supercontig_10.262	65.9715	110.312	84.6147	53.6775	79.7291	50.6785	76.3895	74.1194	72.7486	51.8503	46.7883	56.4542	75.6099	72.8009	55.0707	65.5302	52.2555	46.0606	67.9556	53.1415
	evm.TU.supercontig_1.120	4.1235	10.6344	6.84632	4.93356	6.30581	6.00696	4.38568	4.39543	4.99003	5.80238	7.2298	3.52082	4.61137	2.68815	5.68962	8.31196	5.23536	3.30758	7.37788	3.35615
	evm.TU.contig_46709	20.034	26.3145	18.5967	12.0785	7.28355	13.106	18.3736	19.3546	20.2942	11.7286	17.1153	14.477	15.1151	21.2853	11.8888	18.0637	15.4135	17.1809	11.8305	9.54422
	evm.TU.contig_45714	18.2659	29.7768	19.7723	9.51301	13.6373	4.7786	12.1978	11.6781	19.4039	21.3875	10.1267	8.74877	18.1158	16.5306	18.2112	3.10777	19.5045	5.47258	7.27454	9.78879
	evm.TU.contig_44606	7.569	17.1593	9.04513	0.1	0.1	0.1	0.1	5.16746	0.1	0.1	0.1	0.1	0.1	4.60324	0.1	0.1	4.42894	2.83132	0.1	0.1
	evm.TU.contig_41535	0.1	547.291	191.257	0.1	0.1	0.1	0.1	189.239	0.1	0.1	0.1	0.1	0.1	0.1	0.1	0.1	0.1	0.1	0.1	0.1
	evm.TU.contig_41002	23.7414	72.3994	33.217	0.1	0.1	12.7156	18.3808	5.46071	14.1603	0.1	0.1	12.8286	23.6592	28.5033	12.0727	19.3146	13.8061	11.5789	0.1	0.1
	evm.TU.contig_40015	0.1	92.8214	34.4026	0.1	0.1	0.1	0.1	0.1	0.1	0.1	0.1	0.1	0.1	0.1	0.1	0.1	0.1	0.1	0.1	0.1
	evm.TU.contig_39226	0.1	67.7605	0.1	0.1	0.1	0.1	0.1	0.1	0.1	0.1	0.1	0.1	0.1	0.1	0.1	0.1	0.1	0.1	0.1	0.1
	evm.TU.contig_38992	144.723	516.243	179.993	0.1	0.1	0.1	0.1	178.22	123.817	0.1	0.1	0.1	119.69	123.974	0.1	0.1	195.675	0.1	0.1	0.1
	evm.TU.contig_38535	0.1	77.5143	0.1	0.1	0.1	0.1	0.1	0.1	0.1	0.1	0.1	0.1	0.1	0.1	0.1	0.1	0.1	0.1	0.1	0.1
	evm.TU.contig_38482.2	32.0079	86.1234	46.6875	22.3586	12.56	0.1	40.9025	52.8745	31.6904	26.443	12.1253	33.1287	12.9047	55.8751	20.7705	33.3811	28.8617	31.3453	0.1	16.7352
	evm.TU.contig_37635	93.317	117.439	96.653	67.2971	69.8748	81.8546	80.5249	79.2774	79.2426	80.1212	68.5599	70.2935	72.1447	64.982	81.9203	66.305	72.6499	76.2161	57.0786	49.7317
	evm.TU.contig_35275	41.2706	80.264	65.3724	30.3959	41.5954	42.0108	27.3338	29.5445	30.2237	23.8986	23.4278	29.446	18.8939	26.719	37.7337	31.7039	39.3745	47.6184	31.261	19.4995
	evm.TU.contig_32453	32.2294	32.1815	34.4709	21.7859	17.0776	22.7924	27.2516	30.4269	27.802	24.6375	23.3599	23.4811	32.7602	19.8014	20.5457	19.0311	19.7603	19.3148	20.2497	25.038
	evm.TU.contig_32361	385.621	320.253	339.062	525.395	581.088	517.663	464.348	452.058	460.43	638.727	539.801	512.302	542.038	506.706	544.092	517.372	493.624	521.186	582.194	575.311
	evm.TU.contig_31932.2	88.5776	102.091	86.3095	59.3275	52.8634	73.0571	84.3956	86.3757	81.8381	66.6211	61.3526	74.6125	71.1595	90.9098	56.5802	70.9346	63.4411	79.9917	64.6914	66.2003
	evm.TU.contig_30608	171.192	343.085	231.868	24.7483	63.0772	61.2065	8.16184	19.5599	16.8657	24.0781	2.05252	2.59598	0.1	0.1	8.47128	15.878	0.1	3.59183	0.1	0.1
	evm.TU.contig_30480.2	1.31557	34.0648	15.073	11.4206	17.9028	9.13052	1.40128	6.16972	1.13082	0.1	9.91724	7.09568	0.1	0.1	0.1	10.8774	0.1	0.1	0.1	0.1
	evm.TU.contig_30379	70.7439	120.536	83.0534	63.2494	75.3205	79.2067	88.4327	82.979	65.5288	52.8619	46.4515	65.429	52.9537	61.3848	62.8799	78.9461	67.1746	53.8465	41.7715	30.5031

## Sheet: Black
	Supplementary Table 4 FPKM values of genes in Black module of WGCNA analysis
	Sample Gene	zhFf1	zhFf2	zhFf3	zhFf1s	zhFf2s	zhFf3s	zhMf1	zhMf2	zhMf3	zhMf1s	zhMf2s	zhMf3s	suFf1	suFf2	suFf1s	suFf2s	suHf1	suHf2	suHf1s	suHf2s
	evm.TU.supercontig_999.3	255.954	221.905	250.254	232.103	254.386	258.864	207.213	212.881	211.019	201.659	206.309	193.271	352.464	333.69	287.512	247.948	304.773	313.11	341.194	346.139
	evm.TU.supercontig_995.1	61.5123	57.123	61.4895	43.1495	76.9766	30.2294	31.5714	59.0109	40.8208	20.6094	61.5831	72.2205	62.2986	57.7975	83.2262	192.841	105.982	126.546	67.3897	65.6001
	evm.TU.supercontig_98.70	25.4005	28.0911	25.9276	37.0075	34.8683	32.3181	35.1542	32.1322	29.8062	30.0793	36.6878	28.3775	34.2484	16.5143	32.8015	28.6282	25.6669	26.6629	30.1105	25.8032
	evm.TU.supercontig_98.59	16.5389	17.6541	18.6865	15.266	25.8583	28.2544	23.5721	12.3689	21.6747	21.6947	22.7511	15.603	12.1998	9.21138	17.7388	9.78917	15.0796	5.19434	11.6642	6.06073
	evm.TU.supercontig_97.80	9.66645	3.95441	10.3095	7.67005	7.81221	5.45894	6.45926	7.81523	6.27596	8.24188	2.37915	4.47043	1.67973	0.1	4.49431	1.83151	4.86463	1.4958	0.613595	1.66514
	evm.TU.supercontig_97.70	39.9871	38.6126	35.5721	26.9873	36.5533	26.8684	34.8353	32.9509	34.4062	33.3202	31.2342	34.3138	53.3414	53.5587	34.576	32.1076	50.3855	53.7962	40.8931	38.4335
	evm.TU.supercontig_97.7	3.38735	0.1	8.64862	4.88935	1.15999	4.86147	4.87048	6.36331	4.86341	2.50692	2.1414	6.94743	14.2066	13.2388	4.49039	4.69074	6.90787	16.9697	5.57619	4.32784
	evm.TU.supercontig_97.35	55.0205	66.7404	78.1726	68.0175	91.5627	73.0316	86.424	75.5542	65.9086	115.169	97.3271	88.4892	35.148	45.596	70.6495	49.342	46.9286	45.3231	70.0021	56.6853
	evm.TU.supercontig_97.26	60.6275	64.4151	61.5799	66.6562	62.9444	72.2891	55.8691	65.3076	56.822	65.0532	66.7139	64.6528	50.7946	48.3872	58.4764	55.8039	44.7572	54.1818	58.767	55.0528
	evm.TU.supercontig_96.4	1.71835	3.63804	2.38253	3.05759	1.89475	2.0512	2.54802	1.9432	3.20777	1.33595	2.50711	0.429903	5.23743	3.77907	1.27674	3.78956	1.94912	3.97718	5.08619	3.87047
	evm.TU.supercontig_954.1	146.576	121.192	136.452	102.889	124.163	120.343	113.857	128.748	137.329	119.242	135.014	127.192	172.36	179.189	109.21	107.312	181.79	174.316	140.77	122.774
	evm.TU.supercontig_95.75	101.536	109.285	103.33	101.642	110.435	107.432	106.471	106.217	106.25	110.648	107.637	106.212	63.1382	79.8488	97.284	99.7785	83.2667	91.1095	81.9974	84.6851
	evm.TU.supercontig_95.19	15.5879	18.0931	17.9119	16.787	17.7835	16.8487	14.4137	15.2783	14.2716	20.7178	24.1539	21.6413	10.9686	11.383	17.6137	15.7228	12.6087	11.3088	15.128	16.2268
	evm.TU.supercontig_94.9	13.0997	14.2122	13.5947	13.5771	14.1896	11.4694	17.7418	11.5703	12.7714	12.4839	10.3897	12.4936	8.76938	8.39421	11.1325	9.04674	12.4552	8.26267	8.95225	9.31968
	evm.TU.supercontig_94.10	30.737	26.3792	29.0004	27.1628	27.2546	34.4258	32.539	27.9586	32.91	31.3529	35.5547	33.3276	26.5314	26.8982	38.9505	28.121	24.892	26.5429	31.2949	29.1235
	evm.TU.supercontig_929.1	33.0318	39.8862	37.8582	37.5579	32.0315	39.6255	33.4816	34.0654	35.6793	40.5373	44.105	38.9344	30.5508	31.4776	35.4195	34.5914	28.2628	28.5184	30.5314	24.5649
	evm.TU.supercontig_92.96	31.5673	25.5607	30.2137	30.3068	26.0396	24.2718	17.258	24.6802	28.0817	24.3437	26.8491	30.0162	11.3473	16.7712	26.1502	9.48824	1.46471	3.55247	11.2843	6.24631
	evm.TU.supercontig_92.46	17.9831	11.3298	15.4789	14.6817	26.2964	32.865	16.2034	16.7296	14.7801	15.0497	17.2588	20.1706	3.20416	7.69214	8.0228	11.3526	10.1137	9.91555	13.018	6.85018
	evm.TU.supercontig_92.38	85.9813	66.2888	60.1209	35.2669	89.6814	56.2026	44.1324	43.6908	42.3987	23.4552	68.7551	36.3175	187.523	190.13	75.0363	59.5855	168.632	192.337	109.905	134.674
	evm.TU.supercontig_92.33	105.011	164.536	122.888	151.721	142.74	146.531	119.467	104.762	96.42	262.926	248.071	163.786	34.4108	28.0248	23.9874	46.1547	19.2933	15.8231	28.2178	32.1014
	evm.TU.supercontig_92.32	217.478	234.309	243.182	332.538	278.451	290.853	241.984	209.07	210.543	315.918	371.343	359.272	125.389	73.7782	109.951	106.986	105.389	98.2325	96.5949	88.3067
	evm.TU.supercontig_92.17	43.7731	36.6205	47.6922	40.5162	41.7935	47.6464	45.4313	40.8208	44.6519	42.1953	48.562	47.9879	39.7692	34.3757	42.5253	35.2474	32.1793	39.4408	37.1777	36.3626
	evm.TU.supercontig_92.110	2.32327	3.86054	3.46936	5.63117	5.28559	2.44688	1.06426	2.28323	3.53452	4.06343	4.24349	5.26621	9.36607	10.8973	14.6405	13.3995	12.0852	7.86843	12.0948	12.0329
	evm.TU.supercontig_91.68	2.314	1.6063	1.75658	0.1	0.1	0.218584	1.15045	1.74764	1.29228	0.400657	0.224682	0.219739	12.5973	11.5826	2.54985	5.49927	12.8357	12.3298	3.73633	3.68245
	evm.TU.supercontig_91.67	0.1	2.12472	0.1	0.1	0.1	0.1	0.1	1.89551	1.31566	0.1	0.1	0.1	8.58097	5.05282	5.33394	23.6742	21.6213	13.636	9.85077	6.82288
	evm.TU.supercontig_91.6	91.6391	84.9441	86.7402	74.6751	93.6326	96.7865	92.3828	99.1362	102.586	94.5468	87.2551	89.6282	77.0674	78.0651	84.3536	63.9447	80.526	67.6471	82.1959	63.8389
	evm.TU.supercontig_91.49	31.1915	28.8241	29.7336	25.7662	28.9443	34.1469	30.5916	27.5757	32.1028	27.0719	30.0833	27.2338	42.6142	34.7798	33.3798	28.5602	37.0241	30.5911	30.5303	35.7146
	evm.TU.supercontig_91.47	18.2813	16.227	17.5703	6.3872	15.835	17.2636	12.1733	12.9509	12.9291	9.32247	15.8959	11.9741	6.76624	7.01506	8.09198	6.61616	7.22667	8.90475	10.125	9.84612
	evm.TU.supercontig_91.41	28.9303	23.9415	31.7852	31.6193	31.8336	26.7332	34.0695	24.733	30.7177	31.196	26.1262	31.8281	34.5308	28.7868	27.2896	23.6731	35.3783	35.9745	34.3966	34.5903
	evm.TU.supercontig_91.15	37.9155	43.4422	39.0806	53.0921	54.8861	61.4153	37.3505	54.7138	49.5738	70.5818	71.4267	74.8755	10.2641	10.922	33.8291	29.375	29.3713	20.2623	29.4834	41.344
	evm.TU.supercontig_900.4	81.3838	148.964	75.1058	71.822	29.4957	128.866	99.5381	110.814	95.8496	78.5949	42.6904	72.554	148.345	210.936	79.8587	110.205	142.781	140.028	161.063	108.701
	evm.TU.supercontig_90.42	11.645	2.88223	17.8563	22.6156	15.3518	9.03997	25.5573	17.5702	8.51101	16.5903	19.741	9.29731	4.87534	4.95189	4.35575	0.1	9.01808	14.9877	0.1	13.7852
	evm.TU.supercontig_9.74	49.2731	33.7768	35.7832	37.5906	40.6813	37.21	39.5519	38.5886	46.2629	28.2124	44.3889	45.5374	54.5582	59.3408	44.2616	39.5846	50.1788	44.1327	32.5247	44.4538
	evm.TU.supercontig_9.387	47.8141	59.0144	55.2342	61.0974	60.1905	48.4235	69.9456	64.9627	63.8554	59.1688	60.6412	56.8689	42.1624	36.601	61.5471	53.7948	45.2252	49.4461	44.1352	48.1905
	evm.TU.supercontig_9.300	155.118	182.31	149.5	209.646	183.785	189.454	203.082	186.082	178.587	211.719	176.888	203.097	121.545	134.798	161.951	141.154	127.42	126.855	128.986	130.011
	evm.TU.supercontig_9.295	49.0752	54.5178	50.08	48.2742	58.4052	60.3551	52.3679	54.0432	49.0364	57.7077	53.3135	52.5523	32.9834	39.9029	35.468	28.5336	35.1845	41.4005	47.6057	48.4376
	evm.TU.supercontig_9.288	56.178	77.791	74.8196	82.2394	63.9937	77.8953	73.9337	61.7793	60.9525	80.6056	84.0411	71.5496	39.2374	42.9524	79.2441	56.9143	55.3326	55.0702	49.9445	55.0994
	evm.TU.supercontig_9.268	56.8994	64.9385	60.0048	65.4089	59.3858	65.7185	56.3227	58.3096	56.3227	65.7268	67.4395	66.3344	44.8941	41.2663	64.7525	61.6851	46.4708	48.2001	56.7507	56.9753
	evm.TU.supercontig_9.225	18.1335	23.1409	16.8438	17.0322	22.7979	21.8229	19.7403	23.293	19.001	24.1876	17.5194	23.9202	17.8591	15.2504	19.8884	19.9358	14.7053	19.0313	17.2304	15.4588
	evm.TU.supercontig_9.202	4.64867	5.10248	6.82408	3.4337	7.35413	3.65829	5.44997	4.01116	3.26957	3.10711	4.25848	3.16158	7.82833	9.09796	4.95563	5.02796	7.27875	4.97171	4.52013	5.22134
	evm.TU.supercontig_9.168	77.0949	87.3162	81.3998	78.4134	92.1192	87.9588	70.0823	68.8969	67.6323	97.5942	83.347	95.2767	51.4323	49.9471	89.2867	91.4136	54.9955	63.6603	75.8738	56.7145
	evm.TU.supercontig_9.136	6.05051	5.42029	9.93273	7.64857	6.15953	5.59945	6.73772	4.11689	6.55587	6.32314	8.37803	10.0335	5.50947	1.50043	5.40675	5.52281	3.78505	3.71294	2.35857	6.61681
	evm.TU.supercontig_892.2	143.047	236.293	168.238	176.579	160.811	152.226	225.093	217.113	221.987	240.806	190.142	270.317	92.7954	106.241	201.485	180.984	104.534	91.4068	148.453	126.897
	evm.TU.supercontig_89.48	7.08019	9.26779	7.49301	13.3307	23.1584	17.0888	14.7876	19.6946	15.1046	27.0007	33.435	21.2979	0.1	0.892339	4.58695	1.82017	1.42971	1.57389	2.47421	0.613484
	evm.TU.supercontig_87.78	12.6348	16.5323	14.4696	16.813	17.482	15.8217	13.9031	12.2928	12.349	17.3285	21.8397	18.1127	0.463397	0.592039	0.737803	0.742749	1.64127	1.74317	0.629945	0.780957
	evm.TU.supercontig_87.66	18.0296	19.1839	24.2812	18.7656	30.5113	28.042	19.3298	20.313	24.413	24.0546	33.8325	25.0171	17.5845	7.1208	35.6153	25.8371	7.98933	16.3617	28.1134	23.2387
	evm.TU.supercontig_87.50	22.9873	19.179	20.1618	18.0132	16.5995	20.4034	21.6796	24.1587	20.6235	20.5599	21.6579	22.5915	18.1303	16.5314	19.5433	22.9623	15.683	17.4112	18.758	18.5142
	evm.TU.supercontig_87.33	65.6429	66.4176	76.7963	101.306	122.458	118.829	94.7323	93.6989	99.2236	109.184	124.586	137.02	33.6117	83.9707	85.5896	56.8808	65.6176	53.8415	87.3414	95.6581
	evm.TU.supercontig_862.1	160.925	149.547	158.06	99.6154	129.911	136.222	111.766	128.941	129.161	92.7644	131.368	133.569	69.6183	80.0326	118.768	106.165	117.532	111.742	115.802	107.763
	evm.TU.supercontig_86.39	41.9209	40.4321	39.8247	46.5412	43.3785	47.8039	41.3228	43.5363	46.1897	44.4053	54.089	43.7553	38.0798	32.6005	48.6606	48.3755	33.0397	30.552	39.9196	40.5011
	evm.TU.supercontig_85.96	274.724	421.161	307.922	266.393	447.995	536.786	218.994	227.417	216.856	282.807	446.392	436.359	220.051	223.807	326.301	230.466	125.979	142.699	444.275	317.401
	evm.TU.supercontig_85.89	259.066	261.118	240.135	210.291	244.517	237.725	277.462	282.925	292.14	199.544	237.695	213.842	359.46	359.044	267.707	246.645	302.596	306.017	275.304	266.835
	evm.TU.supercontig_85.104	5.00991	7.61519	7.31481	5.42429	4.82564	6.68626	5.60272	6.62654	4.08237	9.69535	7.06522	7.11623	3.5634	0.1	7.84668	5.43712	4.77524	4.25095	7.3583	5.35075
	evm.TU.supercontig_84.44	789.434	598.581	693.666	633.896	962.275	774.831	626.946	684.455	621.612	572.109	653.928	630.715	1168.74	1260.13	856.927	728.461	1187.08	1162.94	1158.99	1135.82
	evm.TU.supercontig_837.2	78.9999	98.1402	97.0649	99.3635	119.535	97.1811	88.7051	87.9815	95.7889	90.4938	84.6035	98.2005	94.9778	81.5571	89.0487	68.6207	68.1467	78.1077	67.93	70.1321
	evm.TU.supercontig_83.100	27.9532	26.4089	30.5674	26.4142	20.8532	23.2876	27.2534	28.3662	28.0865	28.2211	30.4983	27.3388	21.1884	17.1018	28.3212	22.3653	20.8525	24.6317	21.4229	20.4742
	evm.TU.supercontig_82.38	37.5416	37.7792	42.0927	33.9991	28.7529	36.9522	30.7146	29.4388	29.9067	36.6888	31.9468	34.1965	20.4655	21.0189	41.0864	37.6	28.8535	32.5076	31.9571	31.8095
	evm.TU.supercontig_81.156	24.8398	16.7168	18.9556	29.5898	24.5949	27.9109	19.3607	24.9617	23.5581	28.0142	32.7901	33.2534	23.3867	19.1441	19.8521	17.6073	12.5773	13.1512	16.4392	18.057
	evm.TU.supercontig_81.15	2.79408	3.86799	4.11565	6.93543	4.33004	4.29263	4.22914	5.99778	5.72357	6.15324	4.99775	4.56846	2.74156	3.38603	3.65646	2.37265	2.6978	2.30975	2.77845	3.11551
	evm.TU.supercontig_81.140	108.729	81.7003	98.9607	97.6132	119.366	121.378	101.219	108.39	100.56	81.9129	97.3191	107.198	81.5454	61.8397	87.1912	92.5183	78.8409	73.6845	88.4688	92.7759
	evm.TU.supercontig_80.84	41.4367	54.6895	46.134	49.8938	51.4732	43.3057	55.5797	48.583	47.3412	54.3481	45.2068	44.6208	16.4562	22.2698	28.3384	44.1574	21.8961	20.6175	19.1647	14.3074
	evm.TU.supercontig_80.54	28.8581	27.1655	27.0163	24.641	32.6173	23.1234	35.1565	31.1794	29.2728	34.1183	28.1285	39.9848	17.8956	21.0165	13.6464	11.829	13.808	12.2115	9.49756	18.0851
	evm.TU.supercontig_80.29	489.908	487.92	511.077	562.505	580.678	516.318	495.334	520.221	505.283	544.979	531.234	494.428	239.447	254.008	550.771	396.46	380.359	341.088	420.598	377.296
	evm.TU.supercontig_80.108	21.139	23.9974	30.0202	26.9204	43.5595	23.9074	25.9969	28.2849	20.7414	36.2038	32.7624	31.4025	15.0364	7.10736	24.6862	16.9327	15.2286	19.6906	22.0048	25.467
	evm.TU.supercontig_8.297	41.3727	53.1841	39.0669	42.2947	43.4253	49.6411	42.4746	47.6388	44.9103	43.9167	49.1725	42.4423	37.0247	37.3011	52.7838	37.9835	35.3885	37.6525	37.4229	50.1995
	evm.TU.supercontig_8.291	140.466	156.518	144.725	122.239	151.099	136.766	162.974	166.454	155.912	169.654	174.862	165.241	120.739	103.623	160.673	176.382	119.638	115.856	150.847	147.005
	evm.TU.supercontig_8.27	24.5284	23.2415	25.5828	19.1356	20.5258	18.5261	27.5279	27.9081	26.547	24.7647	27.2036	26.3881	10.4282	13.3119	11.215	12.4603	10.2483	10.124	11.8303	11.597
	evm.TU.supercontig_8.244	3.42007	6.01542	5.46059	7.7712	6.02013	3.14648	5.79532	2.05501	0.979637	2.99049	4.1684	2.44024	0.799143	0.1	0.798712	3.77978	0.1	4.70719	0.829984	1.22073
	evm.TU.supercontig_8.229	53.3082	42.9051	44.2044	99.1452	76.0732	93.2188	70.2238	69.0133	70.4389	91.2758	99.4379	95.3596	9.80718	11.5631	24.7403	19.9119	16.9319	11.0892	20.663	17.0677
	evm.TU.supercontig_8.227	87.701	110.446	92.4721	122.871	100.243	108.631	92.7753	85.9116	85.2529	139.697	95.7548	119.274	47.7743	47.7835	66.6709	71.878	59.8336	42.9302	51.8302	37.2129
	evm.TU.supercontig_8.185	2.92183	1.73396	3.22964	1.92177	1.29042	2.44137	1.04071	1.50874	2.12094	0.784824	2.75562	1.37479	5.48868	7.8546	6.74681	3.61103	4.74882	5.70076	3.20664	6.07237
	evm.TU.supercontig_8.120	40.12	47.8613	45.6218	41.3529	42.458	49.0026	40.8143	45.802	45.0117	50.3179	54.2018	48.191	27.9819	29.2107	51.5539	41.5817	29.6972	25.6475	39.6549	47.3982
	evm.TU.supercontig_8.118	28.0932	23.1514	30.556	25.0885	39.6277	30.4963	28.5367	27.0031	30.5526	24.4875	30.0724	35.9519	22.8059	14.2693	11.5318	18.9167	7.81782	11.9065	9.73956	12.413
	evm.TU.supercontig_79.65	26.3595	29.3633	30.1379	28.1572	18.256	24.4472	25.873	26.6348	24.1439	28.441	26.6031	23.9632	19.0749	18.3386	27.6677	31.9998	26.462	24.4116	26.8583	23.5077
	evm.TU.supercontig_79.52	32.1195	28.9453	27.0001	39.1473	22.7527	31.6161	31.8917	29.8356	23.1521	22.5001	33.6229	26.6021	21.1754	9.32506	23.79	20.6397	18.688	30.5267	25.0059	17.0661
	evm.TU.supercontig_78.87	29.1541	15.5847	25.9474	2.01491	10.0015	7.19817	8.66727	10.489	8.58039	1.09969	1.76027	1.2159	27.7652	46.16	6.90996	4.45777	49.0029	42.0375	8.2624	9.87118
	evm.TU.supercontig_78.82	47.6388	75.3482	50.8435	56.2795	47.0742	51.2487	53.9447	55.5025	52.0796	51.7938	56.953	51.654	25.5792	26.1421	53.5377	59.5485	33.7537	40.9728	45.7154	35.1991
	evm.TU.supercontig_78.69	75.2109	76.8415	68.2717	86.4009	66.6027	80.3048	68.0722	66.5519	69.39	81.6857	81.6546	84.8436	55.577	55.2464	59.7372	61.2636	67.2336	62.5055	66.2495	62.8277
	evm.TU.supercontig_78.3	78.0734	80.6024	82.671	105.266	90.7697	95.2022	78.3504	85.0553	86.315	84.9389	83.1392	90.922	53.8388	59.7767	91.7324	78.777	63.8854	57.1148	68.0574	59.7739
	evm.TU.supercontig_78.20	116.677	117.666	109.564	120.813	138.781	119.225	115.198	113.435	123.69	91.4577	90.4834	102.098	177.188	162.467	94.0155	108.793	168.013	168.151	148.642	114.123
	evm.TU.supercontig_77.8	21.829	16.6112	18.7623	27.442	20.9118	20.8825	16.2765	17.7984	17.0183	21.4412	18.0108	19.8194	24.9624	22.2657	31.7253	24.6069	33.851	25.7793	27.2843	32.0735
	evm.TU.supercontig_76.8	30.9078	43.9326	37.3889	47.6283	28.3041	57.8218	42.7729	28.5922	39.0896	50.9647	42.2298	39.5864	20.3272	6.68243	40.3405	32.4512	37.6458	23.1037	30.2762	20.7624
	evm.TU.supercontig_755.3	22.6639	22.659	31.104	23.7685	25.9339	32.7674	23.5414	22.959	25.3672	27.5712	28.1956	26.766	21.0624	16.3444	27.0032	19.7907	14.7862	24.548	25.033	23.1139
	evm.TU.supercontig_753.1	61.0996	75.3754	68.1769	52.7328	60.2931	68.2097	75.0803	74.4573	76.0801	72.0303	67.3847	68.1547	52.8554	45.0925	45.4587	37.6576	57.5068	47.686	41.9702	36.2735
	evm.TU.supercontig_75.30	68.762	65.0885	69.7239	63.8667	65.6217	66.8547	65.9197	59.5784	66.543	68.0034	58.1072	58.6981	57.2596	57.5522	81.4535	60.785	48.4275	42.9516	56.7819	62.9383
	evm.TU.supercontig_74.85	75.2318	71.9191	65.5103	59.9206	49.7942	40.9938	62.6653	59.1806	72.82	36.4815	33.2815	51.1059	141.286	82.678	46.336	35.4748	129.737	115.513	78.4793	43.646
	evm.TU.supercontig_74.21	415.131	543.292	476.025	523.25	537.086	577.365	663.979	599.229	607.449	573.981	519.602	572.802	362.957	330.901	391.105	405.487	343.498	338.359	348.77	319.487
	evm.TU.supercontig_727.2	23.4722	28.1055	28.2526	25.7095	21.5203	30.0337	22.6491	26.4443	22.9404	28.9167	29.4724	31.4281	20.5634	16.8269	26.4185	24.5204	18.464	17.8251	19.497	16.8611
	evm.TU.supercontig_72.63	21.6833	19.9132	22.9125	24.1603	19.5705	22.411	24.4966	25.8583	26.1209	24.2416	24.3837	25.242	14.1766	19.8976	21.2494	19.1581	17.1447	17.3154	18.5645	17.7655
	evm.TU.supercontig_72.32	70.4484	82.0937	81.1994	114.961	106.354	77.6456	97.7719	89.1145	92.3601	92.4848	82.4894	84.6489	68.7024	62.2897	79.6201	82.4472	66.9452	78.4536	75.8921	61.9299
	evm.TU.supercontig_72.1	17.7875	18.9078	21.3626	17.1606	23.8341	20.9219	23.5523	36.0887	33.478	37.0881	35.5872	37.7314	0.922342	0.455433	1.02286	0.338336	0.247186	0.1	0.662058	0.522312
	evm.TU.supercontig_717.2	35.7583	38.2604	41.911	28.4779	40.9208	38.7787	40.7305	35.5949	41.0966	63.1616	55.0792	67.9118	11.1172	10.3124	14.1381	20.3883	17.5752	14.8027	19.7626	14.4099
	evm.TU.supercontig_71.12	65.0404	75.5855	69.8528	66.9881	67.2471	69.6228	60.6502	67.4757	66.3198	79.5489	78.1779	82.7851	57.7615	55.6907	68.2868	58.8804	56.1326	57.5293	64.1797	55.7361
	evm.TU.supercontig_701.4	2.35449	1.7971	2.12574	2.26209	2.00444	1.71624	1.86931	2.71691	2.104	1.12465	2.28124	1.43873	3.31164	3.43655	2.73876	3.10656	3.68199	4.13619	3.19757	4.40867
	evm.TU.supercontig_70.5	12.5556	13.5205	11.5695	10.0948	16.815	15.9799	18.3969	16.3305	15.7201	15.9782	19.9819	18.1179	10.6722	11.5119	14.8685	9.55959	6.7643	7.94946	14.9792	10.7829
	evm.TU.supercontig_70.15	21.6013	19.3033	26.9039	28.3027	23.3361	23.8169	24.3007	26.4725	24.0712	22.9205	18.3913	26.1028	34.4113	31.91	23.2586	19.3523	27.4334	34.8557	28.9302	29.2695
	evm.TU.supercontig_70.105	73.9741	125.882	87.1399	90.3855	99.3783	86.5607	85.9885	64.5673	67.6358	135.589	107.701	163.448	45.6747	59.3464	143.461	122.124	62.8103	60.2327	74.4169	57.7577
	evm.TU.supercontig_7.96	5.15646	1.79867	5.56997	3.73899	1.10583	0.1	4.02427	4.60405	6.18706	3.52892	3.97346	1.02817	12.0688	11.9058	1.76536	1.55367	8.82266	10.0543	2.69975	5.44496
	evm.TU.supercontig_7.93	11.4195	10.1833	17.0685	6.771	16.5247	14.5496	13.5919	16.9138	17.8754	12.1262	12.7901	14.3684	20.3639	24.5229	11.338	11.4596	25.233	19.1784	22.6513	12.7048
	evm.TU.supercontig_7.33	14.501	16.4623	11.2658	7.8619	14.2769	9.55225	15.5514	14.3112	14.6324	9.47716	15.9517	11.0321	28.7799	27.9339	21.1544	22.1468	28.1032	27.0185	28.7175	34.0185
	evm.TU.supercontig_7.258	44.2249	55.4317	51.901	51.7216	59.6805	57.9352	48.3611	49.6146	53.2267	57.2353	59.5626	56.8469	30.5576	35.8435	60.5595	57.311	42.965	36.3859	53.7291	57.4675
	evm.TU.supercontig_7.200	144.246	117.425	118.846	170.096	173.162	147.696	98.8411	107.471	110.668	139.485	111.488	105.043	199.418	259.137	144.978	121.629	223.971	213.818	173.093	168.223
	evm.TU.supercontig_7.101	6.89545	1.25916	1.96306	1.45424	0.1	0.1	0.991261	4.22122	1.49728	0.1	1.55372	0.1	6.5221	14.6599	11.3921	4.4196	3.03978	2.88119	7.85614	4.13035
	evm.TU.supercontig_698.1	20.5058	21.0733	21.3678	26.1642	22.4033	24.2498	25.6574	25.7008	21.8675	26.9716	28.6073	25.7133	11.589	16.1151	25.4209	17.113	14.164	13.2458	14.8852	15.9356
	evm.TU.supercontig_69.80	57.4776	68.023	65.9778	58.4109	109.369	87.3046	83.6038	75.2092	63.0501	81.7208	97.6526	80.1631	32.087	79.184	77.8133	77.1108	39.9474	52.0523	72.0916	22.1361
	evm.TU.supercontig_69.75	12.3459	4.68971	0.1	18.0814	0.1	17.7525	10.5583	0.1	8.26295	0.1	0.1	9.07362	29.8419	56.2329	25.2991	13.6918	53.304	25.1353	34.0943	13.6209
	evm.TU.supercontig_69.54	74.0524	71.391	77.9891	75.2886	62.8034	86.9932	72.7951	82.5077	77.7825	73.1414	98.0446	98.4368	58.3431	52.8947	37.5961	33.9094	51.5307	44.5565	31.3253	35.1794
	evm.TU.supercontig_69.34	59.1497	59.0789	62.2197	53.4621	60.6767	55.8937	55.3654	58.7594	53.4318	63.2382	56.3656	58.6355	50.7475	58.7542	54.0075	53.7416	49	55.9336	51.9787	47.3937
	evm.TU.supercontig_69.27	8.44788	13.0872	10.0974	14.3984	10.6959	9.4404	14.841	11.8564	9.75622	9.56818	17.0043	11.4556	10.424	2.26037	9.73731	6.59408	8.08588	8.51363	8.02784	10.9069
	evm.TU.supercontig_686.3	15.2927	51.7095	0.1	0.1	0.1	0.1	0.1	20.8932	0.1	0.1	0.1	0.1	0.1	49.915	0.1	116.069	0.1	105.084	154.754	0.1
	evm.TU.supercontig_681.3	5.44232	9.3059	6.98651	10.6127	7.59563	8.52634	7.36639	8.23989	7.76585	6.09959	7.01721	8.60784	3.63583	5.90819	4.24683	4.98049	3.26104	2.8169	3.41838	5.41317
	evm.TU.supercontig_67.79	36.2369	41.9802	39.5334	36.5533	31.0902	37.7731	37.9836	38.912	41.226	41.7822	41.3254	44.097	33.1921	24.0257	39.0671	38.5491	32.0673	33.3779	33.2761	35.5637
	evm.TU.supercontig_67.73	8.31285	5.31668	3.78105	13.6238	6.66161	8.72302	8.62003	9.99536	10.017	4.24403	5.7552	3.41601	0.41617	1.11977	3.86222	3.95718	6.06961	5.57742	2.37955	1.82203
	evm.TU.supercontig_67.70	3.42094	5.12199	6.84983	1.02803	5.84197	8.97645	3.44545	2.42351	4.60579	4.3657	1.07047	2.89339	5.9407	9.51668	2.31369	0.596249	7.97905	8.96286	6.553	4.97631
	evm.TU.supercontig_65.79	86.4218	61.4725	62.0445	56.0998	66.9129	56.4598	71.861	62.6603	76.1886	31.8954	64.3808	47.685	106.37	92.061	67.875	68.7892	96.0597	97.7724	105.218	65.1026
	evm.TU.supercontig_65.6	3.84901	3.59962	4.56891	5.15881	4.59048	4.01511	7.55423	4.35298	6.29703	5.06376	5.08746	6.15126	2.20402	1.0322	1.81884	1.86192	1.72274	2.91856	2.33507	2.01494
	evm.TU.supercontig_65.48	2.83887	3.70873	1.55494	2.68326	3.39885	0.952718	2.18256	3.24728	2.75208	1.71992	0.552073	0.53353	15.2914	10.7906	2.80927	9.06925	11.8497	16.8253	7.8632	4.44123
	evm.TU.supercontig_65.27	16.776	21.7843	23.8525	24.5071	19.9811	21.6839	18.3526	20.8467	18.1529	24.5988	28.7446	22.6179	12.9427	11.9236	20.0095	22.3437	16.8401	15.3698	20.2426	18.3796
	evm.TU.supercontig_648.3	48.0684	46.8967	47.3526	49.5834	36.5934	44.9093	53.6227	51.1042	46.907	45.3137	41.5206	54.0995	40.1472	37.9941	27.2894	33.3073	41.1448	27.5183	39.7658	37.5977
	evm.TU.supercontig_64.98	18.1993	1.57382	13.1077	3.83149	6.36862	3.82069	2.36181	0.1	0.1	2.43326	0.1	0.1	13.4889	27.8775	14.0564	9.00371	5.02317	9.56755	14.3633	5.70614
	evm.TU.supercontig_64.96	100.447	123.822	103.701	94.8606	115.419	98.9868	100.567	103.451	95.0846	109.096	100.94	105.925	81.8746	79.7174	111.4	115.643	84.3701	91.0707	108.839	109.802
	evm.TU.supercontig_64.132	146.426	186.254	189.753	99.1626	144.576	125.913	141.188	85.3535	130.495	78.3628	243.9	62.3621	218.929	185.674	88.8274	140.324	180.86	188.615	152.866	189.598
	evm.TU.supercontig_64.126	45.1993	61.8828	51.4152	59.7387	50.78	64.4545	50.8611	50.7711	56.3917	53.6892	55.7379	53.4535	48.3328	43.6032	49.7409	45.027	44.849	48.4483	43.609	48.2119
	evm.TU.supercontig_632.1	4.00373	4.39544	5.0796	3.26694	2.49074	3.2322	4.22432	3.58245	5.73995	3.4585	1.87927	2.53958	11.3349	13.3266	6.1852	2.83723	7.60453	8.29301	5.87218	4.62573
	evm.TU.supercontig_620.2	21.1544	11.986	22.6141	19.0126	13.0828	18.2652	21.6099	16.7816	14.1582	22.3535	19.4367	15.649	12.5702	3.72519	15.6076	11.4517	9.34241	6.47787	15.2634	17.2442
	evm.TU.supercontig_62.84	27.6241	35.4154	30.5715	37.4315	26.6867	38.8738	34.2948	29.5475	25.8089	35.8154	36.5103	29.3724	25.0432	27.7179	30.2439	26.4919	23.6301	24.0658	29.0276	25.012
	evm.TU.supercontig_62.8	17.2915	16.4392	19.3747	10.4242	15.2617	12.4051	23.1067	16.646	17.9252	16.8998	15.7966	16.5555	11.7178	7.48786	6.42645	4.54751	7.80682	5.15119	7.05401	7.0564
	evm.TU.supercontig_62.63	5.34795	4.57251	3.70677	3.9243	4.62445	3.25353	3.5381	1.89151	3.1208	1.69809	5.10054	4.57779	5.09869	5.82929	4.6629	7.76801	7.89423	6.09289	5.2374	6.49626
	evm.TU.supercontig_62.61	6.6747	2.75526	5.0867	5.84723	2.21998	4.86147	4.18898	9.49496	9.09755	6.11731	9.2863	8.90384	4.249	5.35552	6.24654	19.9932	17.4979	14.7929	17.4413	7.14639
	evm.TU.supercontig_62.142	150.811	134.383	143.33	97.665	136.232	126.222	117.75	123.889	130.975	111.743	117.603	128.921	159.314	144.304	150.166	151.766	145.815	149.833	144.155	156.758
	evm.TU.supercontig_62.133	6.5516	12.3391	6.02214	8.99323	9.79801	8.65154	8.87477	10.9211	9.14812	10.9364	8.34908	10.2438	0.893915	0.670013	8.91654	13.5815	4.61362	6.10265	3.37792	5.04307
	evm.TU.supercontig_62.13	0.794622	1.03759	1.60882	0.1	1.24134	2.14903	0.1	0.930272	2.90821	0.1	0.1	2.20657	33.4031	25.958	12.4024	6.68024	23.2896	13.2952	7.95511	10.7337
	evm.TU.supercontig_62.121	54.1222	37.8901	44.0139	32.6094	40.3636	37.5023	35.3229	34.7876	34.4557	17.6392	22.4125	37.6288	5.81607	4.4137	1.25842	1.24399	6.39896	5.1707	0.886492	2.9673
	evm.TU.supercontig_62.120	82.082	63.7442	75.5347	69.5293	85.5106	79.8682	81.4099	63.9836	78.0795	40.2479	63.3597	83.5113	120.491	133.565	131.409	159.547	111.667	114.372	95.3688	121.092
	evm.TU.supercontig_62.113	244.746	312.767	253.376	285.584	332.864	315.39	251.597	275.747	294.128	281.761	278.552	280.809	215.792	184.379	351.679	293.73	197.874	197.2	255.086	249.675
	evm.TU.supercontig_610.2	56.9101	40.6383	36.0307	35.1886	25.8467	23.993	26.1196	17.9291	23.3505	21.6973	16.8486	23.1391	173.239	130.983	36.3405	34.2176	89.7351	112.729	66.8383	91.2777
	evm.TU.supercontig_608.2	29.9421	34.9018	30.6768	33.4881	34.6492	33.1702	29.4697	29.7041	32.4936	35.5856	35.7122	33.2138	25.1569	28.791	35.4484	33.712	27.9428	23.0328	30.3533	30.4997
	evm.TU.supercontig_604.6	36.577	44.0969	35.1149	43.0469	33.6254	40.2888	35.7689	37.1766	37.8962	46.9474	41.2676	41.6532	29.5605	27.7733	36.5273	40.7653	33.6462	31.9665	36.8611	35.0552
	evm.TU.supercontig_60.98	416.607	265.223	303.782	113.463	140.357	134.738	194.977	198.603	247.571	90.0454	105.201	110.404	470.665	500.548	118.456	121.346	574.87	677.832	170.535	183.752
	evm.TU.supercontig_60.85	5.99395	2.80524	6.61547	11.7337	11.2457	3.41345	6.33238	10.9457	7.46433	12.5903	5.47456	12.0693	1.33636	0.1	4.74728	5.39327	4.63929	2.49368	4.86301	0.1
	evm.TU.supercontig_60.32	61.0663	74.9747	65.4005	58.406	61.3418	60.0989	64.5777	55.3545	58.1311	75.1356	51.172	67.2137	39.362	43.8887	65.1481	73.279	54.5905	55.7201	62.328	65.1695
	evm.TU.supercontig_6.428	224.803	218.601	234.514	194.388	149.173	186.073	223.864	235.546	232.809	196.162	184.832	180.931	234.878	252.749	272.478	281.217	252.641	248.941	236.15	230.072
	evm.TU.supercontig_6.40	25.5409	34.2698	25.2057	40.5904	36.1997	28.5751	31.9232	29.1447	29.7009	67.3435	41.0198	42.9209	29.8219	56.0256	51.3474	67.8755	79.7333	60.1735	56.3596	42.9378
	evm.TU.supercontig_6.391	49.5693	56.4254	45.5088	50.4642	52.4608	45.8497	39.3341	51.2764	44.4081	54.7347	47.0667	35.0658	79.1709	72.4806	57.3839	68.1473	68.3677	60.6877	67.363	65.353
	evm.TU.supercontig_6.39	24.4339	32.5761	27.4942	38.2831	22.5487	20.922	6.33001	8.22802	8.09211	8.71465	5.12066	7.11239	27.5296	35.8799	73.0283	76.7212	48.6103	46.0129	40.422	31.956
	evm.TU.supercontig_6.306	33.1208	33.0108	32.0869	24.1564	31.3674	34.4801	23.6209	26.5762	22.2272	21.5825	30.3543	23.7376	43.5655	36.6618	43.689	38.5582	40.5706	47.4657	43.0927	45.1795
	evm.TU.supercontig_6.3	8.91687	7.78246	9.17204	8.07985	9.34629	4.5396	5.79072	4.37211	6.50608	8.22612	9.72896	10.5902	3.30314	2.68705	5.66298	6.90437	7.28893	2.94906	6.4816	5.80322
	evm.TU.supercontig_6.287	164.957	172.521	181.475	162.506	193.305	175.228	173.269	162.446	172.967	174.647	172.551	158.959	181.538	209.715	181.736	157.123	209.62	206.44	163.705	191.774
	evm.TU.supercontig_6.269	20.1058	12.8335	15.5829	14.5708	18.705	16.9908	14.5352	15.8013	15.8296	20.4166	20.4265	19.964	10.2509	13.1264	13.5937	16.9019	11.2503	15.5873	14.4693	13.0182
	evm.TU.supercontig_6.20	70.4107	71.6511	130.432	0.1	43.2257	75.2173	86.8815	109.534	54.8476	141.802	83.2823	74.2122	0.1	70.0557	0.1	55.7284	31.1866	12.3347	36.6493	0.1
	evm.TU.supercontig_6.18	34.87	37.255	42.3496	40.8227	45.9076	44.8086	39.2154	36.4582	35.6343	46.7041	47.2917	45.4252	25.9525	24.2778	39.2511	32.26	24.8208	27.1261	31.1373	31.2367
	evm.TU.supercontig_6.175	88.4515	105.042	89.509	88.4003	177.246	111.293	62.3945	83.5702	88.5142	52.9758	76.2853	80.0328	189.87	187.035	214.081	226.108	219.549	199.624	250.71	194.895
	evm.TU.supercontig_6.172	2.39935	2.56633	2.40315	1.68954	2.19917	1.78294	2.09138	3.66875	2.88704	1.09564	2.34096	2.36546	9.91291	9.0619	5.64157	6.85112	9.32749	8.88548	9.45375	13.6549
	evm.TU.supercontig_6.152	28.82	30.8337	21.5952	32.4615	27.3083	29.4196	21.4102	28.329	18.8312	30.1324	37.7364	30.7789	14.6551	13.7803	39.7744	34.9934	16.0164	15.1066	20.47	27.9931
	evm.TU.supercontig_6.146	152.912	142.178	169.277	183.568	168.257	169.412	160.36	152.045	151.996	172.286	166.198	167.902	74.9142	85.3216	180.148	129.526	148.6	138.229	159.078	146.283
	evm.TU.supercontig_6.129	24.5665	27.3505	24.9281	23.8704	25.6719	27.4849	24.204	28.7365	27.5837	31.2876	30.2838	29.1731	22.7062	19.7288	25.0222	23.9337	21.5114	19.5961	20.5444	20.5709
	evm.TU.supercontig_6.117	24.3203	29.678	26.6116	29.2884	24.235	28.5404	22.4199	26.8466	24.5401	31.1922	33.8888	25.7852	23.2826	17.6298	28.2509	27.8033	18.9295	22.4729	24.8857	27.1812
	evm.TU.supercontig_6.10	37.035	50.4479	46.805	41.2841	53.7237	63.1786	45.7142	43.6863	44.9769	47.0577	64.7439	48.8243	37.1514	27.4978	62.4972	41.8882	25.5035	36.1239	49.7173	44.187
	evm.TU.supercontig_599.2	62.4524	58.0872	51.4316	56.804	53.2447	60.9898	68.4496	67.7416	59.8772	54.3481	55.3718	54.9887	68.8402	66.1327	55.3098	52.3162	63.1107	75.3799	56.7164	53.1604
	evm.TU.supercontig_59.132	5.03413	3.31795	4.73423	5.87982	3.47377	3.16161	4.8652	4.26663	3.71593	6.56691	3.32662	2.99091	8.84547	10.7403	6.90332	16.0097	8.14189	15.8229	9.8796	12.4701
	evm.TU.supercontig_59.106	93.9886	113.676	97.3155	101.811	90.8333	101.699	123.549	112.781	110.411	99.7762	97.265	109.939	75.9241	72.1293	74.0107	67.5141	61.8268	57.9022	59.5416	53.7281
	evm.TU.supercontig_58.81	5.71213	15.9069	8.86196	18.2354	8.46638	9.55531	9.22478	10.0266	10.2824	14.4681	10.1376	14.5372	9.10665	5.16944	8.69679	7.74494	8.66522	7.02124	7.3492	10.4324
	evm.TU.supercontig_58.44	60.445	54.6458	56.1959	51.1619	48.368	60.5396	48.5167	58.2705	51.8869	54.4259	57.2156	59.549	28.9932	36.863	46.5477	42.2568	44.9082	37.7685	50.1788	45.2151
	evm.TU.supercontig_58.133	22.3071	22.5463	25.3719	14.9403	18.9666	12.8075	15.4127	30.3505	22.4843	9.65649	8.09394	5.74922	62.9631	25.039	18.4665	48.3178	32.8567	59.2617	25.2166	68.1887
	evm.TU.supercontig_58.114	33.112	38.952	40.2141	25.0662	30.2399	30.9522	38.31	34.0673	35.174	31.9837	39.5089	34.063	15.5216	14.9034	19.3435	13.9573	16.7567	18.9048	16.0372	14.1818
	evm.TU.supercontig_58.100	12.0335	9.61783	8.28185	14.7842	16.9468	22.263	11.8286	10.6901	11.7515	16.1296	15.6197	22.0958	0.703722	4.59865	5.30851	4.18629	6.12182	6.88511	6.16911	9.3785
	evm.TU.supercontig_575.2	67.17	102.429	65.8442	35.5816	48.9729	42.0666	50.8187	57.7402	64.0361	61.3847	62.3003	87.6159	22.4749	28.3694	67.8279	80.7976	57.8212	51.3485	40.8244	38.752
	evm.TU.supercontig_57.31	22.552	22.4504	25.2217	29.0796	25.7083	28.5909	21.0335	19.344	20.0513	23.33	24.7365	20.1762	13.0206	14.9883	15.1965	10.3619	9.66096	12.0789	18.5474	13.6317
	evm.TU.supercontig_56.62	41.806	45.3459	42.673	39.5352	43.9005	46.718	45.9041	39.2578	39.895	51.5464	43.5299	48.3385	21.6704	24.834	50.1686	43.0061	39.9362	33.1785	42.49	43.8596
	evm.TU.supercontig_56.53	15.7606	14.2761	18.7001	5.89339	15.9948	12.3659	19.652	18.8932	17.7018	8.62415	12.5095	16.2368	29.8501	26.0041	31.3275	35.5747	37.1745	37.2985	29.7026	40.0569
	evm.TU.supercontig_56.26	24.0132	27.5014	29.2907	24.6052	22.7192	23.2153	24.1196	30.8384	26.0098	28.6679	26.2878	24.8876	21.1108	26.5973	23.7077	22.2896	20.5073	20.2019	21.1326	20.3127
	evm.TU.supercontig_56.15	44.3675	34.3788	43.0418	60.8013	58.1994	59.2283	43.947	53.6231	51.1076	62.0592	49.9291	59.3016	39.4939	34.6299	42.7895	35.5235	48.0535	48.3248	42.1117	49.9255
	evm.TU.supercontig_56.106	26.7014	31.7205	30.4504	36.0662	25.1332	34.2862	31.3933	28.6143	34.9928	25.7078	26.1745	24.6114	38.6141	33.0419	31.6292	31.2404	36.2079	41.3081	25.018	40.1008
	evm.TU.supercontig_55.82	47.4405	51.3088	55.2962	50.5095	61.5787	62.247	55.3079	49.2295	53.3534	66.335	73.4967	77.6638	13.2967	24.4101	61.2624	73.1874	23.9898	19.3197	49.7637	20.0748
	evm.TU.supercontig_55.6	9.65625	13.8699	12.2626	8.90641	13.5308	15.1922	8.65807	9.15135	9.64676	14.5685	14.9817	14.3865	6.28818	5.16439	14.2138	13.6133	7.36747	7.79654	14.0063	16.8459
	evm.TU.supercontig_55.100	61.8962	66.2027	67.7927	62.8277	77.4621	70.9777	53.5741	63.3059	60.0324	58.3834	64.5732	54.8978	76.5546	95.7726	63.6785	68.5838	77.5197	69.3119	90.0787	67.7987
	evm.TU.supercontig_54.77	9.0254	1.88745	8.69275	19.537	19.2221	9.7894	6.94457	16.0807	15.2949	12.192	15.9193	35.1276	6.4974	0.1	2.38568	0.1	1.57583	0.1	4.74462	3.77269
	evm.TU.supercontig_54.70	26.9931	19.0406	24.3564	21.3812	22.6123	21.2527	22.6404	19.1283	22.7333	18.6998	18.8195	22.7633	36.4724	41.0866	22.9774	10.4486	28.0863	22.3811	20.3734	20.4967
	evm.TU.supercontig_54.66	30.7797	19.8586	18.0222	18.7126	18.4015	21.8472	20.6307	16.5005	19.0101	21.6521	17.6659	16.9434	29.9641	37.6139	19.4428	19.9768	32.6478	37.5376	25.0191	18.0095
	evm.TU.supercontig_533.2	18.466	19.7726	18.2987	18.7949	13.5459	22.1415	17.2721	17.5505	17.3797	21.5903	22.5933	19.1252	15.7538	13.7431	19.7803	17.18	16.8217	16.234	19.1096	13.0509
	evm.TU.supercontig_53.74	8.81259	10.5509	5.68334	4.78892	5.3695	7.11282	13.4432	4.77044	5.38734	8.85818	15.3567	4.929	1.66186	3.32085	0.1	0.1	5.86176	6.07628	2.34093	0.1
	evm.TU.supercontig_53.60	28.3273	32.4618	30.2066	30.9084	30.1557	28.5695	26.6755	25.4862	28.079	37.5169	34.3075	29.784	17.4971	18.3486	25.1482	24.0986	18.5991	17.2994	19.5868	14.6423
	evm.TU.supercontig_53.24	577.423	696.829	417.701	420.098	450.523	867.35	920.406	519.931	496.663	742.146	611.374	925.538	470.341	298.99	513.403	463.975	386.869	325.552	386.735	352.046
	evm.TU.supercontig_53.154	26.7818	29.4049	28.0293	29.9314	36.3643	35.3983	24.6724	37.6521	35.1717	32.0988	47.3727	42.0629	20.4355	16.4072	33.6594	21.3146	34.3524	30.4213	20.8039	25.6595
	evm.TU.supercontig_53.120	402.671	463.519	432.956	578.208	1105.97	793.293	368.72	435.157	429.494	426.851	824.757	867.777	63.2531	86.0604	165.444	284.965	66.5715	50.0482	120.051	70.914
	evm.TU.supercontig_52.98	69.9889	59.6006	74.991	35.8887	63.3911	45.4458	65.9274	82.2944	70.1429	50.6832	52.4619	47.5527	113.546	117.541	107.326	67.2983	112.753	102.043	120.257	95.9824
	evm.TU.supercontig_52.87	60.8086	59.8056	61.4707	55.854	48.1141	52.7212	57.1725	56.7611	58.2222	50.5596	47.262	47.4371	86.9389	84.5155	70.277	67.2082	87.6579	83.5206	59.1451	66.8892
	evm.TU.supercontig_52.168	27.1501	32.6631	26.2813	28.5411	24.4718	28.1137	27.3824	26.1411	30.1581	34.6331	32.4256	34.9759	23.4297	18.941	26.2402	27.4462	26.322	19.3667	26.3664	22.8897
	evm.TU.supercontig_52.165	8.46657	12.087	10.7677	10.9618	9.7605	12.8716	10.8771	10.7405	9.98362	13.2561	12.2129	14.1508	6.40061	3.8413	9.9684	11.2105	6.36308	6.42937	6.72926	6.60019
	evm.TU.supercontig_52.119	11.2224	11.3622	9.44933	9.57847	11.7838	5.54551	12.0661	11.3048	9.59588	8.53237	13.8471	10.2226	16.4764	17.3587	24.1647	23.154	14.5375	20.6377	24.7423	23.7571
	evm.TU.supercontig_52.108	93.0359	135.232	112.631	93.5461	100.572	86.8079	56.4388	76.6811	65.3248	52.5528	47.5382	48.5462	152.993	167.688	242.635	228.998	184.436	189.547	214.137	208.284
	evm.TU.supercontig_519.5	67.0229	55.4432	62.8468	60.2267	57.9085	63.256	67.6653	65.2678	70.937	61.1082	73.1674	66.9106	50.0205	47.1114	64.0412	65.242	39.5932	50.629	60.4241	61.2554
	evm.TU.supercontig_519.1	6.94035	3.11148	2.9327	1.55809	1.16524	2.50748	2.80436	3.17077	3.94413	2.53884	1.63379	2.06091	8.76567	10.3943	2.72744	3.99255	8.36566	9.68328	4.253	7.11769
	evm.TU.supercontig_513.2	8.89313	13.3265	8.79461	11.4689	6.43572	8.59512	4.72137	5.44689	12.4318	10.7971	16.8973	5.93972	5.63866	5.88805	6.69275	4.63148	4.15902	5.84806	9.59759	0.1
	evm.TU.supercontig_51.78	52.1822	50.8369	57.5604	37.9745	61.2494	52.8271	58.669	56.6074	58.2361	42.7884	55.1388	54.3081	34.7181	36.706	64.4874	52.4476	42.968	42.5711	51.0126	56.49
	evm.TU.supercontig_50.75	6.78223	5.67092	6.25704	5.29765	4.87332	6.56348	5.9543	6.20813	7.03693	5.60046	6.98328	5.19256	4.46259	4.2746	5.26413	4.56545	5.08408	4.04088	4.25745	4.29883
	evm.TU.supercontig_50.18	37.2261	56.3087	26.4828	32.7161	36.8208	38.0251	40.1453	53.8649	38.946	43.9414	56.2262	44.8582	25.9343	14.2542	53.9012	25.8894	20.7981	19.7676	28.6744	16.5666
	evm.TU.supercontig_5.315	6.1897	5.50339	6.751	6.83854	5.18856	4.20173	4.46966	6.25298	7.40688	8.87074	5.24072	6.07221	9.50092	13.1971	8.89169	9.25105	11.025	6.36989	5.99595	8.25361
	evm.TU.supercontig_5.301	27.6923	31.9575	38.1751	33.4322	35.4982	36.6852	37.2937	40.6573	35.734	28.8249	36.1181	41.7215	28.8679	32.0409	40.5952	38.5679	28.8462	29.2771	30.3922	29.8256
	evm.TU.supercontig_5.216	27.6569	24.29	29.6253	24.4263	27.8734	27.0124	28.9203	26.1447	24.0174	24.1014	25.3537	28.3826	20.2722	25.6175	20.7542	20.0277	20.4913	22.4949	20.6425	18.5064
	evm.TU.supercontig_5.194	147.931	135.064	145.728	129.532	119.309	144.701	128.204	132.413	128.786	106.67	140.459	141.542	134.063	105.599	116.032	114.468	132.275	127.521	129.386	99.0387
	evm.TU.supercontig_5.132	184.182	155.478	171.72	63.5555	94.4072	107.692	111.405	139.231	120.456	64.7582	78.371	83.7693	325.826	330.885	181.545	122.367	280.401	280.046	228.188	229.581
	evm.TU.supercontig_5.106	89.97	57.3987	89.4323	79.1268	70.4475	75.1339	47.394	51.9094	50.7124	64.2133	50.2898	56.1486	129.296	108.65	74.7756	60.306	79.2178	91.2358	116.776	117.174
	evm.TU.supercontig_49.79	29.8198	40.0535	28.1657	42.9457	46.5126	44.8063	38.3359	35.6157	48.6588	63.0657	54.199	51.3985	19.1807	23.9437	35.7672	28.9802	23.2964	17.0702	37.5908	36.8524
	evm.TU.supercontig_49.145	13.3235	16.5131	15.0438	15.4278	11.4797	14.1514	14.6472	14.8718	13.9405	15.2234	19.764	17.8373	11.1613	12.2983	15.476	16.5009	10.6451	12.599	17.2704	15.7341
	evm.TU.supercontig_489.7	0.1	9.14397	3.72762	0.1	10.8766	15.4442	9.3509	12.2039	18.3727	19.3348	27.1303	4.06132	0.1	0.1	1.90001	0.1	1.35719	0.977861	0.1	0.1
	evm.TU.supercontig_4881.1	7.58255	5.72251	6.59536	6.65062	3.44538	6.9704	5.92939	6.63461	5.66036	7.30187	5.10288	6.90601	4.27146	2.19383	5.20547	3.32202	4.89744	6.47836	3.39186	4.66391
	evm.TU.supercontig_48.94	65.8558	67.0471	66.7472	61.7972	92.8938	80.5737	60.3632	73.8187	73.3006	74.0938	80.3339	71.8037	58.4184	50.3367	44.8415	38.4434	52.6241	43.3374	50.1838	58.1921
	evm.TU.supercontig_48.8	18.5167	22.5969	26.1303	30.153	24.3779	28.0505	21.6507	24.4143	25.274	30.9919	34.0312	23.6136	14.0115	22.8749	28.0479	25.1717	13.1763	14.8469	22.3256	25.0695
	evm.TU.supercontig_48.66	6.53294	5.89703	5.54099	15.0817	13.152	8.61686	10.5115	5.23641	12.8444	10.8549	9.24403	5.57479	12.7233	0.1	12.8958	6.93501	5.86162	4.8173	9.28263	3.26035
	evm.TU.supercontig_48.26	28.804	31.6011	32.4215	30.2738	26.9591	32.5427	28.8187	28.9408	31.0943	30.4673	34.1495	33.6613	23.3184	22.6844	39.7182	27.5789	24.584	26.4241	31.6942	32.6556
	evm.TU.supercontig_48.222	20.5475	14.3542	21.025	18.7388	23.4553	19.2196	17.796	21.183	20.6647	20.6213	22.123	21.5298	32.1154	31.6497	19.1678	17.7954	28.1829	29.8052	29.6556	27.0231
	evm.TU.supercontig_48.164	713.851	725.553	719.277	520.925	532.809	646.909	638.356	699.228	686.907	601.863	836.655	746.064	456.86	469.205	442.371	341.607	416.899	435.748	481.01	417.326
	evm.TU.supercontig_48.13	19.3547	23.4371	19.3875	14.507	17.6544	19.2591	17.4201	20.542	20.5214	19.8711	20.094	18.4396	29.5215	18.2229	24.052	19.9349	21.72	23.1666	22.6841	25.2688
	evm.TU.supercontig_48.114	32.007	36.6002	34.5923	33.7926	27.1703	31.2723	34.4113	34.0878	32.1829	38.6778	34.4242	47.8358	16.9992	16.5583	27.707	32.5204	17.5765	20.5432	20.3191	22.512
	evm.TU.supercontig_4741.2	127.27	140.607	162.157	123.021	133.376	163.533	122.37	183.323	192.565	158.697	201.851	173.112	124.23	152.162	172.913	149.845	86.7753	108.892	135.206	132.768
	evm.TU.supercontig_47.84	7.23209	5.65529	4.57834	6.10932	7.29334	8.22175	8.22693	7.88537	6.66018	7.64066	2.40309	6.17243	7.53547	0.1	2.56704	5.34797	5.38684	3.26714	3.73245	4.84503
	evm.TU.supercontig_47.69	24.4416	25.1003	20.7414	27.5108	29.549	30.9047	29.2146	25.7879	28.6054	28.3894	30.975	34.6351	16.95	24.8609	27.6762	22.5215	14.3166	27.7769	19.7827	23.088
	evm.TU.supercontig_47.68	21.4014	22.6284	19.7643	24.1281	35.2065	29.3297	24.3258	24.6206	26.699	30.5153	26.4213	34.2652	14.5479	25.6684	22.3902	23.242	20.4765	19.8968	21.5063	27.2228
	evm.TU.supercontig_47.55	23.6732	20.2288	21.4596	19.2267	15.9828	19.1973	16.5287	20.5672	17.124	24.3044	21.5978	23.9575	10.4472	12.6047	15.1028	12.8732	15.4915	20.1458	9.78852	12.7903
	evm.TU.supercontig_462.5	55.2185	45.7223	56.9499	65.3439	63.2353	87.9587	54.4425	35.9116	41.4509	62.5958	81.4062	57.1622	29.3885	42.2301	57.3446	7.35374	18.3473	42.6643	44.5116	14.2615
	evm.TU.supercontig_46.70	39.6161	41.9369	41.8898	42.3804	42.4318	43.0958	47.0093	44.9438	45.9788	47.7413	47.6206	52.9917	40.1741	30.5458	44.5654	49.1735	33.2255	38.4422	39.1833	32.6868
	evm.TU.supercontig_45.26	7.77618	9.92021	7.24087	6.34639	8.44206	7.25587	8.4997	6.47168	7.86356	7.03655	9.10449	9.45535	6.72511	6.57843	8.5504	9.45143	4.47522	7.59051	8.16739	9.79633
	evm.TU.supercontig_44.38	46.3622	48.3602	44.8238	41.4218	47.6143	52.9215	44.8118	40.1409	40.2976	46.6178	51.6511	43.8577	70.5361	75.6345	93.4483	86.1958	84.5238	80.848	92.8008	102.282
	evm.TU.supercontig_44.15	1.29431	3.65952	1.17649	3.48976	4.87913	4.6345	4.37017	4.32335	2.95081	4.59762	3.42382	4.6868	0.31714	0.1	2.58592	1.70096	3.01955	2.13033	1.42249	0.953259
	evm.TU.supercontig_44.140	9.29673	0.1	12.2957	12.8911	0.1	6.46859	3.42948	11.8064	12	4.04923	3.58147	6.67204	13.5059	13.8188	0.1	0.1	7.20203	23.0532	0.1	4.95324
	evm.TU.supercontig_43.30	179.958	179.619	183.633	202.552	159.417	180.418	186.512	182.487	191.105	173.757	180.52	185.863	116.665	125.497	134.739	120.326	162.15	155.122	148.877	121.987
	evm.TU.supercontig_43.152	29.0428	24.3577	26.1844	23.5762	21.5752	21.05	31.8338	26.6923	27.4595	19.7097	23.5103	25.5094	13.4056	21.8493	16.0461	22.8834	14.2669	16.4465	16.1607	14.0313
	evm.TU.supercontig_43.147	25.8768	25.2156	26.2286	22.1039	22.6017	27.917	22.6678	22.0188	23.6803	27.9603	25.8843	23.2598	26.0379	21.7238	23.1546	17.5804	16.3448	20.0253	22.4571	22.4521
	evm.TU.supercontig_43.146	60.5256	62.3572	56.4087	37.518	60.1879	65.5216	56.0822	61.6506	64.5688	52.5131	76.0881	73.3796	24.8367	25.312	21.542	36.47	18.3802	21.6695	18.2284	25.8668
	evm.TU.supercontig_42.92	146.166	158.999	150.831	148.948	174.087	169.122	135.335	138.716	141.615	162.531	158.164	170.901	125.505	110.22	159.397	135.956	113.424	112.812	145.051	165.048
	evm.TU.supercontig_418.3	93.2795	72.6904	82.5825	63.6193	53.0509	62.6195	65.0347	74.0141	74.7631	56.0629	78.33	68.6536	99.6794	105.592	56.1595	63.3717	105.528	105.288	85.1977	76.4817
	evm.TU.supercontig_414.2	25.8687	18.0007	23.6357	35.5061	24.8376	29.004	34.2171	23.1141	25.6595	25.2716	30.3114	29.446	13.2557	12.6029	28.2435	28.1923	18.0444	20.858	26.4137	21.0724
	evm.TU.supercontig_41.67	24.6951	23.4856	26.2503	25.1144	28.6718	23.6182	30.8716	33.2962	28.2289	29.9089	29.5989	28.5968	25.2681	23.1223	20.0192	21.7338	12.1456	17.176	17.0027	20.2898
	evm.TU.supercontig_40.49	66.1042	51.5359	58.0114	45.3254	43.8807	52.0381	60.2591	49.3762	55.097	59.8161	63.3769	36.93	60.3713	61.4129	63.1865	83.3936	67.4128	57.5347	66.4656	56.7571
	evm.TU.supercontig_40.45	11.8775	14.7447	12.6494	10.8252	10.8952	9.72	11.6196	9.51284	10.7881	14.9347	17.3653	17.013	9.41721	9.46479	10.6483	13.0061	9.95776	9.86845	12.0592	10.5529
	evm.TU.supercontig_4.82	17.8516	16.766	17.7179	19.3748	18.5373	22.6741	17.6652	17.8884	15.5988	20.2069	22.2007	21.3317	10.4308	9.2019	20.5558	20.5703	8.94886	9.66219	14.7149	14.5949
	evm.TU.supercontig_4.79	163.185	397.958	144.098	356.238	423.74	141.5	261.236	287.961	189.643	421.587	144.404	253.32	47.0505	55.8751	206.805	166.506	61.7322	75.6095	136.407	99.911
	evm.TU.supercontig_4.68	52.7048	51.9593	53.3311	41.1994	43.4639	45.6656	45.1557	52.6405	49.6347	43.4937	42.4443	41.8785	64.9094	72.1166	43.586	44.6705	70.7782	63.2429	54.733	54.0754
	evm.TU.supercontig_4.22	19.3974	16.1547	21.3784	19.6508	19.443	19.804	19.4731	23.1343	22.0398	18.2231	26.1839	26.0299	40.4868	34.7404	40.8457	39.6939	35.2958	36.5253	28.6077	30.9228
	evm.TU.supercontig_4.218	113.866	111.106	106.832	110.016	149.45	133.368	122.72	120.772	122.351	133.485	147.328	142.599	88.2885	100.697	112.205	98.5763	108.181	101.468	114.288	118.068
	evm.TU.supercontig_4.155	16.1959	14.2513	16.5857	15.0454	13.3098	16.4187	15.9621	15.069	17.2114	17.1181	16.5677	13.9947	19.4132	18.5542	19.4851	17.9192	18.2128	17.8453	16.1438	19.9848
	evm.TU.supercontig_4.139	36.9365	26.482	30.588	32.7085	38.6227	37.9711	33.9455	34.9157	33.7527	43.1361	41.0876	40.4279	30.2688	23.7555	28.7537	24.684	22.9056	30.6429	26.5575	23.05
	evm.TU.supercontig_4.136	16.9524	19.4139	18.9032	15.8186	15.1883	16.1065	24.681	21.2174	21.9039	16.4028	21.0366	18.4337	33.242	25.5722	32.6272	30.927	24.5808	31.2866	24.7708	37.4377
	evm.TU.supercontig_4.110	55.2765	45.0759	44.0605	35.5513	30.4956	29.1991	43.3882	46.8926	48.5775	43.1967	47.3997	35.9319	63.497	72.3343	35.1314	31.1388	70.1243	75.1989	47.984	41.0091
	evm.TU.supercontig_390.3	22.2941	19.4451	21.6605	60.5528	51.878	52.3293	47.5089	46.8828	41.9018	59.9819	76.3118	99.9457	2.29965	1.34293	1.81884	2.13298	1.03948	1.06087	1.93595	1.29684
	evm.TU.supercontig_3897.1	209.544	103.492	191.169	133.429	157.04	137.735	182.911	137.734	120.429	154.305	132.745	194.096	98.3205	102.304	43.8197	134.269	105.606	152.887	115.851	131.98
	evm.TU.supercontig_370.4	40.7764	48.2992	44.1954	42.7661	53.9279	50.9804	47.9146	49.5077	51.1895	53.3476	46.2677	54.0705	31.2157	29.674	51.4505	48.2355	34.9725	38.3311	41.159	54.1281
	evm.TU.supercontig_37.90	10.9373	8.74649	11.2556	4.61496	9.08168	11.0729	4.42386	6.88117	4.92561	1.64419	4.83756	5.05658	0.1	4.56259	4.52408	2.73142	9.48997	4.80593	6.33141	6.00725
	evm.TU.supercontig_37.55	37.562	34.7859	35.3467	40.282	23.6035	32.6626	37.0328	31.2117	35.0535	37.3277	38.9686	34.6108	17.9038	14.7549	23.5219	36.6781	19.4739	23.4399	26.105	30.3893
	evm.TU.supercontig_37.46	23.4264	32.5566	27.5193	32.5863	27.2403	36.2387	33.1112	31.0807	30.4619	37.8635	38.0595	41.9721	9.29131	10.5679	28.6717	27.4861	18.2929	19.4581	23.0289	25.5867
	evm.TU.supercontig_37.208	2.61721	3.98871	10.4002	6.10932	6.09445	6.05595	7.37147	8.85854	8.62823	4.21309	5.85772	5.06835	5.41105	1.80052	5.03409	0.974662	2.50311	2.91523	1.65677	0.890839
	evm.TU.supercontig_37.207	12.9022	15.2858	15.5493	16.6769	16.0473	14.6016	13.9624	15.9664	14.4313	14.3486	14.927	14.2359	7.55509	7.1727	14.9671	14.2112	9.74373	9.88664	10.6633	10.3147
	evm.TU.supercontig_37.147	128.829	127.801	134.064	138.62	148.971	135.592	159.038	148.494	149.971	139.898	158.676	154.152	88.2715	89.9172	147.571	136.155	115.926	101.62	123.702	134.491
	evm.TU.supercontig_367.4	64.4214	30.6721	41.593	50.5205	47.3352	90.965	89.6941	58.768	52.0166	80.3176	45.7094	101.021	7.21901	0.1	15.8289	0.1	0.1	24.1022	16.0026	0.1
	evm.TU.supercontig_363.3	30.0471	34.239	25.8457	28.2173	23.2366	23.6793	32.3202	34.3364	22.2034	40.1309	19.4728	24.1373	19.0568	19.2114	29.8837	25.2069	22.9702	17.1986	23.2118	22.7945
	evm.TU.supercontig_36.72	70.6669	74.38	81.4298	55.0559	89.876	87.693	84.1637	69.828	71.0051	80.4062	74.332	79.9517	28.152	30.8959	59.3913	55.6948	46.4925	34.7386	52.6854	55.2255
	evm.TU.supercontig_36.200	76.7326	75.6753	71.2511	71.8859	72.673	69.5533	79.2915	73.0358	74.1171	81.0772	77.7348	82.202	68.9705	61.8077	65.4538	56.8855	54.7292	57.735	60.0128	51.947
	evm.TU.supercontig_36.191	2.82567	3.15075	1.53518	1.70867	1.10208	2.59995	0.881014	2.07734	1.13791	2.40406	2.01736	0.790136	3.07172	0.900561	6.04215	6.37176	4.98812	5.8847	3.14902	2.06932
	evm.TU.supercontig_36.188	43.8898	42.0505	40.0398	40.4423	39.7029	39.1685	42.6265	43.47	42.7427	39.7257	40.6818	37.13	33.0055	30.1744	40.276	36.8084	33.2651	36.3576	34.3412	30.7572
	evm.TU.supercontig_36.172	197.716	204.009	187.835	222.05	216.301	224.451	201.643	205.946	201.845	209.227	257.737	187.879	259.621	340.031	274.042	173.141	256.705	284.1	273.733	287.211
	evm.TU.supercontig_36.150	11.8129	8.95603	13.1315	6.52995	14.6879	7.26616	13.4512	13.5982	12.0133	3.35655	6.21583	6.92896	30.4057	38.4573	13.3456	20.982	61.1339	54.4974	14.8708	18.395
	evm.TU.supercontig_357.10	44.6958	50.5895	44.1674	50.1987	52.3307	53.5031	52.623	46.8653	55.9804	56.012	46.9875	58.42	38.7228	40.3849	53.0705	49.7535	45.2348	43.5712	44.7855	39.1739
	evm.TU.supercontig_355.1	12.0605	16.6806	23.0749	27.0293	25.9639	13.5262	20.9145	24.3077	18.3727	12.1218	27.1303	23.8679	12.4034	17.103	9.10003	3.15879	15.1863	12.3901	11.1294	11.6688
	evm.TU.supercontig_353.5	51.2591	32.839	49.8891	55.4146	45.8542	44.4349	40.447	46.9984	40.4694	49.2187	43.3159	43.917	63.786	71.4426	49.4394	33.7193	61.2228	59.6721	50.2953	49.0776
	evm.TU.supercontig_3486.1	2728.06	1945.2	2589.22	2985.29	5181.25	4026.14	3716.61	3293.27	3367.1	3827.39	4857.66	4644.92	793.987	1045.93	3750.03	2856.55	2384.42	1462.7	2113.29	1392.54
	evm.TU.supercontig_340.5	41.6339	36.7649	37.2702	52.545	30.6717	48.8305	37.3128	36.5939	32.9009	43.9729	49.6164	43.7111	16.5643	14.271	37.5991	31.5878	25.573	27.9004	30.1975	38.0602
	evm.TU.supercontig_34.94	70.2428	78.5512	74.1706	61.6781	64.4822	76.0132	74.5267	72.1654	71.4011	70.5934	73.9328	68.8914	110.357	113.242	99.7485	84.0348	104.67	103.994	84.1901	83.2933
	evm.TU.supercontig_34.57	25.4736	29.5382	28.7124	34.7511	29.9555	32.6849	38.4244	33.8936	36.7766	40.0521	44.3933	47.9928	26.6084	20.9479	24.0553	25.7392	23.3949	20.6828	20.0703	18.5105
	evm.TU.supercontig_34.48	4.12367	3.29439	4.33228	1.32891	5.0096	3.13779	5.00542	3.44802	3.95508	5.48998	5.64907	4.60736	2.32625	2.50093	3.74867	3.38882	1.89628	3.66801	2.62292	0.684438
	evm.TU.supercontig_34.33	2.88004	3.7197	4.24835	3.31689	4.8929	4.95372	3.4631	3.21876	4.75458	2.85784	4.50531	3.65291	3.26747	1.70947	4.01529	2.81952	1.9354	2.21703	3.30773	2.51197
	evm.TU.supercontig_34.194	3.94728	6.12775	4.96113	6.90533	3.80908	3.0163	4.34352	3.35526	4.93324	5.78577	5.30417	5.32231	1.56818	0.891114	2.72903	4.10593	1.63667	2.22319	2.4647	1.71972
	evm.TU.supercontig_34.179	154.854	195.363	208.58	236.305	272.054	235.72	201.454	181.52	209.728	267.629	280.95	233.713	35.5519	43.4116	77.8593	71.5876	39.5644	46.1554	59.7526	44.7576
	evm.TU.supercontig_34.146	89.7037	74.0668	93.2278	105.671	110.751	117.051	83.7251	94.0673	86.0613	98.2744	108.125	102.721	41.3299	49.8373	85.3948	56.4595	49.6567	50.8709	61.6535	56.3557
	evm.TU.supercontig_34.103	7.37183	7.86348	10.7896	8.00679	8.70862	8.74764	10.2732	11.1934	7.03912	9.79623	9.7295	13.0438	4.35967	3.49971	11.6208	9.28747	7.06557	10.8695	8.70556	6.09118
	evm.TU.supercontig_33.5	0.926786	0.962184	1.31682	6.84925	5.35141	4.48508	6.22272	4.00463	5.24607	6.86589	11.5489	12.6337	0.1	0.1	0.1	0.1	0.1	0.381187	0.282702	0.1
	evm.TU.supercontig_33.188	19.9006	21.8052	17.8906	26.5545	38.3889	23.6615	27.7296	26.3636	25.9397	37.8259	46.125	42.9269	10.0878	6.38893	17.2712	16.0113	5.0588	8.58528	12.0166	12.4319
	evm.TU.supercontig_33.187	5.73621	5.00455	6.03299	4.08047	2.02818	3.38018	4.99639	5.60772	5.53286	4.25696	2.86669	3.64093	7.2703	6.02535	6.80137	5.78051	6.31714	5.36507	6.59623	6.73008
	evm.TU.supercontig_33.166	35.852	36.415	48.006	36.2715	64.7781	36.725	46.6395	49.3254	48.8843	42.4439	56.9985	42.7967	81.9295	91.3489	57.8118	47.3947	66.9694	64.435	72.1414	71.5195
	evm.TU.supercontig_33.137	16.4535	17.1844	15.9048	12.1734	15.7361	16.1517	13.975	20.0626	19.6329	15.912	19.5945	22.8737	28.3503	25.9957	23.8621	33.4382	31.1937	31.7263	28.889	24.7431
	evm.TU.supercontig_328.1	122.11	97.7147	116.811	147.302	125.96	140.055	142.011	121.14	134.455	149.53	118.296	138.228	80.6176	73.3923	132.655	126.049	108.942	103.306	112.425	86.7946
	evm.TU.supercontig_321.3	10.7103	13.1199	12.2157	13.1289	12.7334	13.1568	15.3218	13.0499	17.1189	15.3073	17.0089	15.9772	6.95233	4.53795	15.9801	13.2861	9.74569	6.90286	12.1048	16.3788
	evm.TU.supercontig_320.3	12.6177	13.2577	11.6542	9.98082	11.462	9.34563	14.927	7.69427	10.5185	12.4847	10.6966	14.8186	9.1924	4.07551	13.6926	9.95698	4.43866	7.86825	9.46625	9.65016
	evm.TU.supercontig_32.63	9.9042	11.0945	12.4366	9.79112	11.4096	10.7888	9.39174	9.83323	11.8569	12.2416	8.71604	9.77597	14.9337	10.5636	10.7058	12.7368	11.276	12.0057	11.939	14.089
	evm.TU.supercontig_32.50	13.0178	5.91303	6.5738	4.88327	6.96399	8.81511	6.05406	10.3974	7.69476	7.35719	8.24519	7.41292	10.3318	17.4962	6.83996	8.58547	14.8461	9.97858	17.2803	8.01759
	evm.TU.supercontig_32.110	16.123	12.6681	12.0374	10.7755	10.3571	9.65348	9.75502	13.3907	11.0247	13.4801	10.4468	10.794	22.9168	16.7706	11.8964	7.85116	17.6598	21.4795	10.9414	12.0921
	evm.TU.supercontig_3189.2	102.197	91.4722	129.204	110.234	123.952	135.46	113.487	106.787	109.6	92.3131	92.2398	111.282	133.918	145.03	115.351	87.559	136.664	109.587	127.699	122.605
	evm.TU.supercontig_317.6	11.4545	3.25747	10.2286	6.24606	18.4829	14.4004	7.36356	12.7847	22.1234	15.4481	13.4023	10.6495	40.0498	42.9137	17.3813	9.86596	32.9315	16.5559	15.7644	15.5266
	evm.TU.supercontig_312.2	324.164	424.356	338.816	368.222	442.943	371.022	284.803	362.884	335.792	406.755	319.664	459.253	275.167	321.037	363.894	288.789	337.602	284.262	337.099	232.154
	evm.TU.supercontig_31.7	483.34	476.662	555.53	313.641	505.104	528.445	593.918	586.47	608.868	426.521	564.578	461.948	998.469	951.598	1122.62	1044.24	1070.22	1100.91	1369.41	1475.28
	evm.TU.supercontig_31.66	86.2286	64.7114	59.228	54.6986	67.9392	68.6652	69.6126	65.0818	69.4341	55.4592	59.3006	59.7705	102.995	76.305	74.7366	93.4451	102.975	103.495	82.2428	104.387
	evm.TU.supercontig_301.3	18.2655	27.3263	22.3088	20.5073	15.7846	18.0144	22.4658	20.7112	21.3227	19.1952	25.329	18.5449	40.1909	29.8271	28.0994	26.3873	20.0267	25.4042	35.2519	35.9013
	evm.TU.supercontig_3006.2	26.9516	19.3908	18.9318	48.3045	55.813	39.4352	33.1386	37.3927	40.1083	49.5424	56.4077	52.2398	12.2335	6.09136	17.4624	12.6531	8.65355	8.61944	15.534	26.1207
	evm.TU.supercontig_30.81	8.76085	10.6717	9.4363	7.62417	9.10867	9.23309	6.90635	6.57074	7.16354	10.6022	13.4885	14.3164	5.05416	4.22894	7.96201	9.93975	2.89055	2.82733	9.79575	10.6347
	evm.TU.supercontig_30.78	61.2386	71.3161	76.1195	75.6298	112.167	98.1747	74.1514	71.7603	71.3908	102.777	93.7768	95.4129	24.7602	19.7944	99.3431	82.4033	26.1807	31.3962	75.65	91.932
	evm.TU.supercontig_30.67	19.7388	24.3265	25.3755	22.4953	24.8568	26.1259	24.3028	24.6203	22.6951	25.1621	21.0965	27.2635	17.2103	23.2433	24.278	20.6945	19.4647	17.4417	23.2586	19.8283
	evm.TU.supercontig_30.150	7.78469	9.14951	6.939	6.79383	1.9367	3.9704	3.58402	0.1	1.10227	0.1	4.80497	2.91937	13.0695	11.6313	8.16468	18.8536	24.0688	10.8388	7.51877	7.37118
	evm.TU.supercontig_30.148	57.5322	50.9209	53.7604	45.415	51.3748	51.3956	57.3797	65.0094	60.1828	50.0455	48.1651	45.9594	67.0896	75.8284	70.6292	63.5759	75.2975	75.6461	69.4909	75.3275
	evm.TU.supercontig_30.124	4.25624	2.64295	4.20172	3.18171	5.28246	7.57608	4.73401	5.56942	6.56357	7.47087	8.69304	4.15587	0.25575	3.80357	3.95766	3.70093	2.32954	2.39182	4.87609	4.8834
	evm.TU.supercontig_30.106	26.9096	38.1022	26.5917	23.5446	25.1077	33.8856	32.7481	26.5005	29.2148	29.5452	31.376	27.0094	17.3837	8.16922	17.3142	14.6119	17.0639	14.2269	14.4921	12.2486
	evm.TU.supercontig_3.97	23.0552	18.3309	27.3498	22.1288	29.7725	21.9137	28.4965	22.1983	31.2014	22.9454	27.2275	23.13	33.9135	41.8197	21.0395	14.357	23.6554	33.6608	20.6025	25.7216
	evm.TU.supercontig_3.91	4.24376	5.97637	3.89126	2.84803	2.17315	2.39925	4.4318	4.5649	3.93551	1.95431	3.84542	3.69533	7.43573	5.78503	8.57502	4.85171	4.41677	5.45718	4.90727	6.73681
	evm.TU.supercontig_3.86	72.2017	66.7897	74.8889	73.2861	77.4882	75.0411	85.8798	84.9668	76.2025	84.9943	75.7766	66.8484	60.1088	54.4318	66.252	64.2883	68.4719	68.9996	59.9449	61.9773
	evm.TU.supercontig_3.79	168.203	143.2	168.531	186.218	210.63	222.905	157.447	173.624	175.211	148.219	148.332	153.217	366.671	374.359	379.196	311.52	421.628	406.02	436.895	462.557
	evm.TU.supercontig_3.77	287.274	228.685	247.174	105.062	150.258	114.897	299.505	326.997	337.682	134.679	144.681	166.569	579.826	577.089	270.013	359.49	765.035	709.888	342.397	307.387
	evm.TU.supercontig_3.74	39.9121	39.4071	35.5943	51.2055	55.561	44.9205	44.1175	46.0792	42.5983	38.2791	41.0887	52.0469	29.4491	23.5849	35.1478	27.1727	17.2635	23.2698	35.8924	38.2484
	evm.TU.supercontig_3.60	59.3373	63.7928	64.1916	72.6416	70.5808	70.8408	65.3468	60.9163	62.6704	82.9302	78.9369	76.933	43.3576	39.1742	57.4253	53.3161	44.0159	45.6386	49.5039	48.9179
	evm.TU.supercontig_3.57	127.527	114.962	120.362	123.678	123.291	127.377	116.717	120.785	129.806	114.224	122.916	113.29	146.97	146.361	113.348	114.263	133.892	128.559	120.24	121.304
	evm.TU.supercontig_3.55	2.89586	4.26197	3.39842	15.8353	8.95153	0.1	3.26318	18.7456	10.0182	9.50869	8.64789	7.99398	0.1	0.1	14.8493	0.1	0.1	2.19461	7.55131	0.1
	evm.TU.supercontig_3.506	40.5239	45.1209	44.4458	49.0154	47.5944	47.3992	42.8253	44.02	45.0175	41.0383	48.8319	52.0227	30.4106	38.7741	43.3998	43.869	29.084	31.2083	33.2262	32.3923
	evm.TU.supercontig_3.441	9.89675	11.0522	10.5887	13.2084	8.13389	11.4411	11.1372	12.9013	12.8616	7.5433	12.9055	11.3684	10.786	4.66177	9.95141	6.34875	5.28925	6.19536	12.1324	5.94438
	evm.TU.supercontig_3.391	68.4568	66.4004	60.419	58.6775	80.8171	67.8865	74.926	71.2007	67.7529	80.4226	72.215	64.8657	37.8358	28.3822	46.24	46.4449	45.9058	39.5829	43.942	53.1072
	evm.TU.supercontig_3.381	33.7494	45.0686	41.6321	41.8633	34.3351	48.5643	36.7506	42.5428	28.7196	45.2409	41.5852	43.15	19.4104	29.9893	34.3079	33.0057	16.8226	20.8576	24.3461	28.5373
	evm.TU.supercontig_3.357	14.9133	16.1358	18.2598	15.0346	18.0452	18.4714	14.4967	15.2003	15.5958	18.6265	21.6999	20.0615	6.23607	5.41887	16.066	12.9129	11.5661	9.63826	10.2278	8.35138
	evm.TU.supercontig_3.342	28.1761	18.9895	25.2198	39.3194	31.8887	25.4172	29.2537	33.8793	31.0909	21.8664	28.9993	34.8268	37.6132	34.2319	38.5021	44.1068	38.2785	36.8469	41.157	42.4675
	evm.TU.supercontig_3.304	157.629	208.937	184.197	133.334	166.501	144.862	108.093	136.676	137.883	83.3576	67.261	92.0183	388.989	297.381	151.369	173.922	365.46	331.311	179.383	168.168
	evm.TU.supercontig_3.250	87.0609	98.9733	93.5553	83.0798	125.513	114.546	86.695	88.7534	90.3863	101.572	108.366	99.3119	33.7426	37.5897	77.4371	66.0208	49.8571	43.928	69.0359	41.7018
	evm.TU.supercontig_3.239	2.89461	0.909026	2.87295	2.08339	1.0818	1.52604	1.65256	4.11032	5.16162	1.22966	3.85459	1.54188	11.1691	19.9414	8.60344	1.83754	10.1931	13.0434	10.1783	15.7761
	evm.TU.supercontig_3.231	7.90833	7.58829	12.5533	13.5655	14.8447	9.87997	14.8667	9.90334	11.9401	9.67059	11.4179	11.8575	18.9939	14.5446	24.7316	31.7434	16.3449	21.9088	20.549	22.0998
	evm.TU.supercontig_3.189	138.368	118.382	135.627	111.393	199.46	152.376	191.872	220.793	221.233	158.158	216.556	165.244	448.264	660.82	175.799	199.787	221.976	156.327	314.654	415.979
	evm.TU.supercontig_3.180	20.7161	16.1608	20.2676	19.783	15.739	20.0703	22.3157	20.3346	18.4241	19.0062	20.8043	17.6988	14.8965	11.7922	15.3582	15.5648	15.0121	14.6968	13.6379	15.6389
	evm.TU.supercontig_3.105	106.938	110.238	108.728	103.512	86.1248	101.825	98.6613	104.759	99.9923	97.132	115.333	103.519	116.341	111.856	116.406	111.841	110.988	113.35	115.513	118.696
	evm.TU.supercontig_3.102	15.4752	13.4415	14.7707	13.048	21.3371	21.2115	23.7331	15.2298	13.8597	16.8132	10.08	10.0553	33.2617	18.9288	22.307	17.1947	17.327	25.7897	18.1636	24.1852
	evm.TU.supercontig_298.1	285.044	214.907	248.421	195.37	292.905	241.486	222.719	255.459	249.684	198.245	246.578	245.061	564.632	464.577	336.194	328.021	409.14	447.96	402.314	457.693
	evm.TU.supercontig_2974.2	21.7163	25.7	20.7453	32.3908	27.2227	29.4334	26.2501	22.0055	23.9674	31.8761	28.0477	27.8821	11.4047	7.57278	28.6885	23.9051	16.01	19.1291	20.2756	21.6305
	evm.TU.supercontig_29.83	79.7083	83.5696	83.2031	99.2314	84.2726	89.141	86.2584	91.6148	87.2502	101.584	94.126	91.6946	78.116	62.7203	95.5763	88.0478	67.5589	67.0434	85.2511	84.3229
	evm.TU.supercontig_289.6	35.9296	37.24	39.4977	37.6055	46.6926	46.4728	36.3154	34.4695	37.8048	36.6622	36.2643	46.5497	29.8184	12.6575	34.7447	37.3026	26.2893	28.8111	31.4537	28.7801
	evm.TU.supercontig_289.2	13.0635	11.7267	12.2992	13.7638	11.1082	12.4353	10.8348	11.6316	10.1152	12.4139	14.4909	12.4515	9.30817	6.22468	11.0846	10.0538	8.9218	11.9109	9.50062	13.364
	evm.TU.supercontig_287.6	11.7096	15.2031	12.4188	14.3663	15.7926	14.0511	13.1385	12.8059	11.5725	14.5515	15.4127	14.9549	5.98182	3.18664	10.0819	8.38973	7.47006	6.05556	8.72517	10.4703
	evm.TU.supercontig_285.3	310.777	256.006	262.65	211.879	279.42	285.116	192.187	208.904	229.952	178.305	242.113	191.523	489.918	501.306	245.852	253.369	453.234	422.885	493.416	446.269
	evm.TU.supercontig_282.9	38.8683	32.7952	28.4756	31.8314	30.3623	37.4311	30.968	32.7489	33.0471	38.4416	50.8792	35.0685	24.2785	31.3084	36.3763	30.832	17.7552	19.0362	32.8928	25.8829
	evm.TU.supercontig_28.142	37.7275	28.9377	37.0285	23.8807	12.786	17.6172	34.2719	35.2902	33.0864	20.3335	21.2557	25.0626	50.4383	54.9799	27.3498	23.4053	48.3976	59.9935	27.8394	33.722
	evm.TU.supercontig_28.134	32.4326	27.8682	34.4166	37.1565	31.7137	32.7709	31.2575	29.3097	29.9322	34.2348	35.8362	38.8905	16.2317	10.6567	37.2944	25.9818	18.0388	17.2448	28.5406	32.8119
	evm.TU.supercontig_28.129	11.5601	8.33883	18.9225	7.97832	9.68305	16.5712	20.8802	15.6727	17.058	18.7642	14.3501	8.03467	0.98046	2.45671	4.4293	2.20403	8.04635	5.94868	4.25389	4.51458
	evm.TU.supercontig_28.10	60.3879	67.7294	61.6584	80.2202	78.7987	59.4804	77.0453	63.706	58.0875	73.3925	74.179	83.281	29.9525	25.9087	60.6998	48.7324	48.2497	36.8484	42.9244	44.43
	evm.TU.supercontig_2794.2	1.12193	1.5108	2.36459	5.37625	7.97099	3.60694	4.43197	0.1	2.66249	2.30135	0.1	3.72039	3.95714	9.45095	1.7419	2.89936	8.36689	2.5845	6.82167	5.37603
	evm.TU.supercontig_277.12	87.9722	81.659	66.9994	105.166	83.3475	88.1941	91.7351	83.2106	88.2527	111.539	87.6293	98.2637	57.3762	61.5879	57.5411	52.3627	86.8863	76.4978	72.6843	66.0763
	evm.TU.supercontig_271.7	38.5377	48.8398	43.8777	60.8649	57.9209	53.5233	48.928	46.1164	46.0045	62.5245	65.5429	64.3302	61.8947	60.3739	93.8191	93.3336	71.8942	77.6413	67.9855	59.1306
	evm.TU.supercontig_27.54	8.0067	5.7732	8.73439	7.54909	5.43977	7.45933	7.04594	6.29944	6.78004	7.04835	7.17142	7.44532	5.05295	3.31911	3.54107	3.79436	5.24607	4.80546	3.25099	2.57426
	evm.TU.supercontig_27.32	5.48419	2.81815	4.11884	3.1486	6.30022	6.1287	4.27402	3.42343	4.85051	4.42966	8.78254	5.79216	2.3103	1.05354	4.80641	3.36351	3.27035	2.75694	2.41087	3.86932
	evm.TU.supercontig_27.21	67.671	78.8889	70.1437	74.2121	63.6188	67.4153	67.7399	68.1196	67.3372	59.7658	80.7673	72.3574	43.128	50.8309	76.8375	68.501	46.9709	51.8739	61.2196	49.634
	evm.TU.supercontig_27.204	56.7893	88.3442	68.6799	59.9533	97.9895	85.5105	75.8761	77.0369	69.9088	112.034	98.379	106.005	50.039	37.8336	72.9297	65.3362	54.0269	42.7557	56.2335	51.325
	evm.TU.supercontig_27.185	99.8866	104.15	89.6566	103.275	122.81	110.207	104.537	107.051	103.42	121.511	110.907	121.363	93.3958	103.644	99.1163	88.3189	91.5071	92.631	100.447	98.2549
	evm.TU.supercontig_27.143	15.604	23.7385	17.7957	23.3748	19.8869	15.8853	38.4065	32.269	34.6975	38.2684	37.2366	34.1841	37.0142	40.3056	61.2928	61.4806	48.0941	42.03	42.5745	44.1414
	evm.TU.supercontig_27.137	36.1804	40.1644	35.042	38.0676	36.967	42.6311	43.7795	37.7998	40.5611	38.2509	41.1063	48.9001	23.1024	19.9182	36.3879	34.3641	25.4599	25.3074	33.9354	35.4314
	evm.TU.supercontig_27.134	14.016	15.0141	15.1337	11.2406	13.0345	14.5718	17.0152	15.0053	12.7735	14.5042	18.3272	16.8857	12.7177	16.3549	10.0812	10.1494	9.83717	11.1381	10.0059	11.5937
	evm.TU.supercontig_27.128	5.54356	11.8737	12.843	15.1693	23.3718	18.1022	17.2427	11.107	19.479	20.7711	16.7362	20.91	33.7849	14.3348	29.3184	29.2981	23.6146	21.1497	21.125	23.7071
	evm.TU.supercontig_27.120	15.4758	13.7883	18.216	12.5276	15.8254	18.0655	14.2408	17.174	13.3632	15.8654	17.3914	15.3066	22.6052	26.6391	18.1897	22.0607	21.7826	20.7752	25.8502	25.3137
	evm.TU.supercontig_27.109	149.928	121.832	151.465	158.455	220.083	186.835	155.169	154.686	163.584	149.119	166.484	160.038	108.829	110.341	117.28	118.069	94.0276	102.177	119.641	121.8
	evm.TU.supercontig_26.98	161.82	187.212	158.554	157.523	184.676	149.445	141.86	151.292	145.844	199.11	129.91	125.843	129.347	134.858	250.413	385.429	298.623	274.357	226.915	243.553
	evm.TU.supercontig_26.59	226.956	215.416	224.963	199.838	227.708	248.975	216.488	207.207	208.579	240.674	310.775	268.564	164.967	144.185	228.099	198.302	150.329	157.707	224.616	211.236
	evm.TU.supercontig_26.274	208.307	196.889	222.495	281.056	254.992	203.335	258.292	201.94	247.195	236.663	221.4	213.844	122.431	223.556	193.698	181.775	185.887	186.902	209.706	166.178
	evm.TU.supercontig_26.248	49.6403	54.1936	57.5107	70.6318	64.7983	79.2112	91.8042	78.9499	82.1142	91.3899	109.816	124.589	30.0195	39.9953	47.7442	38.9764	26.1089	31.3622	65.7361	46.3705
	evm.TU.supercontig_26.221	28.7407	60.1353	31.5965	61.2858	53.707	58.1625	46.2415	37.159	36.3358	56.7448	45.5195	77.9446	5.73685	7.16407	35.2695	27.9671	11.4637	8.8681	19.5743	10.9641
	evm.TU.supercontig_26.19	71.1334	60.547	64.9965	59.7972	63.4679	59.8513	53.5753	68.1104	65.5913	62.1863	63.3004	67.8827	68.0886	96.1849	63.2858	69.7293	80.004	70.223	74.0867	88.1897
	evm.TU.supercontig_26.160	36.2277	40.3507	41.9518	46.3726	41.6044	44.7087	39.5327	37.1374	39.972	48.0282	46.6613	46.9852	30.4573	28.37	35.0376	38.8276	26.9923	28.0785	31.5389	27.8428
	evm.TU.supercontig_26.159	67.9025	67.0162	64.4351	65.7152	96.9977	95.4383	87.4905	80.6633	81.99	81.0317	89.0631	86.688	23.6725	31.8551	71.0722	71.6243	50.2333	37.3515	61.8336	61.1807
	evm.TU.supercontig_26.149	45.0077	45.8835	50.3366	38.3493	49.501	48.2497	51.4739	50.6175	62.1475	46.3008	48.162	52.7461	72.082	58.0478	88.4058	90.0167	67.3139	82.1913	83.0416	77.1497
	evm.TU.supercontig_26.132	6.6747	1.87018	5.79908	7.76297	5.39994	2.95688	5.55197	1.66583	2.21707	7.32077	7.2449	3.03461	0.1	0.1	2.73423	4.69074	4.63858	0.644183	4.66349	1.50928
	evm.TU.supercontig_26.10	24.5604	14.0023	19.608	18.819	11.4112	14.8618	13.9838	15.4957	18.2798	15.9522	17.7893	13.5296	24.7099	29.802	19.5149	16.7462	21.7099	23.3707	16.6436	14.927
	evm.TU.supercontig_258.3	444.855	332.108	478.334	417.753	718.328	611.475	484.189	473.945	469.574	798.901	708.623	682.77	367.444	245.103	449.387	373.374	242.581	269.596	439.174	533.565
	evm.TU.supercontig_2554.1	38.5638	34.2332	47.0687	31.5726	33.5507	37.8169	41.044	41.5015	41.0906	32.3671	40.6274	40.3424	66.7693	42.5864	37.9652	37.1647	54.4296	53.5437	46.9056	56.671
	evm.TU.supercontig_25.79	58.8021	111.507	77.2311	122.499	82.1253	152.231	88.9197	104.422	87.1277	75.2382	66.8062	102.009	49.5519	41.7417	25.4106	66.037	72.1136	74.2355	65.8083	52.4065
	evm.TU.supercontig_25.73	44.273	26.6219	27.6215	25.3701	33.3827	8.46749	62.8183	35.7801	70.7347	20.7138	55.2048	47.4828	73.2964	104.818	59.8185	72.4716	102.464	138.75	148.722	70.503
	evm.TU.supercontig_25.55	28.0289	44.8508	29.776	23.3713	40.3773	23.2755	25.9126	33.8903	29.0669	50.4136	37.5345	34.5923	18.7356	29.386	32.395	26.9119	31.3612	16.937	26.0104	7.78379
	evm.TU.supercontig_25.23	4.51063	4.40281	5.00626	2.97834	4.26968	3.76479	3.68301	3.65999	3.92282	4.42622	5.14142	4.30566	3.75458	2.71425	4.57519	3.69935	2.77436	2.89205	3.67239	3.27517
	evm.TU.supercontig_25.209	595.026	516.376	507.406	643.175	899.434	668.376	566.405	575.695	594.879	830.056	732.75	935.877	563.547	584.05	515.002	427.379	505.212	529.186	710.226	591.961
	evm.TU.supercontig_25.136	29.1206	24.9828	31.7199	30.5346	32.2957	33.9402	32.3303	30.873	31.7369	30.2575	34.2378	32.4362	23.8487	23.6993	27.6471	33.3949	23.7925	25.5744	28.6573	24.7385
	evm.TU.supercontig_25.110	31.1244	30.4365	35.1737	32.2566	27.195	24.1938	33.0946	28.6561	36.7597	33.3797	30.0934	25.9595	18.3894	22.0505	22.4848	17.3054	23.5517	16.3117	16.2621	16.4623
	evm.TU.supercontig_249.12	275.767	193.683	178.252	106.447	105.689	129.289	106.508	123.267	128.034	54.9176	53.3505	70.4595	271.796	578.176	140.778	155.692	594.111	559.066	221.273	215.208
	evm.TU.supercontig_244.10	162.437	163.58	169.269	175.352	187.939	171.922	184.641	196.388	164.766	203.304	159.923	168.784	44.2783	49.0676	130.729	134.087	152.128	145.641	129.762	107.193
	evm.TU.supercontig_24.39	11.4839	7.78962	12.7094	8.90956	7.9347	9.0415	10.7306	15.3858	10.7148	7.94464	13.8822	10.7757	8.33837	15.1637	14.3637	14.2422	17.3479	12.9287	10.8655	12.352
	evm.TU.supercontig_234.7	3.03265	3.48624	4.39047	5.22618	8.26757	4.25443	5.31235	4.32484	4.65662	3.60731	6.95849	5.73705	1.49357	0.1	4.29534	2.33971	1.7782	3.1837	1.8695	2.11689
	evm.TU.supercontig_2319.2	29.8882	29.768	29.316	21.9658	31.673	31.2249	29.5722	31.128	28.3099	33.1801	40.7046	29.0691	23.0568	17.4708	37.7242	30.5918	25.0186	26.2047	31.7496	27.8822
	evm.TU.supercontig_23.79	147.926	122.171	138.661	107.63	125.518	118.776	120.283	121.811	119.209	111.749	115.777	122.823	166.623	166.724	103.357	87.2536	172.343	158.431	130.321	126.339
	evm.TU.supercontig_23.46	2.08283	5.31192	2.78048	2.18475	5.12567	4.73373	2.93749	1.58881	1.93692	3.1192	3.68102	3.7996	0.620897	1.47104	4.83143	3.24229	1.42822	2.54353	2.6902	4.72023
	evm.TU.supercontig_23.149	100.352	81.7545	90.6028	79.8253	92.9242	95.5448	90.1233	95.6882	93.6217	73.867	80.6643	73.5375	107.531	123.173	88.6834	69.3289	151.026	128.238	88.5925	90.0505
	evm.TU.supercontig_23.118	2.22699	1.21218	1.44538	1.87071	0.927649	0.850598	2.44956	3.94892	2.53479	2.00227	2.21215	1.11355	9.02446	4.75914	1.90603	5.78405	4.95617	3.16668	3.9362	4.07799
	evm.TU.supercontig_228.11	14.6871	25.4148	15.1882	25.8515	22.9268	10.3452	21.753	28.3293	22.5657	36.3351	23.1857	29.5919	35.1558	30.5755	52.1484	33.0012	34.4846	41.9806	40.3574	41.1158
	evm.TU.supercontig_221.19	30.4714	26.0082	30.3227	9.19531	16.4951	15.529	28.852	28.3537	28.6754	17.2774	12.2368	12.0258	35.0204	44.0599	24.5769	20.1666	59.3309	62.7954	29.0276	24.0465
	evm.TU.supercontig_2207.1	97.7928	88.6488	100.55	107.473	90.1651	92.9703	105.782	105.907	97.8692	111.689	124.628	119.604	69.7873	81.2682	69.0068	70.669	58.5772	73.5281	61.2211	49.5028
	evm.TU.supercontig_22.61	13.9882	17.7662	16.7545	16.5515	14.2524	17.3848	17.22	15.783	15.54	20.4479	23.1317	20.2472	12.4131	12.5374	16.9105	18.1734	13.1992	12.4255	15.3818	15.1886
	evm.TU.supercontig_217.1	22.5319	23.428	18.4338	22.0686	12.7959	27.037	27.4946	18.5089	17.6816	21.8665	31.8153	18.8123	14.0155	17.906	18.3983	14.9065	9.17337	12.9985	18.7759	14.3467
	evm.TU.supercontig_214.14	186.575	182.601	195.462	188.783	192.609	185.739	193.93	194.71	193.139	208.368	199.075	176.071	183.175	156.735	188.33	193.801	174.596	175.253	182.552	183.303
	evm.TU.supercontig_211.14	26.179	35.4698	33.877	33.1351	25.7106	28.892	23.8295	27.4598	22.1008	32.0362	33.0845	37.6172	8.66243	16.2624	29.5509	32.7011	15.6759	18.6446	22.1478	20.0774
	evm.TU.supercontig_21.90	36.9481	34.9156	46.7049	43.9976	39.8096	46.4572	49.204	37.3208	47.3075	40.4237	49.631	51.0572	33.127	22.76	45.4787	42.1839	34.8945	31.2488	42.9079	43.591
	evm.TU.supercontig_21.80	55.7169	46.2918	47.1635	46.383	43.9942	46.5624	48.6622	55.6937	50.4409	56.8144	54.4166	52.1121	44.3845	39.6038	38.3886	40.892	47.2199	38.2239	38.5773	37.6794
	evm.TU.supercontig_209.31	46.8275	58.7118	61.1932	60.1172	63.3019	60.0738	57.8144	52.4906	54.4461	63.0047	50.8102	59.7366	43.7402	38.8561	53.7589	45.5452	43.2099	46.0275	36.039	39.4623
	evm.TU.supercontig_209.27	9.56468	4.5929	5.48911	0.1	7.63179	0.1	20.6971	6.13827	11.0065	0.1	7.37264	3.52898	13.8862	46.41	22.1809	26.3678	27.5105	12.5047	22.4225	20.3773
	evm.TU.supercontig_2076.1	137.465	149.328	142.649	145.441	157.793	125.601	138.812	106.92	145.697	121.471	102.31	103.354	179.934	169.997	185.441	158.936	129.362	167.473	169.733	188.775
	evm.TU.supercontig_205.26	33.3991	31.8114	33.1706	30.1216	28.2128	30.69	34.8686	30.5854	33.9071	32.1419	37.4231	30.7413	28.4541	29.2325	32.9852	33.7797	28.6616	25.3685	31.3014	34.1012
	evm.TU.supercontig_200.16	51.5322	37.3872	44.3827	21.5838	46.4012	38.5939	49.2307	42.7336	41.2293	33.0937	44.4848	42.4447	61.623	48.4343	53.0438	60.6731	73.7636	65.1788	68.6246	62.8098
	evm.TU.supercontig_200.14	58.1851	57.8809	59.8991	42.9444	58.1559	46.2894	45.0003	52.6968	54.5408	34.9168	54.1476	72.7046	52.1009	59.0301	57.1582	76.8986	68.401	64.8412	62.292	64.0004
	evm.TU.supercontig_20.48	38.8196	35.1197	39.1119	34.8165	47.1737	45.7033	46.9005	44.2486	46.5643	42.9494	53.5387	49.4899	27.8343	30.4913	37.9581	35.2194	29.8184	29.4544	37.9027	33.3167
	evm.TU.supercontig_20.30	12.5028	14.5838	14.5837	13.583	20.8646	14.4829	15.679	13.3901	16.0038	12.029	15.2821	12.5507	9.95406	1.91826	13.7909	10.2827	8.44459	10.8019	10.3746	6.52827
	evm.TU.supercontig_20.225	10.6069	7.31065	11.9942	10.3766	12.9689	12.6602	12.6956	9.76397	12.9458	9.95118	13.3719	12.228	4.86697	10.008	8.20868	11.2528	6.9579	7.08765	8.41082	3.99707
	evm.TU.supercontig_20.195	159.551	122.388	144.746	131.158	140.607	125.426	139.231	148.46	148.079	121.746	127.832	122.915	185.109	169.558	115.585	132.023	203.928	185.503	145.843	145.42
	evm.TU.supercontig_20.15	3.98464	1.55655	4.50474	4.17027	6.39974	8.82772	1.77985	3.26327	3.2999	3.92724	5.07082	4.52802	0.1	0.1	0.707556	0.1	1.05124	0.56905	0.421681	0.1
	evm.TU.supercontig_20.136	40.7554	35.1261	32.5979	27.8001	32.615	28.8253	34.9408	32.6279	42.9525	27.4526	27.1951	28.2985	48.8647	42.4688	25.6739	30.5747	55.9546	55.4817	35.1222	35.8184
	evm.TU.supercontig_20.130	5.52138	6.28501	5.4443	1.48531	7.21468	3.4264	5.35739	10.011	7.56203	1.58795	2.7802	0.693762	13.6842	12.195	6.09156	9.95161	15.1749	13.6374	13.788	12.2375
	evm.TU.supercontig_2.97	17.7963	18.6775	20.2942	16.8918	21.1999	25.6336	26.6489	24.1737	28.1393	21.2608	31.7351	32.3892	11.0987	12.8639	19.0067	10.4429	8.71176	9.9691	16.8563	18.6678
	evm.TU.supercontig_2.93	37.0694	35.8447	41.8613	30.1295	28.8035	30.0899	41.3182	45.3081	49.5257	36.6472	39.2791	37.6217	60.7001	63.9863	62.8636	47.1596	57.59	52.579	64.6602	65.5438
	evm.TU.supercontig_2.63	22.562	16.8368	22.4482	15.8103	13.6975	19.0916	17.3829	17.9005	15.4746	12.2892	20.9194	17.334	13.7133	4.69921	10.3359	11.3072	10.6438	9.89365	11.6814	6.15967
	evm.TU.supercontig_2.46	38.8311	53.3938	16.6201	24.6576	27.8219	34.1918	31.6883	39.9441	39.4183	29.9806	21.5212	35.1339	85.9215	38.5081	60.4077	15.3595	33.1676	95.8402	65.5969	37.4028
	evm.TU.supercontig_2.385	108.369	80.2024	109.988	95.0167	73.7223	130.45	73.1104	70.8337	73.252	53.3894	68.372	70.9315	39.2622	28.7165	48.669	43.6702	40.5315	38.4866	39.3037	44.1742
	evm.TU.supercontig_2.335	2.48913	2.22577	2.73755	2.4087	3.7116	3.95066	2.23303	3.47709	2.57049	3.89642	2.05065	2.40535	2.18258	2.17752	2.15133	1.02729	2.53687	2.24275	1.60333	2.15343
	evm.TU.supercontig_2.248	42.7265	40.7433	40.3264	28.5637	43.9136	41.2615	38.6157	42.9982	39.8277	32.1759	43.7682	45.1262	52.7695	54.07	46.3964	50.398	57.7449	48.1014	50.4256	46.9202
	evm.TU.supercontig_2.246	44.5402	38.2529	43.0583	40.9555	39.6101	39.5376	59.3204	37.3009	43.9519	43.3437	36.9023	46.1661	34.9296	38.6287	34.2848	35.0109	35.8346	32.1021	30.5883	31.8074
	evm.TU.supercontig_2.240	188.4	187.502	179.381	216.023	214.623	174.487	129.632	158.475	153.269	200.694	207.02	203.789	246.132	250.22	239.656	230.844	271.533	274.333	268.259	235.825
	evm.TU.supercontig_2.195	49.4115	54.4186	54.3228	46.0206	51.3123	53.7711	57.0855	63.1343	60.4452	57.4811	64.1542	66.8489	44.139	49.1534	52.7512	52.1685	41.6902	42.1668	52.8559	49.6347
	evm.TU.supercontig_198.8	13.8648	15.3246	12.3779	9.16304	12.4552	12.0521	11.7955	12.3132	13.3504	13.3523	15.0766	12.2041	29.4491	25.0346	25.4872	25.1523	15.0879	17.8815	21.5754	23.133
	evm.TU.supercontig_1950.3	0.1	0.1	0.1	0.1	0.1	0.1	0.1	0.1	0.1	0.1	0.1	0.1	15.1298	15.4328	14.751	19.4759	16.3308	15.8482	19.6934	17.789
	evm.TU.supercontig_195.24	14.0113	16.3959	16.3489	26.1379	22.5481	20.3034	12.6511	15.8456	26.9084	12.3654	19.1104	13.3542	5.22498	9.40797	9.7505	7.90449	14.086	11.1836	10.9439	14.391
	evm.TU.supercontig_195.20	84.3243	70.2049	87.9617	70.4213	71.3915	59.7322	65.7539	62.0665	78.227	58.0486	67.622	63.6365	108.65	110.412	99.0218	85.2942	113.596	105.266	76.6291	81.9118
	evm.TU.supercontig_195.16	7.10918	11.9186	8.95066	5.76932	11.4661	10.8648	9.81685	9.98191	8.04843	10.7546	11.117	8.29483	2.4149	5.28125	6.59676	3.69524	5.42723	2.6431	5.89372	2.6483
	evm.TU.supercontig_19.89	29.7661	27.8162	38.888	23.5351	30.8217	32.9117	33.514	36.2392	34.9447	25.0277	43.5416	28.8968	20.1381	26.8615	35.0184	29.4722	17.3118	21.0297	27.6755	18.5085
	evm.TU.supercontig_19.74	32.978	34.8585	34.0393	37.792	30.8368	39.1454	33.3557	34.9344	31.9902	35.8929	32.7156	39.2063	22.146	26.4344	28.2295	24.3645	24.4942	23.5784	26.0994	22.9851
	evm.TU.supercontig_19.50	34.0211	31.7356	34.9272	31.2708	26.0058	29.1375	33.0362	32.949	31.1497	31.9166	33.5611	34.6447	23.7332	21.3282	25.6104	24.2208	27.3445	23.4362	23.6525	24.4049
	evm.TU.supercontig_19.39	8.1925	9.54685	6.7404	9.02083	7.83927	10.3943	10.2005	10.2062	9.48835	9.67768	12.3881	11.6048	8.71747	7.03279	10.3288	8.89759	5.58432	7.30251	8.04851	8.71613
	evm.TU.supercontig_19.283	41.2845	42.8399	33.8347	31.4151	48.5573	38.3327	45.921	36.384	42.626	39.4425	30.5651	46.6401	18.2199	5.09749	48.3926	28.695	18.0383	27.5262	34.1872	34.2499
	evm.TU.supercontig_19.153	16.0117	15.8512	14.15	9.55257	13.2107	13.9082	16.2271	13.4961	14.4274	18.9455	18.0148	15.7919	21.5084	25.4384	14.8401	19.7609	28.2723	21.2288	18.0143	22.7909
	evm.TU.supercontig_19.124	20.9427	7.71087	12.9332	10.3601	17.6082	14.6946	12.5993	15.714	14.4789	10.1488	9.82713	7.50151	22.8838	29.2603	21.9073	26.3293	30.2423	20.4071	34.1526	32.2784
	evm.TU.supercontig_188.1	41.2885	55.1609	46.288	40.9311	43.9801	40.4659	42.2109	45.8319	48.399	53.2819	53.4238	55.9493	42.7197	34.4439	43.123	51.5851	37.9266	37.3718	41.6659	31.748
	evm.TU.supercontig_184.8	4.87786	4.71285	4.08568	1.61997	1.75943	2.20546	3.39222	5.81521	5.49715	1.24323	2.96053	4.06451	6.80831	10.4022	6.08107	7.90306	8.71719	8.40057	6.15294	7.06857
	evm.TU.supercontig_184.1	54.9475	55.066	53.7869	77.6219	75.826	70.2784	96.0509	97.8601	96.0747	104.062	75.334	74.1447	14.0256	15.989	35.1574	36.8391	43.0512	42.1038	30.1993	39.6914
	evm.TU.supercontig_1833.2	11.0683	11.0847	11.3391	14.4243	11.9094	12.5417	10.5417	11.81	10.1034	11.7018	17.5538	9.78025	17.9283	19.8875	14.3704	16.3721	11.1665	13.0973	16.682	15.1314
	evm.TU.supercontig_183.11	63.6593	81.6273	62.894	128.2	102.037	81.6274	99.9765	88.2626	89.3624	124.553	78.3062	88.7496	28.6991	37.2072	65.8511	52.5957	58.9924	48.8893	64.9778	50.5593
	evm.TU.supercontig_183.1	53.0288	53.2014	54.6056	62.989	53.7984	55.3036	51.1413	53.8109	45.3093	64.2612	54.5766	51.4867	53.9389	41.8368	54.0665	47.0001	39.6576	54.917	50.3614	51.0543
	evm.TU.supercontig_182.4	110.29	91.6956	104.57	59.1231	86.6772	72.5389	82.915	91.7281	94.9122	64.5658	76.0124	76.996	133.362	154.371	82.5502	76.5825	161.991	150.233	105.012	95.5995
	evm.TU.supercontig_182.10	160.271	173.561	163.973	180.882	172.485	157.13	174.792	173.916	176.065	211.146	196.08	192.782	126.244	147.938	167.354	155.898	144.004	140.221	126.479	123.966
	evm.TU.supercontig_18.59	2.11166	0.854732	1.92588	0.805606	0.871107	1.49675	1.55091	3.70822	2.09076	2.75403	3.7948	2.93543	5.20676	5.58159	1.99688	4.62595	5.0268	0.828311	2.777	7.19115
	evm.TU.supercontig_18.42	61.6454	54.6993	61.5407	56.3771	49.9423	50.1612	63.9549	60.2501	62.6433	57.2318	64.0429	48.8473	43.8698	43.6346	48.045	50.285	44.5238	42.2289	45.7321	45.7572
	evm.TU.supercontig_18.180	35.3752	45.5424	38.8731	40.954	39.2651	49.8228	41.2267	35.6529	35.7036	47.5659	43.1126	47.401	17.2723	18.6978	47.7078	44.0172	21.1757	19.6341	33.6536	25.4346
	evm.TU.supercontig_18.159	3.20255	3.13836	2.55031	1.47288	3.59198	2.36281	3.60025	2.94442	4.67758	2.1073	2.2476	3.30657	7.0063	7.54228	3.36407	2.67131	5.18972	4.21551	2.91893	2.71426
	evm.TU.supercontig_18.15	24.0733	10.8855	18.2065	17.0559	32.5328	29.1458	30.6877	28.3974	26.2522	23.3239	21.4609	25.7329	6.54615	16.3254	17.4803	16.8802	11.4628	15.4562	16.1653	16.1286
	evm.TU.supercontig_18.103	83.4515	63.0799	79.438	64.9165	64.2016	42.3502	56.7529	84.6231	76.3023	60.3716	66.5684	54.4078	123.434	135.764	119.434	109.81	129.373	133.371	114.717	115.554
	evm.TU.supercontig_179.4	28.4098	29.1849	33.1334	29.3237	29.5881	37.2601	27.5698	25.5824	30.8119	33.854	31.2891	31.7203	27.5673	23.9499	25.533	24.0628	30.7169	24.3251	24.6086	27.8345
	evm.TU.supercontig_1789.1	47.1126	70.5101	46.7417	26.8623	27.11	36.701	38.7615	39.7654	44.2339	18.905	20.9652	19.5647	70.0651	113.817	46.9714	28.382	124.807	108.759	43.3118	49.666
	evm.TU.supercontig_1772.1	26.3038	28.1821	20.9629	20.6473	23.2366	25.287	29.7765	28.5499	24.4788	23.1687	32.0081	30.693	13.791	16.963	20.6068	13.9521	22.0173	16.1518	19.6166	11.056
	evm.TU.supercontig_175.18	13.7248	8.6612	12.6524	10.6853	10.8728	8.04859	14.4651	16.0068	15.8465	19.7796	11.5727	16.2403	6.86581	1.71327	6.31774	4.78206	7.88718	6.35242	7.02466	3.77017
	evm.TU.supercontig_171.27	13.9442	12.0929	10.7158	15.774	13.3779	13.4317	12.218	13.8069	13.5184	15.8735	18.2599	11.5125	7.84571	7.85507	12.0784	13.1056	6.12933	8.16126	11.172	12.5243
	evm.TU.supercontig_170.24	14.2306	17.5029	11.3271	9.88757	11.9869	13.376	13.4834	13.8885	13.2527	8.28129	14.1512	17.221	19.9009	19.7444	15.0485	11.7249	19.2805	19.9877	16.6047	13.1163
	evm.TU.supercontig_17.8	16.971	24.4468	21.199	9.80986	20.939	23.8935	18.4313	17.3971	19.1588	21.0967	28.5826	27.5845	6.32711	7.15292	9.19598	9.71737	7.26142	8.03477	14.8386	12.7763
	evm.TU.supercontig_17.74	70.655	55.4172	68.5166	73.8328	64.5113	71.9745	78.8043	76.5495	79.7361	68.9408	77.1595	80.5503	91.0126	82.7311	101.14	82.6041	87.3066	106.826	81.049	101.141
	evm.TU.supercontig_17.69	109.217	137.649	121.126	106.137	113.873	129.88	110.726	117.728	115.052	117.182	130.692	116.315	96.1928	92.4343	115.17	113.373	86.8732	85.7174	110.247	122.456
	evm.TU.supercontig_17.63	4.31922	3.38581	4.32037	2.01197	2.75661	3.45871	2.62019	5.22127	4.33576	4.49109	4.07137	3.70229	9.66315	6.43871	7.82716	6.41641	11.6378	6.98196	7.64347	9.60797
	evm.TU.supercontig_17.33	79.0971	85.8775	91.3898	85.4173	78.5195	85.0842	68.7271	77.3729	71.3611	81.6802	90.2305	94.6503	56.8285	70.6596	91.6919	80.0126	52.0362	74.4968	73.7833	54.5097
	evm.TU.supercontig_17.32	35.6632	37.9301	38.0468	33.1983	41.4133	36.7845	32.3129	35.7719	34.6939	32.3554	34.0233	37.5149	30.4761	31.5099	32.5091	24.5343	32.5758	28.2788	28.1281	26.531
	evm.TU.supercontig_17.233	33.5117	34.4805	31.8032	38.43	39.4584	42.8833	51.9531	37.5042	27.794	32.7765	57.8517	34.7792	0.1	0.1	0.1	0.1	0.1	0.1	0.1	0.1
	evm.TU.supercontig_17.207	28.8863	28.0606	31.787	28.3885	21.941	31.2737	32.1756	32.9094	31.8392	30.6628	31.553	33.4551	11.5841	8.68439	28.8334	27.9872	20.3082	20.2313	24.8944	24.7524
	evm.TU.supercontig_17.197	15.6022	18.7739	19.8249	13.0843	17.5646	19.1339	20.8961	20.4369	20.9393	23.1307	22.2509	26.3234	7.06081	8.67176	13.8413	15.5694	6.61858	8.11106	15.7143	18.1638
	evm.TU.supercontig_17.195	69.7565	64.4154	64.248	61.8426	64.7731	63.6502	68.7061	67.4858	68.1365	68.292	69.7725	81.1793	59.6959	61.2122	59.888	49.2205	54.1832	55.8336	55.7367	51.2658
	evm.TU.supercontig_17.192	38.2002	44.411	40.1455	46.2287	53.2515	58.499	46.8065	46.2635	48.249	45.3828	46.1697	55.0707	26.3084	25.4548	30.2267	26.476	20.7105	22.9454	27.2339	30.909
	evm.TU.supercontig_17.179	77.8581	73.4253	73.2513	66.4111	70.8844	70.776	69.2488	68.718	68.6707	72.1486	78.5401	73.9448	97.817	94.0868	92.3115	79.9667	92.933	82.5496	102.688	99.3206
	evm.TU.supercontig_17.172	27.5245	35.4408	33.3933	34.1426	24.8897	31.7577	25.8121	28.9231	29.7397	31.1636	33.677	36.3575	17.4236	20.7658	28.3113	33.6941	20.9395	16.6838	21.6785	22.2153
	evm.TU.supercontig_17.113	10.6168	16.1358	12.698	14.9628	14.2221	12.1585	11.9486	12.4936	12.6602	15.7486	13.4324	11.9767	11.554	8.16696	14.7938	12.2203	10.3245	12.5984	13.3545	10.5925
	evm.TU.supercontig_17.112	70.9536	89.4019	81.0418	88.073	87.2455	109.282	79.1461	74.5663	77.4042	105.498	121.374	122.004	38.9163	37.6277	74.6826	63.6062	43.5013	46.5818	68.0259	60.6974
	evm.TU.supercontig_1688.1	66.7982	61.8135	72.0148	70.7433	62.0568	70.0941	65.1732	68.1365	59.1083	71.6353	65.9579	67.8294	53.7677	44.7039	71.5313	64.7507	65.2403	65.3572	64.3051	68.6409
	evm.TU.supercontig_166.49	21.0165	14.2667	20.8522	32.8477	23.2976	23.0554	20.0622	20.7311	20.7482	22.2033	19.3596	18.2154	10.0254	6.99975	20.1605	16.6205	12.2731	15.5635	18.0106	18.3305
	evm.TU.supercontig_166.40	46.4712	30.6021	43.5648	15.9033	30.3493	25.9157	22.9208	29.5736	31.7467	30.8166	21.6461	18.3804	48.4447	60.9967	38.7565	35.5653	58.2101	53.6754	39.4581	61.4693
	evm.TU.supercontig_166.38	6.56843	11.8905	9.85219	15.3275	13.3924	9.41215	9.39207	13.9786	11.9366	13.6343	11.9573	10.0909	1.56801	7.68151	5.04657	6.31984	0.1	0.491474	2.1997	3.66589
	evm.TU.supercontig_166.37	22.7918	29.466	21.271	27.2181	27.9059	22.9697	21.4508	23.1364	23.4248	20.5891	29.1834	32.0082	19.6426	20.9457	35.6132	22.5135	16.4495	14.0223	28.628	25.1289
	evm.TU.supercontig_166.19	34.3675	24.9641	33.6766	28.6591	30.7539	29.7037	25.1636	30.4252	30.5687	23.4754	28.1979	23.7894	63.3387	52.8447	39.4322	51.2932	57.5419	55.3134	73.3049	68.69
	evm.TU.supercontig_165.4	4.63468	7.09664	3.76749	1.72288	2.58152	2.34832	4.67194	8.29977	7.47373	2.54144	2.13756	0.751607	18.3917	17.5678	1.26207	3.22367	15.3383	14.9886	2.87013	4.28885
	evm.TU.supercontig_165.31	14.4402	12.7647	13.4839	8.6661	15.2606	15.515	14.73	15.2444	14.4697	10.6714	15.5139	13.371	19.6602	18.7808	13.9499	10.7828	17.4655	12.7093	14.7507	13.9183
	evm.TU.supercontig_165.30	20.2296	19.8177	25.6234	19.411	25.5737	29.5978	23.8758	26.9082	28.9871	25.3941	37.5268	38.9603	18.9274	18.6915	19.8595	14.9072	13.4621	11.6054	23.9329	16.7567
	evm.TU.supercontig_1647.2	72.2174	93.6435	67.8988	72.8761	91.487	86.259	87.0709	74.4832	75.19	98.9459	88.4046	94.0398	46.7964	47.9512	87.081	69.3651	55.875	50.6559	67.1728	62.845
	evm.TU.supercontig_164.8	0.293909	0.1	0.508385	0.1	0.1	0.1	0.1	0.1	0.1	0.1	0.1	0.1	14.4059	8.87126	10.7082	12.2219	10.2794	12.7758	9.20731	5.00174
	evm.TU.supercontig_164.6	0.794622	0.1	0.854412	1.13006	0.1	0.1	0.1	0.1	0.1	0.1	0.1	0.1	42.167	61.0511	44.5777	46.1617	84.8621	59.7655	46.2488	42.6349
	evm.TU.supercontig_163.28	35.3477	41.3016	37.6127	30.3446	38.3477	40.0771	33.8009	37.9896	39.0256	36.7272	37.2941	36.699	34.0376	35.8864	31.6523	32.4995	27.553	34.208	30.1743	29.3094
	evm.TU.supercontig_162.9	13.0056	9.06411	11.2545	6.67159	6.68094	6.22997	9.42348	9.88856	9.97337	6.77566	9.17855	8.5678	16.3663	14.4564	14.9569	11.6077	16.2182	18.0463	13.956	13.0303
	evm.TU.supercontig_161.40	14.336	14.8143	14.5867	18.6142	17.1143	14.3723	24.4474	21.8342	18.9982	20.7441	15.8337	19.6194	9.25741	7.36441	14.6033	13.1957	9.80703	9.71782	9.75423	10.5051
	evm.TU.supercontig_16.97	3.54888	5.45163	5.45176	2.58866	5.10461	5.21029	3.71548	3.60825	3.4654	3.21849	2.69207	2.97128	8.88	4.15994	5.21261	7.78574	7.40612	7.7805	6.2667	6.92428
	evm.TU.supercontig_16.76	14.7275	12.3008	14.1141	9.45046	9.20804	11.1267	12.4433	13.6349	11.6038	8.73264	9.65924	8.62273	2.45118	5.17836	0.975235	1.68103	1.39549	1.30896	1.9647	1.96914
	evm.TU.supercontig_16.59	18.5078	15.5824	20.1671	20.8689	22.3542	20.4685	15.2359	22.1676	16.8219	19.7705	24.0938	22.4842	14.5265	12.5643	17.2592	17.7002	17.0533	12.5161	16.3655	17.1026
	evm.TU.supercontig_16.26	19.1687	25.6551	23.2855	14.8469	22.6395	18.3268	27.0798	22.7484	21.5023	19.3499	22.2963	18.7441	24.1435	24.8296	32.0259	29.0416	39.0194	24.3328	34.6446	26.6919
	evm.TU.supercontig_1598.1	33.8082	24.6228	28.4896	33.2057	31.9313	30.2166	38.9609	35.8952	39.8014	34.7417	29.2472	33.892	10.733	10.9524	18.7432	26.969	18.2823	12.89	16.1148	14.9051
	evm.TU.supercontig_159.8	139.754	138.583	160.628	137.054	167.048	156.565	165.499	154.133	162.618	147.646	162.845	163.576	158.11	130.425	134.115	107.886	136.359	132.56	125.896	129.281
	evm.TU.supercontig_157.9	8.14358	4.65385	4.9954	3.53379	7.62665	3.0159	8.27908	5.40776	7.55375	5.63846	7.32521	4.55363	3.49646	1.65608	3.19437	2.45713	4.48502	7.18221	3.36022	3.64211
	evm.TU.supercontig_157.17	68.4134	71.0388	72.6346	62.5475	65.4953	72.744	78.3359	78.7058	76.3803	79.41	93.8893	82.8839	53.3462	50.5042	65.0645	57.9388	47.8925	48.2851	58.8857	56.4639
	evm.TU.supercontig_155.4	4.24813	4.42588	5.50747	5.32567	4.10578	5.45798	5.91191	4.01832	5.13813	2.76779	4.53519	2.22892	22.6978	17.8725	20.2604	26.2079	20.5414	19.568	12.5694	19.9721
	evm.TU.supercontig_152.35	267.985	318.864	284.417	313.956	333.025	329.476	323.235	339.675	341.213	389.228	389.323	383.216	209.471	210.748	326.016	303.062	215.522	207.096	296.962	267.373
	evm.TU.supercontig_151.39	19.1749	25.5332	18.0992	21.7134	23.1513	24.7278	25.2155	23.8795	21.749	24.5375	30.7314	31.147	22.5917	20.5205	26.9172	26.1218	20.056	16.7955	23.0325	25.6059
	evm.TU.supercontig_151.14	243.342	267.55	225.679	187.034	217.068	207.594	194.102	218.683	218.988	186.335	153.168	200.833	308.198	235.594	210.974	173.012	263.453	253.188	245.464	242.73
	evm.TU.supercontig_150.32	69.536	73.4457	75.4639	68.6537	77.6983	95.7952	72.3728	80.4236	81.2933	106.512	100.159	90.239	53.7987	50.06	75.3259	68.7009	57.5358	56.613	85.8714	77.3768
	evm.TU.supercontig_15.32	19.4449	7.31448	19.4214	12.89	9.60357	17.0902	25.9796	21.4876	14.608	19.7114	6.20811	24.9188	0.1	0.1	5.3742	11.4287	4.15902	2.97403	12.3112	2.21792
	evm.TU.supercontig_15.126	29.9659	21.65	29.3676	24.9907	30.0348	31.6687	29.0194	31.3241	31.5632	39.9026	43.4325	40.3132	12.497	13.1996	18.4881	17.5511	14.9228	16.0359	23.5824	21.278
	evm.TU.supercontig_148.33	17.1588	20.2473	19.225	22.013	18.2124	16.7177	19.0338	17.453	16.5752	18.0764	19.073	16.2484	13.8765	9.796	19.7224	17.4655	14.5152	15.0902	16.0972	16.8527
	evm.TU.supercontig_147.19	70.8129	79.1343	80.949	90.2996	117.229	88.9799	68.5358	62.6808	67.5944	68.3483	90.4387	91.5355	135.2	132.919	150.114	158.35	160.698	148.277	155.505	170.929
	evm.TU.supercontig_1467.2	14.5245	7.35261	19.5668	11.1806	18.9264	17.0356	9.40941	17.887	27.0095	11.8786	12.7846	16.6022	8.44873	10.5427	7.10794	10.9985	3.55415	6.0888	16.3319	7.59599
	evm.TU.supercontig_146.33	19.5293	14.1445	15.7647	15.8626	15.8199	18.9235	14.7724	18.9871	13.6361	19.0248	23.5841	17.0139	10.2088	15.4648	14.448	10.442	14.7762	15.4877	14.1573	15.0463
	evm.TU.supercontig_1448.1	17.3546	20.0211	17.0423	16.3153	18.8005	19.6199	20.9479	16.0088	16.2123	17.8018	22.3168	19.026	17.2907	12.925	18.3712	17.6371	11.9997	14.5541	15.0035	17.2472
	evm.TU.supercontig_1441.3	26.9925	14.8785	15.9813	14.889	18.3837	16.5988	18.5948	18.4788	20.146	20.9841	19.6252	23.8118	13.5906	8.84678	17.9587	13.9058	14.4536	12.1274	12.3989	19.7833
	evm.TU.supercontig_142.52	72.3382	78.8832	82.3798	53.7851	61.2152	68.2604	65.9907	79.8123	81.6069	46.5811	68.0327	64.4599	103.109	114.383	91.4977	76.0653	99.0664	99.9772	102.209	98.6574
	evm.TU.supercontig_142.31	36.4387	33.4355	37.0338	31.9292	29.611	35.2268	32.756	32.2643	35.6417	31.573	37.056	31.3115	30.859	26.6603	25.3356	26.9301	31.3103	27.0343	31.1926	29.1443
	evm.TU.supercontig_142.2	8.10688	6.40338	9.49529	6.57596	7.58585	7.31418	7.99121	9.67469	9.89601	7.52108	7.74612	7.58213	13.5379	12.3626	7.91137	8.73928	10.0601	10.1049	8.44791	11.2414
	evm.TU.supercontig_140.40	22.9293	34.44	26.3493	25.557	30.3809	37.9017	30.0048	28.9326	30.9551	50.1664	36.6594	40.1678	9.01329	12.2413	20.3885	34.0371	11.525	11.5695	15.3097	10.1229
	evm.TU.supercontig_140.16	10.0814	9.21384	9.16474	11.5113	9.8185	10.5627	16.6741	15.363	14.8356	14.0547	9.69456	12.0971	8.36017	8.66958	8.05676	5.01275	3.81093	4.42666	8.80705	2.88828
	evm.TU.supercontig_14.87	43.507	45.9723	52.8381	42.7221	46.1699	48.6093	52.0237	46.9906	46.5092	41.813	48.1518	44.3788	74.5261	56.077	79.4089	70.4218	70.8303	66.6097	74.0413	79.337
	evm.TU.supercontig_14.45	70.1133	79.9597	76.8794	81.3014	71.1784	71.1251	84.2331	72.5517	75.1432	82.7267	93.4733	88.9331	47.1236	30.3749	85.1437	78.6245	51.7576	55.4706	61.7906	72.7628
	evm.TU.supercontig_14.254	33.9281	33.6539	32.7848	35.6858	31.1524	32.4257	30.3038	31.4857	30.9475	33.5303	35.0638	34.211	26.182	25.4753	29.1589	29.6737	25.5298	26.5408	30.363	24.064
	evm.TU.supercontig_14.187	105.706	118.493	107.703	76.3501	94.667	90.4518	142.183	140.327	137.652	134.135	114.482	120.371	59.671	82.8366	54.8668	52.8894	64.1231	62.1577	47.6628	46.0536
	evm.TU.supercontig_14.118	65.9618	73.3803	68.6285	71.1681	76.3195	83.3531	75.2092	68.7745	70.988	88.3943	63.7736	63.4287	61.4173	42.3535	75.3878	80.8697	53.7603	40.4965	59.6334	63.6057
	evm.TU.supercontig_14.105	29.5051	27.7025	34.7887	27.672	35.4483	30.1293	34.3271	38.3273	35.9508	39.1974	45.4456	41.8926	31.7951	21.0129	33.0064	22.5369	29.6117	27.1205	30.0984	25.6172
	evm.TU.supercontig_139.68	56.549	60.4889	60.2141	55.5882	46.1515	46.1327	56.4183	53.2549	60.7834	67.4811	53.5552	57.4793	37.9475	39.8208	48.6604	42.2968	34.1171	31.6313	38.1848	51.4102
	evm.TU.supercontig_139.63	11.468	11.6541	10.3619	4.72511	8.34626	10.1305	7.50547	10.9147	7.74338	7.34293	9.71406	8.30672	14.3005	19.7979	14.7022	14.7571	15.6223	10.7524	19.689	16.5439
	evm.TU.supercontig_139.31	7.06584	9.39018	9.71318	10.9433	13.2023	11.7863	11.6582	8.21619	9.79742	15.3916	16.3847	17.5561	5.62166	5.80157	9.57343	6.07311	4.3364	4.60847	9.28856	7.63196
	evm.TU.supercontig_138.52	105.955	119.045	109.684	120.854	115.948	122.144	118.331	109.242	106.869	120.787	123.577	122.779	104.33	85.8068	117.78	98.8028	98.9417	103.318	119.095	96.1383
	evm.TU.supercontig_138.49	93.1445	92.7752	95.8503	84.0468	89.1574	98.7856	94.2814	101.769	93.4567	84.317	92.6615	86.9378	118.193	120.491	101.125	88.6262	105.553	111.304	104.428	108.346
	evm.TU.supercontig_1379.4	24.4647	27.0002	29.8107	28.9413	29.2333	29.686	32.6744	34.7805	33.7467	34.5763	32.4477	31.9458	27.6613	22.424	26.0928	24.0996	18.4755	21.1311	25.6673	21.1104
	evm.TU.supercontig_137.13	2.78236	3.60872	3.16539	0.901148	0.391333	0.892483	1.89721	1.11257	1.46636	1.10416	1.21544	0.1	6.9193	16.0021	0.1	4.81421	6.22517	1.42629	1.87199	5.06608
	evm.TU.supercontig_1366.1	50.8799	45.7716	56.1974	56.8316	55.7663	53.3273	58.6218	53.9415	53.4595	62.8835	57.5546	62.9016	46.8215	32.5881	51.617	43.2066	43.949	48.1891	50.9456	50.1897
	evm.TU.supercontig_135.44	58.4706	68.6666	66.0479	56.1662	79.2708	76.7258	72.6128	58.1615	68.6906	73.2773	77.4138	80.6629	42.2205	46.7145	63.9	65.9455	42.8957	43.0232	57.6382	56.3757
	evm.TU.supercontig_132.4	15.9661	20.1096	16.5933	17.8925	23.7452	18.5577	20.9697	19.0968	24.4061	21.3516	22.7804	19.2916	14.6526	13.8537	19.5166	19.1093	7.82307	8.06357	22.6125	19.6212
	evm.TU.supercontig_131.74	84.6485	76.7968	85.0659	74.711	95.3527	73.4046	89.5082	95.5012	88.5185	100.632	100.138	89.4903	63.3393	53.2407	65.6307	70.5759	64.1094	56.3045	62.4845	70.1177
	evm.TU.supercontig_131.59	32.6742	36.7712	31.8284	24.0583	28.6298	22.7517	36.8189	43.9387	33.9163	36.4159	36.0569	32.795	17.8184	22.2855	27.9832	27.0494	30.6833	36.9473	21.1287	27.3146
	evm.TU.supercontig_131.54	6.26923	13.4687	8.04378	10.5507	12.5849	10.4418	13.3526	12.9284	16.5799	17.296	13.427	16.8198	5.89028	1.92949	6.82382	5.33826	5.92287	5.31687	11.559	10.4037
	evm.TU.supercontig_131.28	44.6182	44.3463	47.8288	41.1406	45.0512	41.8295	44.4165	46.4272	46.0858	50.907	51.3841	53.8173	41.1035	41.5672	51.7543	41.1737	40.4381	37.959	41.9022	42.0286
	evm.TU.supercontig_131.18	46.8194	51.5361	52.8087	43.9121	63.6236	55.1205	54.16	57.233	59.3988	66.2712	63.7712	53.2962	43.6551	35.8446	57.5721	47.5858	40.2707	49.5675	48.9876	51.9985
	evm.TU.supercontig_130.62	17.6394	29.7042	26.6387	22.5893	31.0231	31.7223	27.243	23.3705	28.9092	28.3287	35.5844	24.5416	16.9408	15.5288	23.3707	35.9719	19.3671	10.3633	15.2517	25.6717
	evm.TU.supercontig_130.53	23.4325	19.1462	16.9225	18.0961	22.1533	17.6287	21.7041	22.8818	24.4799	31.6801	19.7658	19.8043	17.4225	8.3133	13.2084	13.8725	12.7621	15.759	12.6982	9.60903
	evm.TU.supercontig_13.93	101.684	91.6696	103.481	74.5218	91.4821	83.8891	83.1798	105.112	96.6695	86.5569	86.2294	85.1252	152.093	140.48	91.8315	94.8156	141.382	135.72	124.103	134.327
	evm.TU.supercontig_13.69	29.5107	31.0736	30.8452	33.4333	30.3755	30.993	32.2107	31.5359	31.9567	30.1223	35.4281	33.006	25.6224	27.258	27.8812	29.3166	24.4186	20.8825	28.0508	24.7673
	evm.TU.supercontig_13.63	18.8676	10.9102	14.7989	6.29211	15.2451	11.0225	11.0283	6.63732	8.91917	3.55556	11.023	7.7797	24.4678	26.0039	16.3457	5.60284	25.71	25.505	18.4203	16.1312
	evm.TU.supercontig_13.231	48.3825	72.1839	58.9295	54.552	57.4901	57.6044	54.1519	46.2726	51.2928	61.7554	55.0298	54.1332	38.4964	37.5083	76.6642	67.6466	51.9518	43.275	62.9355	59.92
	evm.TU.supercontig_13.218	38.9319	46.5433	24.0354	31.8812	33.3956	34.7725	31.053	35.2181	35.0452	42.275	58.6771	53.9488	13.4374	20.7673	28.7048	23.7134	36.6486	32.7719	32.0164	36.6377
	evm.TU.supercontig_13.180	21.2199	18.2019	26.801	22.7939	27.2346	26.317	26.9359	27.8122	25.5283	19.0738	27.0084	19.5599	10.7268	16.0371	18.9817	17.6115	11.2203	9.98667	15.2543	17.6477
	evm.TU.supercontig_13.128	13.1228	7.00568	11.1865	1.80916	9.65658	13.7313	18.1273	3.79254	10.1303	6.52027	7.47367	5.37648	1.36058	1.41076	3.28869	0.1	4.72989	4.97659	1.7329	0.1
	evm.TU.supercontig_13.123	7.56801	6.87536	5.24287	4.75171	8.95381	6.42059	8.45634	7.86251	7.27039	7.2386	6.26168	8.2221	10.141	10.68	8.56333	6.45406	10.0092	6.29637	8.02896	9.85274
	evm.TU.supercontig_13.120	37.9825	50.698	42.735	55.383	41.5287	52.1357	48.9591	52.9714	50.7516	53.2922	58.2025	60.9458	35.0159	29.5241	54.6065	40.3716	48.4595	42.0208	47.982	45.9001
	evm.TU.supercontig_128.6	86.5526	67.3871	79.6462	89.9273	71.7699	64.6361	80.2561	83.0554	82.9445	61.3924	60.0988	70.6828	100.608	101.431	90.3093	52.9525	110.235	97.2573	82.3334	86.5406
	evm.TU.supercontig_1272.3	8.17432	8.51806	9.09533	26.6112	26.1088	28.1696	23.6877	15.7087	13.4549	35.205	30.2551	39.3894	10.7894	9.41646	6.29229	3.11958	2.49455	0.374661	0.278136	1.7084
	evm.TU.supercontig_127.33	47.6488	56.1991	50.9885	50.5511	48.7059	57.1908	46.4015	47.269	43.0133	49.5181	54.9556	57.7615	42.6824	41.0301	53.9449	46.6097	37.4537	32.7587	49.5075	47.2926
	evm.TU.supercontig_127.11	27.6898	45.5301	33.34	30.6713	39.1667	39.8782	30.8465	30.5877	28.9316	39.4551	46.4163	41.5097	16.4639	29.0261	42.1699	37.2246	17.6897	25.2313	30.1252	37.1469
	evm.TU.supercontig_127.10	37.4699	36.6024	36.4627	23.7265	35.3605	34.6778	38.3439	38.3269	34.4742	39.733	43.6326	37.1858	30.578	34.695	37.9395	50.2689	26.9047	20.1629	39.5473	30.1725
	evm.TU.supercontig_127.1	26.7193	35.6694	20.8554	33.3149	40.4022	28.9954	28.553	34.8202	35.3449	36.1305	37.3548	39.4425	13.5956	22.7299	30.7885	33.1817	16.3449	21.6101	33.7557	25.9821
	evm.TU.supercontig_126.29	48.6022	41.0757	46.2747	37.1465	41.8709	43.887	33.0411	37.7341	38.8774	26.4664	40.2593	37.07	57.6493	62.4892	60.6319	56.2684	61.0391	58.6918	56.5126	56.2735
	evm.TU.supercontig_125.48	61.7995	67.5072	64.0929	75.3788	68.1415	61.9275	56.7626	63.7666	63.9556	67.1871	62.9432	77.1425	33.9335	33.8026	65.83	59.1073	54.028	54.7159	56.6731	64.1574
	evm.TU.supercontig_124.51	89.8094	92.643	90.1946	103.391	94.885	100.461	101.291	90.5493	96.8057	103.738	99.3238	100.769	77.4783	80.3946	100.697	85.885	88.3181	75.8803	83.4225	89.1731
	evm.TU.supercontig_124.50	27.7946	28.6694	29.6112	26.1021	21.7097	32.8418	25.5106	31.8251	30.5117	24.9162	30.0578	32.1053	24.6992	13.1584	27.5725	37.5512	18.8548	19.8129	26.9938	25.4909
	evm.TU.supercontig_124.48	30.36	38.2247	36.4783	26.4047	35.7525	30.8508	32.7454	27.8139	32.2278	38.0658	29.2314	32.3166	52.9902	61.2884	82.1891	76.8539	71.992	55.739	89.5118	77.2522
	evm.TU.supercontig_124.34	2.84263	3.33413	3.4039	1.78763	1.93467	1.58218	1.91882	2.22807	2.03757	1.86167	1.07331	2.06317	3.38559	4.46039	2.7603	3.41539	2.75104	3.86158	5.15991	2.09713
	evm.TU.supercontig_123.12	36.7787	32.3833	32.8277	29.5543	36.9094	36.6839	34.4747	42.5238	40.4904	31.3495	36.6476	31.3558	23.3217	23.447	47.1145	36.7673	28.9413	26.1232	35.7856	38.5988
	evm.TU.supercontig_122.20	132.63	104.534	121.891	71.5488	108.896	84.3703	122.786	132.252	137.934	85.6916	98.8927	96.273	162.879	190.887	87.0514	94.3737	216.467	185.787	117.897	123.6
	evm.TU.supercontig_122.11	35.6803	35.7326	33.3327	44.772	43.171	59.0868	31.8867	30.4315	33.5045	40.8772	62.6469	67.4549	12.238	11.81	16.138	18.7583	13.4589	16.5879	13.5057	12.0101
	evm.TU.supercontig_120.9	27.4366	21.3814	28.0288	17.1351	24.8315	24.0846	25.1958	26.4411	23.8495	24.4634	26.4283	23.4866	18.0719	15.0101	28.5695	23.8688	18.9064	19.9498	26.018	26.3322
	evm.TU.supercontig_120.49	1.29017	4.07023	2.41256	3.36316	3.85632	2.3759	3.14479	2.84525	1.95444	4.5483	1.99317	1.34413	5.62879	6.32001	2.56816	3.18524	4.55509	5.90721	4.09836	5.00696
	evm.TU.supercontig_12.190	7.04734	15.0498	14.8967	13.3106	8.95745	9.54496	9.14371	10.6568	10.1289	8.50463	9.62961	8.23166	11.5935	11.3041	18.9256	17.3966	10.7999	16.6321	15.5058	13.4376
	evm.TU.supercontig_12.125	142.435	163.586	149.58	143.122	152.578	169.044	124.458	120.988	127.181	159.987	154.083	165.677	104.171	106.641	171.73	150.792	107.305	114.756	156.003	113.772
	evm.TU.supercontig_12.101	21.3744	21.8285	25.2166	16.8467	19.0623	21.6066	26.2411	21.5771	22.3358	24.3574	21.6389	18.1636	13.5157	12.025	13.6673	10.2264	11.921	14.3985	10.6108	9.41386
	evm.TU.supercontig_119.77	184.699	178.246	200.356	172.283	185.709	189.456	192.727	196.997	204.397	172.554	183.384	195.802	231.129	201.314	214.121	199.547	221.505	220.609	222.296	216.536
	evm.TU.supercontig_117.8	30.8798	29.4417	33.6248	25.7438	36.0491	29.3626	27.81	28.6301	30.7763	26.3076	36.1796	26.9445	42.1824	43.8159	46.0124	39.2294	46.1317	50.1834	39.2826	45.2474
	evm.TU.supercontig_117.76	20.4135	10.1893	16.8184	8.38001	19.4847	12.6838	20.816	19.7419	19.2992	21.5732	14.0652	11.2579	31.7069	38.4014	13.5641	17.775	35.9791	39.1397	35.2321	18.4835
	evm.TU.supercontig_117.38	45.0549	42.9356	47.2293	47.6137	40.0491	44.4031	44.2967	46.882	39.3141	50.6347	52.165	50.7197	43.0468	39.7649	45.0389	43.257	37.0483	40.7877	39.3774	39.277
	evm.TU.supercontig_117.2	97.7348	85.2372	110.178	112.772	119.242	121.293	101.793	101.2	92.7993	100.41	115.601	105.337	86.273	78.7682	99.2032	102.246	95.4113	86.2918	86.8167	76.441
	evm.TU.supercontig_117.17	29.378	37.7833	43.0388	34.4898	30.5244	37.9704	31.6062	27.5556	34.4782	38.3775	30.4844	30.7969	21.8324	30.1831	34.0796	21.1609	24.3167	24.276	25.7606	17.3218
	evm.TU.supercontig_1163.1	28.9971	20.3856	31.6644	32.3247	28.6626	27.7164	25.5735	29.3653	20.4087	34.0219	28.0918	22.6706	18.4833	11.8911	25.5601	27.0043	24.9334	21.2288	26.5643	24.9373
	evm.TU.supercontig_116.87	75.9897	78.4798	81.3169	66.5431	80.8014	83.2148	77.9567	89.0439	82.2801	81.9507	97.463	85.3211	70.1127	63.6899	91.9931	71.6638	65.5728	67.6462	86.3891	85.4533
	evm.TU.supercontig_116.57	44.8489	39.037	48.0595	46.3354	45.3097	52.3085	40.3037	52.8289	48.3599	45.2654	57.3308	44.5627	40.2923	36.2185	49.7009	45.6713	32.3566	41.3339	52.2085	47.8558
	evm.TU.supercontig_116.53	77.0071	90.9914	92.1044	81.9301	100.536	102.344	84.4959	75.6641	76.9731	88.8571	113.307	81.293	51.2705	51.3326	73.3971	66.449	56.932	57.3443	79.543	68.2589
	evm.TU.supercontig_1155.1	69.792	99.2463	79.1676	91.7842	89.2511	91.2665	82.8455	73.2877	78.2772	122.997	92.5281	123.774	47.0552	51.5234	58.0288	58.7541	33.2357	36.5856	42.3296	28.0531
	evm.TU.supercontig_115.17	30.8956	31.2357	26.0365	37.4797	36.4227	32.6993	42.708	34.2457	30.7406	32.2666	36.548	38.8842	16.6728	25.3886	32.6963	27.5395	36.4745	33.2164	25.0316	27.7998
	evm.TU.supercontig_114.5	16.807	19.3386	6.86248	11.4689	11.1875	11.4268	9.34273	11.8632	25.4891	16.1457	9.26217	4.47979	17.8237	48.7196	13.2855	4.63148	43.7344	44.6474	23.1656	29.7508
	evm.TU.supercontig_113.58	9.78633	9.84583	11.0421	10.4612	7.49752	9.16711	7.87357	5.03959	6.21411	6.48477	6.81777	5.70122	0.473772	1.51252	1.30861	4.46523	0.936813	1.59888	2.51356	2.76177
	evm.TU.supercontig_113.55	0.276219	1.24927	1.39758	5.26055	2.34918	1.12054	8.39498	7.4412	6.79616	13.0338	3.97195	6.2948	35.0819	42.6612	15.3615	11.7008	14.9775	17.0209	8.11927	4.5179
	evm.TU.supercontig_113.20	52.8937	48.0278	53.2502	47.193	63.9369	38.6698	44.8802	52.7933	48.3209	32.2736	37.8396	37.1203	61.5926	97.3981	52.8859	48.9646	89.0787	93.6977	50.4386	53.3312
	evm.TU.supercontig_1127.2	17.3103	20.8647	17.516	15.3011	21.9056	17.5111	27.3578	21.9446	19.3192	23.3289	30.2146	22.8956	13.0831	14.1111	17.2588	14.6883	11.7325	14.331	16.9603	16.2203
	evm.TU.supercontig_112.72	47.3777	48.8664	50.4655	47.7889	41.409	52.789	41.4213	48.9125	46.2519	48.7927	60.2939	42.9756	35.5082	33.1388	49.9369	48.1727	30.3619	33.4381	45.6261	45.0095
	evm.TU.supercontig_112.7	27.5333	36.4527	30.9289	22.2014	15.6538	22.5974	21.67	19.4405	20.9613	24.9222	16.8264	20.5605	31.6602	34.4508	33.4878	39.8092	37.868	35.1093	23.721	17.9717
	evm.TU.supercontig_112.14	16.7174	11.742	17.8896	10.8485	10.0202	11.0864	8.56639	7.84807	7.70824	6.26342	9.58436	10.4804	4.09161	3.33108	2.53176	3.02586	5.82163	3.83384	2.68886	2.95635
	evm.TU.supercontig_1111.2	10.983	13.6014	14.1373	11.8677	13.062	15.4187	13.8298	14.3771	12.6711	17.5403	17.1121	17.5822	9.66224	9.91751	11.193	11.8587	14.3601	12.2508	13.6922	12.5574
	evm.TU.supercontig_11.98	28.5601	30.976	28.3512	41.6114	35.6154	33.8058	33.9822	39.2523	38.1166	40.0916	41.7204	41.1603	19.2561	18.9086	29.0839	36.1838	19.6577	20.828	24.813	21.1531
	evm.TU.supercontig_11.51	12.2036	11.6558	13.6066	7.49685	5.57408	4.63285	13.7223	14.5142	14.2132	4.54836	6.10042	4.08892	25.1968	30.0546	7.98786	7.94305	23.2932	27.5227	8.64732	12.7336
	evm.TU.supercontig_11.34	58.4324	59.2383	60.4638	42.8146	38.4537	44.4117	47.0703	55.4868	52.3195	52.9846	58.5611	48.6373	35.651	39.2676	26.6067	23.0903	25.7905	30.1078	26.2693	24.683
	evm.TU.supercontig_109.36	26.8777	38.6562	38.3055	16.5674	28.8512	23.4616	40.1369	42.6637	35.0773	20.1959	34.2308	21.6207	68.8764	56.9888	52.1429	47.8795	62.9905	85.8218	56.7039	53.9853
	evm.TU.supercontig_109.34	3.17556	5.29222	4.18013	3.47995	4.917	5.51318	5.30835	4.676	3.80879	4.77225	6.7597	4.75149	3.62834	3.06865	4.9617	5.34431	1.50192	3.7732	3.96288	5.56704
	evm.TU.supercontig_108.65	224.58	221.351	223.869	225.104	237.54	247.016	221.727	219.624	220.391	211.431	215.913	226.494	207.446	201.99	244.171	233.341	189.614	203.562	218.183	242.445
	evm.TU.supercontig_108.22	18.7371	12.0831	15.4826	17.5205	16.6805	15.2563	15.5681	16.635	16.4793	17.9044	20.8787	24.551	12.2799	9.4607	12.8534	12.2205	10.5394	9.63923	10.439	11.9118
	evm.TU.supercontig_107.59	61.6133	79.3904	60.6132	70.5161	72.685	70.5857	56.8253	63.7835	54.4265	62.8961	61.1563	75.9885	55.5611	57.8653	68.2298	51.9071	51.7879	52.2166	54.1893	49.094
	evm.TU.supercontig_107.57	5.32009	7.0397	6.56741	6.20879	6.59897	6.27161	11.3405	5.27321	5.56426	7.24308	7.43851	8.0957	2.21639	6.30995	4.92303	4.89853	2.80461	5.05496	4.98556	3.5761
	evm.TU.supercontig_107.122	13.4552	8.80741	13.0641	8.70664	12.0934	9.59928	12.9565	14.1646	13.2351	11.3867	12.6119	10.3096	21.4549	14.2025	10.973	12.3134	17.2889	13.7801	14.513	20.0856
	evm.TU.supercontig_107.105	64.4144	41.7078	47.3181	29.3382	44.7179	42.8036	42.0037	45.5203	48.9137	41.8155	44.8934	38.5934	84.099	83.3034	44.8098	39.0962	88.52	81.1221	52.1052	63.0464
	evm.TU.supercontig_107.1	24.9387	27.9642	27.4622	42.1782	27.9498	31.4246	29.785	26.9201	28.2456	37.2674	32.7947	31.8374	15.2987	11.7475	24.5259	21.4926	20.7052	16.3763	19.3283	16.9343
	evm.TU.supercontig_106.86	148.661	111.245	135.292	80.0528	133.731	128.28	111.647	125.493	129.669	105.05	122.001	122.281	240.457	223.08	148.581	153.768	206.742	213.291	180.734	210.145
	evm.TU.supercontig_106.80	11.7272	11.2488	12.8352	13.0069	10.8208	9.79726	12.969	12.6664	10.4839	15.172	10.386	10.412	34.4882	11.5734	14.5119	10.7969	30.739	33.9141	18.2639	16.1373
	evm.TU.supercontig_106.78	174.129	196.048	147.945	152.11	212.07	192.122	156.427	196.993	190.81	176.733	153.487	172.578	254.898	258.751	295.824	305.202	244.791	282.474	348.845	291.3
	evm.TU.supercontig_106.104	11.3709	12.4269	9.63847	12.7516	12.2677	9.55129	14.0328	10.2789	11.8138	11.7118	10.3506	11.8528	13.1531	5.74205	12.519	13.3353	5.50246	8.28348	10.5503	10.1501
	evm.TU.supercontig_104.88	46.2397	43.1852	42.0972	46.6306	39.8901	44.3342	33.8706	42.2262	43.6727	45.5737	49.7506	43.2831	37.3192	22.434	42.8847	43.7292	28.503	31.4999	41.0669	42.2244
	evm.TU.supercontig_104.86	15.8371	16.9205	15.2826	17.7421	12.4718	15.667	15.6696	16.7643	15.9529	15.5875	14.6487	17.6815	11.5967	10.8822	16.3329	17.5533	16.7979	15.3322	13.7326	13.7937
	evm.TU.supercontig_104.81	47.0212	45.0051	47.9097	51.9751	57.5939	51.3766	51.179	56.8011	59.2306	53.2784	62.572	53.3324	28.0706	25.0597	32.2416	21.0595	22.4947	20.194	32.4114	28.7499
	evm.TU.supercontig_104.65	25.1074	16.966	27.5642	16.8343	26.1968	24.0483	26.7731	18.0988	18.8809	26.3215	32.8998	30.6728	13.9405	19.3779	15.0626	11.1267	13.9574	10.5802	17.6662	22.358
	evm.TU.supercontig_104.57	224.424	213.195	238.908	242.15	306.411	300.192	233.178	268.675	274.605	260.817	291.862	248.878	194.497	183.747	253.395	212.964	226.626	201.739	226.194	239.801
	evm.TU.supercontig_103.92	13.5176	14.121	13.085	10.9083	11.298	14.5793	16.0709	14.1693	14.7251	15.1406	22.6726	18.4878	18.7081	16.1965	20.6194	19.0792	24.3519	20.8647	21.9707	21.9282
	evm.TU.supercontig_103.80	54.0014	55.3419	50.5887	45.5736	54.1421	59.7865	48.223	49.765	48.2924	60.9832	66.7388	58.7612	38.7135	40.2081	47.1409	46.7474	46.207	29.9311	44.0977	44.8733
	evm.TU.supercontig_103.63	27.7338	34.4638	30.8598	29.7964	26.8924	27.4883	26.1682	28.2125	31.4307	25.7276	29.5743	23.3603	35.8235	31.9323	35.1347	38.6338	35.8966	36.092	25.8246	33.2347
	evm.TU.supercontig_103.20	8.65918	9.28425	9.35828	7.69068	7.52349	10.1974	8.47904	9.53983	8.31303	7.31754	9.11803	10.8526	10.7019	14.2154	12.9525	8.08145	14.6325	16.1016	9.27997	9.45846
	evm.TU.supercontig_1025.2	188.992	105.995	132.471	32.4844	55.3575	51.6023	74.3508	85.3468	79.3166	37.2995	44.4357	40.7051	200.552	211.864	41.6183	75.4969	282.909	290.815	82.0752	95.2845
	evm.TU.supercontig_1024.1	61.3947	63.5508	59.9362	48.376	64.2408	57.9969	62.7317	59.081	57.3139	50.9722	60.461	58.192	44.3573	51.151	45.6408	46.9673	46.2111	41.9332	43.7942	41.9321
	evm.TU.supercontig_102.18	70.0672	61.3616	61.3696	60.7238	61.5858	66.3781	63.8445	55.0748	57.4409	52.8473	59.6574	59.275	49.2366	50.0739	56.1619	53.714	56.2124	53.8	53.1722	45.8678
	evm.TU.supercontig_101.25	23.9389	23.284	27.828	22.6941	27.4316	29.0342	16.8733	26.5849	22.4986	25.9496	30.9973	23.9075	35.7896	35.3521	39.5896	35.6683	46.339	44.2371	39.6162	44.1752
	evm.TU.supercontig_10.88	81.2667	93.4538	92.1412	89.2449	81.1652	91.8312	85.4824	98.2578	90.9467	90.8232	100.728	92.9689	56.7349	54.8735	89.6738	90.1004	80.9994	78.589	76.4055	78.386
	evm.TU.supercontig_10.84	21.3366	22.3446	24.7929	29.7301	18.7076	20.261	19.7987	21.8192	24.6809	17.6276	21.1181	22.4093	9.27289	14.0996	18.2813	15.7009	18.3928	15.9124	19.4199	16.0166
	evm.TU.supercontig_10.81	3.28067	4.42398	2.70727	6.28173	1.47447	7.48582	5.92086	2.01944	2.05083	9.41468	4.07384	6.43933	0.1	3.2543	4.66905	2.07279	3.76681	0.752939	0.1	3.76864
	evm.TU.supercontig_10.77	37.2713	51.4831	46.3313	52.0607	42.3143	48.3773	42.1133	50.9411	45.9075	53.8469	50.448	52.2639	9.54031	10.3031	51.4202	41.9549	18.2599	16.6214	36.4398	24.8797
	evm.TU.supercontig_10.74	23.1918	28.9996	24.9696	28.6469	25.2739	28.0555	22.4196	21.4822	26.0058	27.6517	29.3826	30.1379	19.3206	17.487	27.7875	25.0359	15.8013	14.9234	23.0869	27.3525
	evm.TU.supercontig_10.62	11.6855	11.8381	9.83224	12.9863	9.12839	13.6812	8.76543	11.4935	10.5952	15.4051	11.9918	12.9494	7.64875	6.05402	13.4739	11.3	8.09624	10.4983	12.6626	10.2671
	evm.TU.supercontig_10.55	122.297	102.151	126.308	99.5754	88.6817	114.875	114.619	110.363	113.192	96.1662	125.771	110.734	88.6275	83.3812	93.0806	77.2437	103.858	80.9973	89.2873	59.9407
	evm.TU.supercontig_10.266	16.0914	19.9211	16.9008	14.8853	15.2198	12.7561	24.7856	18.9311	19.9933	19.7561	15.6816	15.6002	3.65793	4.15363	4.91327	3.86467	3.46437	3.66605	3.34555	9.60843
	evm.TU.supercontig_10.263	132.926	141.823	146.574	115.614	147.025	139.495	140.289	138.721	132.347	154.627	150.708	158.239	77.231	86.0352	125.286	94.9628	86.6222	87.3617	107.621	100.4
	evm.TU.supercontig_10.225	13.832	12.0278	14.3157	10.1919	12.8233	16.0986	19.2627	16.4288	12.6354	14.0272	11.7845	12.8311	0.1	0.1	1.46493	0.1	0.549243	1.41833	1.05829	0.829158
	evm.TU.supercontig_10.127	51.7705	56.6871	55.1954	57.6687	52.3608	59.0302	54.9846	55.3097	53.3897	58.185	61.6738	55.117	38.4875	35.2342	58.8809	60.734	45.7473	47.618	53.7659	47.5382
	evm.TU.supercontig_10.115	13.5133	38.141	22.0821	24.627	45.0254	12.3152	27.5679	15.2408	33.463	41.8031	23.4559	31.6205	0.1	3.91751	31.9383	14.6048	3.55245	0.1	26.4632	51.2613
	evm.TU.supercontig_1.5	26.1514	23.8234	25.255	23.8952	17.5746	24.6261	22.3459	24.489	25.0121	23.6182	25.2498	24.4154	35.0723	28.1711	33.893	29.628	30.8732	36.4016	31.8773	30.6783
	evm.TU.supercontig_1.421	45.3595	43.487	50.9234	48.3377	44.9349	48.4497	51.4338	51.6622	56.6961	48.8111	48.4423	48.537	38.1212	36.9844	46.4249	44.7692	34.0578	41.9444	40.0614	33.8452
	evm.TU.supercontig_1.419	150.366	137.843	140.383	159.425	218.167	185.935	135.636	112.859	130.622	250.059	137.268	154.635	269.661	233.763	147.96	138.184	299.179	315.756	239.624	192.115
	evm.TU.supercontig_1.338	23.901	23.0915	23.48	19.4358	18.8094	26.656	21.2249	22.6961	20.1941	26.5011	29.0077	24.3943	19.6423	18.8916	19.3048	21.0779	15.0232	17.1329	17.6754	18.362
	evm.TU.supercontig_1.335	10.9212	8.0463	8.24725	8.30301	12.4267	7.50259	8.4462	10.9178	10.835	14.1484	10.377	12.9844	2.15117	4.45409	5.52961	9.64014	3.82749	2.80481	7.90461	8.80844
	evm.TU.supercontig_1.311	27.161	24.015	24.9614	27.5908	28.3267	25.1875	25.4232	24.4878	28.0235	31.5472	28.3429	27.7025	19.8346	15.9774	27.1864	26.3357	15.5144	16.1307	22.6042	21.3831
	evm.TU.supercontig_1.278	15.7826	9.14164	15.965	10.4894	17.76	17.6017	8.69868	12.201	19.865	15.7424	13.2288	15.8349	3.15529	2.27559	21.1902	14.2417	3.32365	8.54038	13.9132	13.6204
	evm.TU.supercontig_1.275	32.8077	31.1897	34.9254	28.1196	27.1793	29.4237	29.5998	33.0087	33.814	30.2024	31.8065	32.8696	31.4216	23.7935	30.8631	31.5688	23.7341	23.2837	27.3553	27.4321
	evm.TU.supercontig_1.246	4.0454	3.48513	3.99386	3.24281	4.6513	3.7687	3.92816	3.47334	3.98484	4.15549	4.98628	3.79849	3.6581	2.11844	3.76657	3.5457	2.93178	2.15524	3.4353	3.13709
	evm.TU.supercontig_1.184	71.9494	47.211	59.3303	42.9983	45.1772	43.271	42.672	58.5754	58.1294	36.5288	55.4282	46.7548	95.164	124.871	49.2645	45.5267	131.279	108.423	65.4631	71.5896
	evm.TU.supercontig_1.166	54.4678	50.3388	47.8504	46.6979	63.2831	56.0417	49.7096	48.1728	47.194	65.7625	80.1337	79.0077	29.0591	25.1166	50.1263	44.0153	28.3239	25.7574	53.4883	47.1211
	evm.TU.supercontig_1.137	41.489	45.4979	44.7107	36.4391	42.897	45.0822	47.8071	51.386	43.5919	47.4141	51.4621	45.9046	35.7726	43.1883	48.3024	43.7414	35.544	38.7271	41.6085	44.1437
	evm.TU.supercontig_1.127	65.0832	73.4457	72.1047	79.2499	63.7166	57.0728	74.7356	69.9737	70.8677	81.9707	79.7797	76.7663	47.7731	47.5716	64.4774	58.6428	63.4064	58.7456	51.8062	65.9453
	evm.TU.supercontig_1.118	253.268	222.944	244.936	222.67	287.85	325.213	273.596	296.464	281.069	231.801	278.87	267.377	160.597	190.367	305.55	215.32	206.036	191.609	293.142	274.789
	evm.TU.supercontig_0.73	51.6164	57.8433	51.299	61.5636	54.78	67.2022	60.0338	59.0186	59.283	60.1369	52.1566	73.6443	42.3787	43.6937	56.7383	45.8603	59.4535	52.3618	57.8417	49.23
	evm.TU.supercontig_0.152	24.8426	25.3502	25.4647	23.6499	17.1749	23.4722	24.7524	23.6081	21.3293	21.3872	22.7309	20.0704	15.8251	14.3189	21.2937	20.194	15.8901	17.2127	18.9217	19.3932
	evm.TU.supercontig_0.135	19.964	27.6138	19.9522	27.3987	21.4549	29.1172	32.3879	21.1687	19.3983	18.2687	25.499	18.3746	18.3142	9.12794	18.5104	19.018	12.0799	13.8591	14.1633	11.2212
	evm.TU.contig_47264.1	0.1	0.1	0.1	0.1	0.1	0.1	0.1	0.1	0.1	0.1	0.1	0.1	109.863	93.9473	160.706	189.039	118.36	116.138	145.616	131.236
	evm.TU.contig_47188	0.442358	0.551091	0.1	0.1	0.1	0.1	0.1	0.1	0.1	0.1	0.1	0.1	299.587	263.183	441.324	414.755	311.858	314.133	431.979	372.205
	evm.TU.contig_46803	242.124	217.71	209.1	234.134	304.729	245.006	214.448	216.188	232.856	248.309	256.398	238.744	175.218	191.906	244.016	216.941	260.176	234.424	186.146	189.065
	evm.TU.contig_46734	3.96255	2.31285	2.64932	2.13416	3.2717	4.12494	3.25821	3.6619	3.24217	2.28557	3.74425	5.05388	0.713478	0.429887	1.65844	1.0325	2.58137	1.32659	2.02853	2.5966
	evm.TU.contig_46509	2.67473	4.33514	3.85663	0.501091	0.538758	0.49711	1.40321	0.837818	1.09486	0.602973	0.941467	1.71406	15.6117	24.1639	0.460128	1.38581	4.14858	6.8846	0.480555	1.83107
	evm.TU.contig_46236	99.665	95.0244	92.6634	81.63	96.6806	88.3224	92.1575	100.941	100.775	102.348	101.558	127.436	110.618	122.588	104.327	111.904	132.777	127.214	114.555	128.38
	evm.TU.contig_44662	47.8251	59.3642	23.2159	68.0989	0.1	49.4507	39.4104	52.4552	38.4554	40.0614	0.1	33.0991	95.8537	181.192	77.9614	74.6626	127.592	99.495	63.6908	50.1758
	evm.TU.contig_44268	21.3719	37.7352	33.9818	44.6172	25.02	10.9769	28.6618	9.69535	34.8495	65.9574	36.176	55.1478	4.36823	0.1	31.1057	83.3028	8.31762	18.3264	21.0702	33.3703
	evm.TU.contig_44154	34.5067	30.1269	33.9217	36.6046	37.6925	36.4209	29.8301	32.6881	35.8396	41.3576	40.7319	35.9633	25.2493	25.6416	25.4534	35.3355	24.8293	26.8945	26.4165	28.5603
	evm.TU.contig_43713	102.791	151.614	119.698	117.7	101.053	126.39	107.663	104.459	115.177	186.407	148.036	162.497	59.8855	66.3963	144.595	140.423	112.069	78.5365	105.995	101.24
	evm.TU.contig_42254	6.53799	5.24379	4.09471	4.67137	5.81461	5.95794	5.36399	5.35264	6.86022	3.49427	6.26744	4.32966	8.85711	9.55563	8.08116	4.17928	5.9399	7.32281	5.39276	8.0595
	evm.TU.contig_40190	50.8381	52.6575	45.7423	46.5604	40.9085	43.454	51.0976	50.4155	56.0879	49.762	53.1938	51.7908	34.8222	36.084	43.8308	50.163	30.3351	27.3467	42.3688	33.4909
	evm.TU.contig_39914	34.2311	26.4294	37.0223	28.3022	38.3214	44.404	38.0346	47.3925	29.5208	44.6759	52.3918	36.2987	32.0168	22.0251	53.3915	37.8955	23.3604	17.3891	41.6959	38.851
	evm.TU.contig_39171.2	138.146	101.485	116.296	99.4061	96.1312	93.6321	103.909	122.959	102.146	96.9869	88.0909	87.6393	139.421	166.569	82.6631	91.1988	169.646	152.005	90.7465	96.7778
	evm.TU.contig_38170	1.96881	5.01522	1.42119	3.19122	1.79025	2.39517	4.51087	3.3091	2.98488	9.79051	5.77176	4.37425	3.26107	0.1	0.1	0.719439	0.456128	0.625565	1.19974	0.1
	evm.TU.contig_37838	97.9548	88.2986	88.0549	87.5668	112.412	119.147	104.68	119.378	111.353	101.086	100.641	95.1996	64.0945	59.8678	117.581	79.7827	60.3182	67.1528	79.6053	74.328
	evm.TU.contig_37721	0.1	18.4073	0.1	0.1	58.6667	51.1583	13.9822	45.8142	29.4994	0.1	0.1	0.1	73.0464	160.765	0.1	75.4224	52.7039	45.967	0.1	0.1
	evm.TU.contig_37634	70.8963	70.24	66.7073	69.618	60.8149	69.1813	77.9406	72.0113	73.1484	77.3939	67.0913	66.1973	46.4985	61.9397	50.6441	63.1375	45.8193	42.2376	53.6904	49.0299
	evm.TU.contig_36687	162.583	167.374	157.711	179.641	136.697	150.083	138.573	167.442	152.124	163.569	169.636	139.982	142.027	120.955	159.218	126.263	134.199	146.375	144.726	148.221
	evm.TU.contig_36670	0.1	0.1	0.1	0.1	0.1	0.1	4.41442	0.1	0.1	0.1	0.1	0.1	44.9133	108.178	100.122	53.6931	56.3762	68.383	11.3861	17.9862
	evm.TU.contig_36258	34.5875	43.3639	45.6315	42.3469	46.1874	46.0948	42.5838	41.9361	38.5174	42.3952	41.1832	33.2365	30.3634	33.2818	56.0914	49.5636	28.8313	26.079	26.675	37.3459
	evm.TU.contig_36105	18.2242	21.3464	18.1061	14.3022	10.6963	14.1386	12.9509	16.0711	18.003	15.2953	18.695	17.3168	10.8489	9.80687	19.9624	19.3255	12.0891	13.765	12.1925	16.9155
	evm.TU.contig_34934.1	28.9294	38.1626	37.3288	45.3254	51.6067	43.9589	49.9687	42.9886	45.8278	58.3597	46.0068	48.8107	14.4503	25.2283	27.9008	27.8645	35.9419	32.5631	29.9645	31.0038
	evm.TU.contig_34811.1	211.811	157.094	182.212	165.147	231.875	178.337	170.707	191.109	188.724	198.498	146.078	172.457	282.082	316.604	205.846	227.898	227.428	240.385	206.652	177.726
	evm.TU.contig_33846	68.0963	42.6191	58.7243	22.8195	53.059	43.0594	56.1914	56.6586	58.4517	35.772	41.4061	41.9847	94.333	59.5338	45.1119	36.368	76.7159	62.2423	48.8539	80.7746
	evm.TU.contig_33595	4.28737	4.23967	3.43795	0.540117	2.02736	4.02282	7.53284	4.11303	6.32202	3.41202	5.64726	1.42989	18.678	4.36203	9.59919	18.4359	14.8719	20.667	11.7958	13.4187
	evm.TU.contig_33516	65.7773	42.1954	50.1093	75.7755	71.1864	73.4836	46.5847	49.0967	51.7687	64.3167	60.3451	52.9109	27.109	37.9719	35.0092	19.2768	19.7483	26.0677	34.2308	38.7151
	evm.TU.contig_33276.1	36.4964	31.8829	28.3415	36.2936	18.8827	16.1503	41.5847	33.2233	33.7557	36.1255	27.0315	33.5629	30.4399	27.4336	17.2486	14.7697	14.1016	13.6603	30.8613	27.8078
	evm.TU.contig_32743.2	0.1	0.1	0.1	0.1	0.1	0.1	0.1	0.1	0.1	0.1	0.1	0.1	116.389	136.661	86.1138	136.892	163.327	123.58	84.7633	62.5826
	evm.TU.contig_32743.1	0.1	0.1	0.1	0.1	0.1	0.1	0.1	0.1	0.1	0.1	0.1	0.1	58.3573	189.236	44.554	35.8288	65.0341	95.6961	45.2443	53.7586
	evm.TU.contig_32507.2	23.3004	12.4118	14.88	26.5818	19.9925	8.89457	12.6542	18.4713	10.0687	11.0287	16.1042	12.2055	27.3118	26.1409	2.87653	9.38972	32.0076	18.4631	5.7233	17.9463
	evm.TU.contig_32163	35.0991	24.423	34.3975	33.8126	30.3902	40.3768	33.4051	40.5125	39.3854	28.6084	35.0536	37.1022	32.8041	55.3162	41.3392	45.2233	46.0816	38.2075	34.7778	36.1703
	evm.TU.contig_31711	16.4451	15.7523	13.2601	7.73389	3.91966	20.07	20.0184	15.6663	16.2542	11.4284	16.9969	14.1868	7.20287	4.21785	2.62163	1.21009	4.20312	0.1	4.06008	2.12181
	evm.TU.contig_31672	8.01494	7.01897	8.19051	9.39824	12.3557	10.57	8.07827	5.50484	7.79576	9.74688	16.2001	12.6504	1.77528	7.66008	9.28201	2.1572	8.53984	4.33994	4.05254	4.69691
	evm.TU.contig_31283	60.4048	80.1449	68.3889	53.1907	55.9478	75.6329	50.7057	47.7064	54.1463	63.1344	66.4034	84.7201	52.9897	49.2544	58.032	47.573	45.533	36.0651	64.3169	71.9439
	evm.TU.contig_30701.1	6.64114	2.28395	5.37792	0.852729	4.24809	4.58349	5.14648	6.51371	4.86101	1.99076	3.29245	0.865163	11.1206	11.0638	2.15574	1.30367	11.3667	10.5434	5.82968	4.49632
	evm.TU.contig_30210.1	38.2447	42.7795	34.2359	30.2855	35.1958	32.2188	34.5241	31.6843	36.559	37.1285	36.0968	47.6673	25.1664	20.843	34.381	40.7077	31.7958	36.6448	36.4195	28.9565
	evm.TU.contig_28770.2	7.55739	4.93951	5.85702	4.64006	3.77391	5.42076	2.23431	5.19128	3.96006	0.232264	0.867556	1.36374	35.1603	21.3218	16.4914	9.6026	14.1199	17.0466	13.5966	32.9521
	evm.TU.contig_28217.2	52.3307	47.4621	57.0732	49.2685	52.9508	71.6021	58.2084	42.3823	43.1892	51.2605	37.7898	44.408	30.0624	28.1503	44.2634	22.8872	40.8111	48.5534	23.5966	46.3797
	evm.TU.contig_27842.3	30.4503	38.0784	40.2382	42.0282	39.0178	37.638	39.6129	42.1891	41.218	47.9676	40.273	39.2696	21.1601	22.1996	36.4079	51.4735	30.2246	26.3209	31.5922	25.8165
	evm.TU.contig_27573.2	36.0777	42.7123	40.4216	35.1692	47.6855	45.0638	44.2427	44.0291	40.7568	48.1071	46.8327	47.1395	33.1255	40.5295	35.578	30.7753	35.1736	35.2046	36.1346	32.2672
	evm.TU.contig_26701	9.25052	10.562	13.8606	8.21077	14.3379	10.8179	19.1778	13.1195	13.7521	13.6698	18.903	17.0354	2.73289	3.4726	8.40036	6.1603	2.00585	3.93846	8.31751	7.14312
	evm.TU.contig_26343.2	2.27749	9.67595	2.80238	2.40298	9.18061	1.01243	5.9958	2.19036	4.32725	3.56644	3.97287	5.20636	14.8171	13.8782	12.9514	17.8101	14.6364	18.4207	18.9001	14.7151
	evm.TU.contig_25278.3	7.88807	9.06263	9.31025	5.68488	10.318	8.00268	8.52848	8.17843	7.06667	7.89179	9.46595	9.85445	3.36119	5.31314	5.62228	3.77123	4.0309	2.1871	5.86985	4.2515

## Sheet: Red
	Supplementary Table 4 FPKM values of genes in Red module of WGCNA analysis
	Sample Gene	zhFf1	zhFf2	zhFf3	zhFf1s	zhFf2s	zhFf3s	zhMf1	zhMf2	zhMf3	zhMf1s	zhMf2s	zhMf3s	suFf1	suFf2	suFf1s	suFf2s	suHf1	suHf2	suHf1s	suHf2s
	evm.TU.supercontig_99.9	24.5124	15.1923	23.5941	10.6635	18.0236	17.7584	29.3243	35.3058	34.6862	33.1879	45.995	37.9613	27.5873	22.7418	25.9227	21.312	16.8617	17.0996	36.2974	35.2665
	evm.TU.supercontig_99.8	8.56421	8.34621	10.7394	3.60328	13.2968	8.19254	26.4237	25.5868	27.9327	45.0058	27.0382	26.7199	2.88376	3.9376	6.03861	1.97198	2.60915	5.9181	3.79292	2.33884
	evm.TU.supercontig_99.58	35.1719	35.5865	37.1369	36.0619	40.6195	36.7627	49.6289	44.4478	44.5081	45.1552	40.8789	48.0229	36.6025	42.273	38.5902	43.0922	38.6722	36.826	29.0646	24.8797
	evm.TU.supercontig_99.12	91.6655	75.8487	83.8083	39.9557	55.4704	59.0565	17.7333	33.5323	29.3936	10.7541	17.3808	24.0427	96.6596	98.5364	100.403	73.5245	79.7324	85.1021	107.083	113.273
	evm.TU.supercontig_98.27	452.127	432.26	449.028	336.278	476.651	476.241	458.645	458.08	437.086	473.185	505.99	466.639	343.817	303.323	418.692	384.471	382.137	353.193	472.785	470.19
	evm.TU.supercontig_974.2	2.83382	0.1	3.10938	1.59414	5.10055	10.5223	11.6162	5.6566	8.39535	7.59458	9.74296	7.77888	0.1	3.69321	1.48838	9.62539	1.15201	0.1	1.52681	0.1
	evm.TU.supercontig_968.2	18.5222	16.6329	12.6462	9.00671	16.0192	20.9955	28.9174	31.1049	26.1531	20.6807	35.0914	31.2899	21.1089	34.5587	10.2295	8.3607	12.7508	14.9754	11.2251	12.9507
	evm.TU.supercontig_96.70	49.2371	40.6103	58.4792	48.1128	70.95	61.4944	76.5339	63.3462	73.9675	60.2972	73.1321	72.2702	42.8897	35.5235	66.0433	46.7457	76.5013	57.7841	69.2383	59.9683
	evm.TU.supercontig_96.41	123.64	127.615	102.028	85.0474	127.543	151.02	140.009	125.823	144.316	125.373	166.332	159.564	64.6305	81.3746	113.325	88.8694	132.85	124.638	143.075	106.042
	evm.TU.supercontig_95.70	50.2075	33.2818	40.7871	37.8032	84.4485	66.499	69.0825	63.6339	67.994	94.0138	79.6177	87.8104	35.9116	34.4951	43.4467	44.0862	33.3368	31.364	51.9665	52.2763
	evm.TU.supercontig_95.61	49.7163	42.7449	44.8858	50.8037	56.5114	49.5155	67.4603	63.1133	61.3182	63.0362	68.9659	74.2432	51.3485	54.4108	48.7125	56.1652	47.5475	48.3618	49.3256	54.8145
	evm.TU.supercontig_932.1	9.86696	9.36735	9.06886	8.60831	10.3083	9.86852	11.3658	10.8858	11.606	9.81859	12.0627	11.9628	11.289	12.8052	7.65393	6.33276	7.60427	6.55718	7.44653	5.79334
	evm.TU.supercontig_93.18	3.65208	5.86896	5.21789	2.25261	4.23245	4.10441	6.95993	5.43175	6.12931	2.63815	7.9958	8.18806	5.19277	4.84231	4.59711	3.96589	3.13627	4.35932	3.93732	6.22218
	evm.TU.supercontig_92.88	57.4197	44.6527	59.2068	100.949	98.7033	91.6568	147.839	118.597	133.176	150.962	136.131	167.385	32.5391	42.0474	51.6655	48.8607	34.8947	40.0569	45.7556	38.7084
	evm.TU.supercontig_92.87	11.1003	9.79115	9.41159	21.844	27.6406	24.4804	25.3137	33.0527	20.1116	16.9621	26.6861	28.0739	3.54457	28.4084	12.9098	34.4859	8.06081	15.397	18.2837	12.45
	evm.TU.supercontig_92.19	34.8287	35.0694	35.187	30.3893	27.178	32.7109	37.5207	37.6079	36.1443	35.6174	37.8341	30.7813	30.128	22.9992	27.5045	29.4552	28.3614	32.4117	25.3847	25.5994
	evm.TU.supercontig_92.106	9.08902	14.1289	8.23076	4.68631	6.03115	8.35691	14.6038	8.88904	10.4046	12.1262	13.2276	13.1094	2.63298	2.36138	6.46818	6.11393	4.66964	5.15017	8.80401	10.3039
	evm.TU.supercontig_92.1	89.5501	104.672	100.249	74.2551	81.1	99.68	108.688	111.093	113.164	105.096	134.333	133.372	62.3901	77.8685	84.6612	74.7863	74.5362	73.9676	82.5684	69.9105
	evm.TU.supercontig_919.1	18.2871	18.9236	20.386	12.8987	14.8293	15.9491	35.8907	23.6119	32.2405	22.0333	25.0381	33.5955	18.8638	16.8498	18.6632	16.6441	20.8338	17.5581	13.8944	7.21885
	evm.TU.supercontig_91.27	177.719	193.546	184.339	162.131	157.288	163.704	168.753	188.711	186.243	184.938	202.639	199.776	150.852	141.408	182.524	153.706	140.363	148.76	195.19	170.805
	evm.TU.supercontig_905.1	20.8502	23.7705	22.209	19.5969	22.3432	18.5821	31.6709	28.1336	29.0055	23.3122	23.6175	22.3385	21.1924	21.6478	24.1571	21.6991	18.1387	19.8904	19.2244	19.6756
	evm.TU.supercontig_90.60	24.9544	38.6114	38.7528	34.5006	55.3796	40.3768	59.4248	45.8613	59.0281	51.9334	45.9766	38.4985	14.2077	18.5054	46.3379	39.7204	19.3075	19.5772	24.9633	26.1508
	evm.TU.supercontig_90.5	44.2003	35.2831	40.1928	22.4369	26.9252	31.3682	39.6244	40.1735	38.9871	33.6743	45.5057	42.8851	29.3067	38.0886	23.045	23.3496	27.7903	29.8837	33.504	33.1929
	evm.TU.supercontig_90.24	5.96816	7.76103	5.86337	6.85482	7.61814	6.28014	3.35705	3.84961	4.31032	7.03467	5.66812	6.99314	8.22388	7.5316	6.42335	6.0647	7.23454	5.92846	5.44572	5.90895
	evm.TU.supercontig_9.381	50.5296	50.4659	50.6714	39.8254	51.1075	49.3962	71.7715	55.2715	53.2293	53.3642	58.6428	55.7774	42.5553	42.1107	41.602	47.6515	57.3974	53.4483	50.3763	71.8725
	evm.TU.supercontig_9.369	59.2237	94.7432	69.9092	60.4778	67.5046	77.1602	51.639	54.253	54.4753	61.9593	55.7273	61.8153	55.6255	62.0762	76.7009	78.0717	60.5099	59.3101	77.88	84.9009
	evm.TU.supercontig_9.352	14.3612	9.73021	15.045	12.4036	12.9272	14.2859	16.5553	14.9037	15.6049	14.5506	13.2871	18.3922	13.552	11.8605	11.0249	11.2206	14.5623	13.7916	11.0237	9.94225
	evm.TU.supercontig_9.329	15.0134	15.7824	17.7228	13.3641	15.5065	14.8209	16.0548	19.5687	17.5548	16.146	20.941	16.9475	15.7268	16.0184	15.7261	13.5348	14.6094	12.4929	14.2066	16.3537
	evm.TU.supercontig_9.310	3.02617	2.01616	4.22071	1.27533	6.5145	5.042	9.67203	6.74422	7.75685	4.15158	4.39948	5.69892	7.84548	4.43116	7.7174	6.2286	7.06258	3.81645	3.72154	2.62477
	evm.TU.supercontig_9.282	25.4569	27.4056	24.7167	16.0987	20.2861	25.6546	29.8654	28.0508	26.8686	27.5725	29.1362	28.314	23.0215	21.9073	17.0117	17.1099	13.5839	14.5225	21.3516	24.347
	evm.TU.supercontig_9.191	3.96291	3.26815	2.6551	3.68139	4.62339	5.69403	2.83397	2.36849	3.39416	3.57347	3.10051	2.98162	5.41285	6.54837	3.99613	5.2984	3.57524	4.95658	3.8196	4.53364
	evm.TU.supercontig_9.165	55.5814	41.6756	46.938	58.742	77.375	81.5467	128.841	125.243	107.42	118.236	134.928	91.0507	26.8925	18.3228	128.214	90.5322	84.4586	62.3642	88.759	102.923
	evm.TU.supercontig_9.109	30.2279	29.1498	28.1856	28.9093	29.2664	28.8827	22.7959	21.6458	25.4322	21.2529	25.0744	21.7596	27.511	26.936	29.1507	26.4751	34.2967	27.7052	29.589	28.1059
	evm.TU.supercontig_898.1	23.1491	30.6023	25.4669	27.5672	29.4422	26.4074	32.0878	38.1066	37.6292	27.2049	29.4172	35.557	33.7016	27.616	33.0107	34.3243	31.9663	23.5208	24.479	28.1351
	evm.TU.supercontig_89.73	2.14822	3.94347	1.64971	7.30056	3.24806	3.3072	6.01139	7.1181	8.21265	5.0655	5.0028	5.88823	1.58542	0.897048	5.26346	3.56376	1.77226	4.30094	4.53943	2.16817
	evm.TU.supercontig_89.34	44.0228	47.1391	44.6909	35.5816	35.9947	33.0358	59.8857	56.7883	55.4637	50.0706	51.915	58.1222	43.3984	40.0174	41.6907	46.756	31.8791	33.6989	30.0324	27.5994
	evm.TU.supercontig_89.11	6.93451	13.0751	9.16857	14.5679	13.8736	12.3295	22.0309	12.5791	15.4241	23.1796	19.6001	23.8219	8.2277	7.642	12.0778	14.8758	5.38586	7.7631	7.58041	7.2483
	evm.TU.supercontig_87.75	25.2902	27.6231	27.5669	19.5402	36.9916	22.1747	50.0847	41.0061	38.3634	31.6622	43.1047	35.6025	14.0963	12.9909	31.1848	23.6152	29.4783	18.0787	31.2266	33.9088
	evm.TU.supercontig_87.5	72.3913	51.4226	83.1521	57.4366	104.225	88.1807	116.088	108.179	112.849	97.7913	81.9423	70.3566	75.3405	68.8424	82.0159	65.6499	83.2842	87.748	88.412	87.7403
	evm.TU.supercontig_87.44	42.6755	37.2616	44.1962	38.7129	44.3126	46.5589	41.257	50.602	44.9561	40.2648	51.4559	48.743	39.1627	41.3102	42.0594	44.5646	40.1266	35.6386	41.7509	40.2252
	evm.TU.supercontig_86.72	21.8962	21.391	21.8813	16.2467	19.0203	18.1444	23.2519	20.4891	24.5332	17.0333	17.274	19.0444	13.3979	11.1267	19.1491	22.0876	14.4275	17.8731	16.7265	16.8562
	evm.TU.supercontig_86.37	2.10351	2.86227	3.42595	12.0641	2.01132	3.50781	1.16043	5.02339	5.95104	8.66036	1.94342	1.85883	6.40292	13.2076	12.8548	13.7057	17.4621	9.85318	11.5303	2.66153
	evm.TU.supercontig_86.36	69.4369	64.0913	66.1258	47.7971	73.1664	67.161	83.2659	82.3435	81.1312	74.7544	92.1342	80.8027	42.4502	46.6062	75.9059	61.6401	44.8914	45.1288	83.459	81.5756
	evm.TU.supercontig_85.69	19.9792	7.66697	14.0054	9.99077	8.34683	7.48582	0.1	2.01944	0.750276	0.1	0.1	1.36787	18.1435	7.46003	4.66905	7.99116	3.76681	4.67057	3.63895	7.43728
	evm.TU.supercontig_85.54	13.9878	9.78077	13.8476	7.62092	9.31573	11.0676	14.1557	13.3493	11.9846	15.1787	16.9399	17.2069	8.52817	12.0783	8.97003	4.32742	12.0727	12.7344	8.65053	6.80166
	evm.TU.supercontig_85.19	12.051	22.3192	18.0184	30.8546	33.0377	61.8052	120.105	123.225	130.912	57.3857	31.3359	54.5702	40.1909	37.6672	56.8695	15.7801	34.494	34.3112	33.0719	64.707
	evm.TU.supercontig_848.1	64.0352	59.2767	67.478	33.3712	50.4599	57.7563	91.138	92.7513	92.025	53.053	68.986	74.0272	36.8135	32.1861	26.3814	30.0068	39.8326	41.245	24.9962	30.842
	evm.TU.supercontig_845.5	50.9972	53.1968	61.4004	46.2287	72.0108	54.6057	72.9504	82.4636	75.3468	79.9054	96.3595	61.1786	47.349	43.6786	68.6862	60.306	45.975	48.0015	53.6894	57.6102
	evm.TU.supercontig_84.81	81.1748	72.4818	82.5795	73.5049	73.753	81.0191	88.6745	100.889	94.5359	96.4703	81.9513	89.691	54.1968	54.7249	72.4559	61.1088	57.6793	59.59	57.5391	65.7714
	evm.TU.supercontig_84.77	23.1214	14.3714	19.5305	16.3067	22.2887	20.3886	29.8876	30.0614	31.8318	25.8187	26.3546	26.5254	16.3468	20.4283	17.9733	23.1019	21.6309	23.3456	20.3095	19.1201
	evm.TU.supercontig_84.74	20.3006	20.0081	17.3637	16.5635	24.289	24.7051	35.2687	29.6432	31.0118	23.8485	29.4103	34.9382	20.5867	10.9265	19.5279	14.2418	17.1476	19.6504	19.6883	13.4756
	evm.TU.supercontig_84.64	116.724	71.0905	107.963	271.236	421.16	319.598	652.067	517.082	546.679	663.629	678.74	804.932	54.8762	74.7242	265.445	344.352	128.036	124.28	258.627	146.567
	evm.TU.supercontig_84.30	106.031	71.6876	94.8786	89.3113	100.46	97.7139	137.578	127.938	138.132	134.729	124.436	138.626	86.3217	84.29	72.6738	87.3501	69.093	75.0868	87.2155	65.7272
	evm.TU.supercontig_836.3	8.93231	12.1471	7.33491	9.37322	5.66011	9.27077	4.03727	2.31534	2.34257	4.74868	2.75973	3.8133	8.33837	16.2397	5.68144	4.56596	9.73195	7.09748	2.29705	5.06701
	evm.TU.supercontig_83.93	28.5794	15.7594	26.9876	36.8466	24.8728	25.098	41.3172	48.0707	43.9421	41.4796	46.2094	50.3183	15.9312	18.988	19.4027	17.5475	18.8428	28.3304	18.5594	17.6757
	evm.TU.supercontig_83.44	162.06	83.11	129.713	206.216	256.388	221.779	335.805	299.04	319.448	347.457	374.414	414.991	99.987	124.681	183.828	254.643	143.949	134.018	217.833	126.77
	evm.TU.supercontig_83.3	28.0653	38.9054	28.6181	17.633	24.8817	23.9859	17.4154	17.4568	17.8465	15.9526	23.8273	19.6977	19.538	22.6403	34.5213	29.6155	19.2078	26.0115	37.1593	28.0826
	evm.TU.supercontig_83.2	42.2678	46.8896	38.8798	32.024	55.4115	46.5991	24.8119	38.3082	25.8709	31.6549	31.0053	27.663	43.2584	43.9657	37.0995	43.5632	42.1466	34.8909	47.8968	45.5852
	evm.TU.supercontig_82.49	28.0887	33.4119	30.8769	30.6468	25.6107	30.7392	33.2837	34.0561	32.9245	34.5653	33.8908	27.91	28.0271	26.2364	32.4718	27.4646	27.6382	28.7554	29.4605	34.4046
	evm.TU.supercontig_81.51	11.773	14.8651	14.6123	13.7774	8.4548	9.9357	20.8258	26.7865	22.5487	19.0576	15.0012	15.4409	14.954	7.38102	7.66869	5.75678	13.2161	10.1691	8.73991	7.19666
	evm.TU.supercontig_81.20	114.895	114.408	110.486	91.6563	102.578	116.408	143.291	142.094	144.79	111.979	150.135	135.077	108.893	99.475	115.163	117.83	91.2467	86.25	90.6786	85.0077
	evm.TU.supercontig_81.18	18.0957	14.4633	17.902	19.4695	14.2706	16.6074	25.2882	20.3114	23.9168	20.7983	23.351	18.4968	18.5846	15.8413	15.6458	21.3478	16.9826	15.6081	11.1382	11.4404
	evm.TU.supercontig_81.165	26.4553	29.3122	28.9922	20.395	27.6981	23.6427	39.2649	33.7147	35.491	34.3292	36.97	28.4588	22.3513	33.8765	27.8248	19.0013	26.0935	19.0565	25.0354	26.604
	evm.TU.supercontig_81.153	269.844	254.202	305.435	521.512	538.517	447.782	831.343	544.14	592.734	627.928	572.311	473.629	109.41	119.958	357.055	531.426	299.677	316.349	165.863	158.088
	evm.TU.supercontig_801.5	26.5749	19.5817	28.2603	36.3045	31.7391	22.0644	20.0547	18.603	13.445	23.7747	10.2699	16.2878	41.7662	26.1531	23.5389	47.7491	30.6742	23.9591	34.68	25.9871
	evm.TU.supercontig_80.95	59.8788	45.8408	68.0477	48.0666	86.6365	63.7859	98.3197	97.6536	79.4332	86.983	83.6552	105.253	47.9781	45.1762	33.3215	80.6998	78.2223	46.0063	45.9217	34.0727
	evm.TU.supercontig_80.76	69.1955	60.6294	63.475	64.2027	72.7767	54.0126	59.7264	50.3906	56.0774	61.3678	58.4721	48.007	70.4365	65.2256	66.0023	69.8417	73.1425	68.4371	63.9367	71.5106
	evm.TU.supercontig_80.63	7.43029	13.565	10.9369	10.825	18.4478	11.7332	5.6292	7.24833	4.39616	6.22493	5.29674	3.08806	7.66889	4.5368	13.5139	6.33001	10.8352	12.2282	15.895	17.3238
	evm.TU.supercontig_80.47	45.5736	47.5245	46.6976	35.3443	49.0089	46.3309	45.0848	47.8903	46.6135	48.6408	57.2745	50.924	41.7087	41.1699	44.3072	35.4399	44.1892	43.1051	45.3735	46.0034
	evm.TU.supercontig_80.46	2.88967	1.22219	1.45749	14.4029	7.3428	5.40517	19.9282	24.3752	31.3853	41.3953	55.8191	34.897	5.82943	0.1	18.1091	17.3169	10.3889	11.9286	7.12058	16.8981
	evm.TU.supercontig_80.45	2.8687	1.39502	2.53699	1.61585	2.02385	1.97257	5.84019	5.41935	5.69758	2.79032	3.64456	3.2518	1.088	1.47367	2.4553	1.52087	1.23599	1.32767	1.41592	1.71668
	evm.TU.supercontig_80.116	82.7905	81.5358	89.9627	68.9156	70.1537	82.1054	84.5349	88.7654	88.3164	78.7711	93.4799	82.9049	71.0471	68.8417	86.3324	74.7307	83.8133	78.8102	79.1202	79.9124
	evm.TU.supercontig_8.44	18.8528	17.2124	22.1192	15.4861	17.4111	16.1549	33.4526	32.5729	27.7286	20.878	21.4523	18.8924	10.6294	12.4837	12.7212	12.1821	19.6331	18.5727	9.65494	10.0859
	evm.TU.supercontig_8.316	16.3282	8.10503	13.9962	21.051	28.5413	15.3766	26.1824	46.047	38.3695	27.172	33.9437	27.5557	7.7251	2.59908	19.633	24.7532	27.2124	19.887	27.6262	43.0453
	evm.TU.supercontig_8.295	57.1787	54.5205	49.429	53.95	60.9668	61.5206	67.7826	67.8305	72.0177	72.6353	71.7572	73.7305	56.0616	61.4058	48.0585	60.0141	58.5281	54.0352	57.0471	52.4634
	evm.TU.supercontig_8.288	62.6743	60.6374	62.4176	48.1957	56.0779	61.0603	64.7926	72.7756	65.5854	66.1128	72.9417	69.0974	53.3509	50.0403	64.5335	56.3248	54.3813	53.7553	57.7893	59.5173
	evm.TU.supercontig_8.239	14.6518	15.0727	18.8374	13.342	19.6483	20.711	26.6454	20.3971	26.6102	15.5467	17.6736	21.0788	10.5477	9.38507	12.9518	16.7272	13.3724	9.22666	11.4893	12.6672
	evm.TU.supercontig_8.215	2.55521	1.92352	2.55108	3.44215	2.71812	1.28911	6.62891	7.15738	8.13162	3.11474	2.60144	2.50212	2.78165	2.67702	3.42449	4.82563	3.43156	4.18614	1.11288	1.81146
	evm.TU.supercontig_8.192	2420.88	1676.72	1754.88	1741.48	2001.54	1832.6	3078.64	3106.44	3321.8	2100.24	1999.88	2650.14	1710.81	1787.94	1280.84	1357.57	2274.67	2038.8	2014.94	1666.17
	evm.TU.supercontig_8.191	270.953	123.044	257.814	228.748	471.023	239.305	1532.44	1704.33	1657.03	767.118	669.18	1018.58	144.197	280.036	201.081	288.824	462.576	294.265	352.193	164.684
	evm.TU.supercontig_8.121	154.214	98.6766	123.156	89.5059	167.201	134.139	213.037	228.534	225.246	173.964	169.774	168.331	188.157	169.065	116.641	121.837	149.689	161.258	197.73	204.523
	evm.TU.supercontig_79.43	9.02628	9.64144	9.0772	11.1529	10.8416	15.3089	20.0507	18.8915	20.5132	14.8559	12.1326	17.9044	15.8379	9.82709	10.8164	8.19969	13.2984	10.7731	10.12	13.1464
	evm.TU.supercontig_79.32	11.4428	7.35784	12.4217	37.6466	25.8941	29.4765	35.0564	34.9717	30.1091	53.453	44.6715	44.2922	18.5566	12.7774	10.9969	23.0356	11.0701	5.99557	6.20512	7.28877
	evm.TU.supercontig_78.64	2.53114	6.89297	5.54472	4.62826	5.18652	11.3881	17.0166	10.722	9.37736	14.2074	2.55431	11.7595	3.1519	0.1	4.35387	0.1	2.91315	5.94602	2.26413	10.3528
	evm.TU.supercontig_78.50	19.8652	16.8399	20.5594	13.9909	13.0593	14.7355	13.4757	14.0653	16.0505	13.2965	15.1842	14.1265	17.8421	15.9824	15.5671	16.5301	13.8626	16.4824	16.5828	21.3961
	evm.TU.supercontig_77.60	18.7107	28.2295	19.4814	11.963	14.1335	18.5972	22.4546	25.8237	23.4153	16.678	26.0594	27.5286	13.2989	14.2974	13.6172	11.7756	16.5508	13.7921	14.2344	12.1265
	evm.TU.supercontig_77.43	37.6712	44.6463	41.6261	56.087	43.478	40.7356	68.7866	58.6209	57.9717	58.3302	43.732	41.3007	34.1179	32.8153	65.7047	59.7996	51.8965	43.6686	44.9212	33.3315
	evm.TU.supercontig_77.34	2.28566	0.878567	0.518587	2.68422	3.42964	4.28209	6.67786	10.6437	7.06403	5.98857	3.77576	4.56888	0.858146	1.73364	4.08068	6.13403	5.76932	6.00246	4.99821	2.11362
	evm.TU.supercontig_755.1	90.4554	72.558	88.7797	70.4434	47.2307	66.5738	139.479	130.667	137.532	109.232	109.133	78.6487	63.9263	52.2451	34.3599	36.2811	29.7082	37.9609	21.259	19.6873
	evm.TU.supercontig_75.66	35.3011	41.7333	31.6238	19.7666	18.877	22.4084	41.8188	38.4621	42.6001	28.1748	38.3419	41.0058	19.3137	16.0484	17.0129	17.1905	23.8321	22.3398	15.0644	14.3332
	evm.TU.supercontig_75.54	1.53019	1.98623	3.14178	1.91079	4.06596	4.13532	3.72897	3.80461	5.92693	5.21032	5.8082	4.2053	3.2721	0.1	1.32197	2.27594	2.14572	3.10917	2.67812	0.752708
	evm.TU.supercontig_75.18	13.7808	9.52348	11.2183	9.36612	13.2115	12.9227	16.8398	18.7303	18.8681	13.2576	15.8438	16.6054	16.1593	11.3586	15.4748	9.77565	11.2633	15.1782	17.2149	18.3491
	evm.TU.supercontig_75.11	52.6767	51.4139	46.7972	54.3522	60.5351	61.295	57.1135	60.6815	62.9596	68.9704	80.654	77.261	56.6969	52.3454	41.2481	38.3823	65.482	51.2217	49.6422	43.1935
	evm.TU.supercontig_75.100	2.6492	1.85757	1.35995	0.968865	1.61375	2.6768	4.44693	4.30743	5.89477	4.45475	5.34567	6.35208	3.15495	3.19199	2.72796	2.61199	3.8622	2.2692	3.39239	1.83321
	evm.TU.supercontig_748.4	88.6412	77.4949	84.2815	68.9547	78.4675	74.8037	95.4931	88.1669	91.7469	85.55	91.8524	84.6959	82.2626	63.198	73.9169	62.9161	74.4989	71.3104	79.0884	78.0015
	evm.TU.supercontig_74.88	21.7775	13.3293	18.3147	17.0372	28.3194	17.1513	29.8583	36.4678	38.5971	29.5259	29.9177	29.6049	29.8314	24.6653	22.9472	26.3201	28.7983	27.6284	17.0036	21.3798
	evm.TU.supercontig_74.73	8.0985	7.68509	7.2241	4.92843	6.07189	7.74904	9.52372	9.24191	11.061	5.52244	10.035	9.3939	8.69637	8.48966	8.2164	7.05874	7.94531	6.23771	9.08496	11.2077
	evm.TU.supercontig_74.41	16.0402	20.0614	19.9794	18.4556	20.0708	17.4522	20.9838	21.0386	24.7799	21.7632	22.4989	22.2735	23.6741	17.8926	17.8194	16.7701	22.9105	16.763	16.2243	13.3439
	evm.TU.supercontig_74.4	159.057	143.097	152.256	123.438	186.304	197.587	214.977	219.724	215.228	175.285	206.678	196.731	99.9225	91.0392	120.987	108.713	100.56	86.2759	118.548	124.609
	evm.TU.supercontig_73.67	15.8768	19.6076	16.8347	22.0602	28.407	13.2999	44.4789	37.6859	40.3043	39.931	46.98	35.9915	12.508	9.54081	24.7378	34.6739	9.4809	19.2633	13.1216	20.4018
	evm.TU.supercontig_73.55	53.7954	60.4636	60.7043	53.2292	61.6616	50.6137	46.694	49.4981	52.6896	52.6116	48.8867	50.2128	53.5053	57.4199	59.9319	50.1579	54.0732	52.6227	59.8696	52.0084
	evm.TU.supercontig_727.3	4.73756	2.58487	3.39229	3.55834	5.5756	4.91689	5.41222	5.44916	4.74376	3.44827	4.6791	4.33975	4.26953	4.604	3.87315	1.86767	2.74382	3.93296	3.52471	3.45741
	evm.TU.supercontig_71.68	101.959	113.57	115.323	76.3454	62.5799	70.279	7.49311	8.59063	12.6215	19.0222	8.12138	17.3975	41.8638	56.3098	55.2959	49.7281	97.8689	79.0769	48.5282	59.6168
	evm.TU.supercontig_71.15	47.7799	65.6369	52.3629	37.2527	77.3401	56.7606	105.74	95.1883	108.736	55.389	61.997	57.3487	62.9432	50.5444	60.0843	38.6199	68.1994	55.991	55.061	54.2055
	evm.TU.supercontig_70.88	423.399	459.316	433.233	371.55	426.991	396.633	442.558	462.545	467.875	429.283	469.048	435.117	360.738	371.679	429.506	364.354	393.521	373.225	433.789	435.348
	evm.TU.supercontig_70.60	48.381	51.8751	49.47	41.3211	40.5133	33.8247	51.1982	48.3876	44.9568	47.3012	43.9075	41.477	26.1826	31.0325	37.8672	38.1046	30.8815	37.7727	43.8065	42.4539
	evm.TU.supercontig_70.51	59.0986	26.0889	51.4199	101.843	163.215	157.263	124.037	124.742	128.385	191.217	190.496	156.764	41.7755	46.5115	87.12	115.778	92.1494	80.1652	78.9429	57.4491
	evm.TU.supercontig_70.39	41.0142	41.043	41.9669	32.3543	45.4733	39.9141	53.7808	52.9441	55.6097	45.7577	52.9126	41.919	25.3815	38.5589	48.9566	41.8246	38.8687	41.1862	46.6764	47.5494
	evm.TU.supercontig_70.36	38.019	36.1701	45.2096	17.5565	48.0667	55.7453	101.159	94.0203	66.0059	58.0125	80.4528	63.2461	65.83	57.4868	52.0618	46.9905	63.4411	56.1025	39.8029	30.8865
	evm.TU.supercontig_70.34	8.18351	8.38508	10.007	1.92318	10.3276	6.54066	19.1954	24.0845	26.2932	11.5257	20.7653	17.3229	9.82098	11.1626	1.49509	1.77203	5.08845	4.17513	3.06256	2.33482
	evm.TU.supercontig_7.262	4.53988	5.41141	4.18875	2.70987	5.31464	5.47665	12.1508	9.06618	9.95131	11.2748	11.663	7.71719	1.9829	1.11489	9.01567	9.52804	4.11069	7.1707	8.75594	6.30924
	evm.TU.supercontig_7.252	59.0689	63.4193	74.508	57.1684	77.6153	80.3632	93.3952	90.1276	88.4439	79.5359	71.5789	77.605	61.7627	67.0794	90.6199	69.1842	57.4635	65.0997	81.6697	85.6297
	evm.TU.supercontig_7.238	36.4485	58.8502	44.0548	58.0408	61.1582	52.5663	33.4365	31.8814	35.5765	54.0917	36.5999	28.1297	53.7125	52.9431	55.1276	51.2157	36.8272	38.5075	39.1153	43.1115
	evm.TU.supercontig_7.23	24.3365	55.0285	37.3743	64.611	60.1454	54.7682	104.867	78.3395	79.8979	147.045	58.6535	79.3995	59.2866	42.415	31.8525	49.9887	37.3802	43.3815	33.8916	23.3515
	evm.TU.supercontig_7.204	157.305	143.146	153.463	158.62	128.905	158.186	126.852	133.108	134.355	134.083	158.913	145.411	151.888	155.143	140.159	140.148	142.298	142.941	134.877	147.859
	evm.TU.supercontig_7.178	151.142	157.999	148.785	171.217	141.874	166.567	227.286	216.427	222.482	206.855	211.699	220.651	97.1993	104.829	167.308	170.658	132.656	124.509	153.955	157.388
	evm.TU.supercontig_7.164	2.27599	1.58028	1.94503	2.8106	1.63819	3.01155	5.36466	5.41956	5.02063	4.08628	5.12019	5.50919	0.760391	1.52871	3.97027	3.50897	2.34356	0.895512	1.77403	1.44022
	evm.TU.supercontig_7.137	34.1136	29.7304	31.3013	17.0104	22.3796	23.7264	39.1258	39.4539	36.841	32.1942	40.3408	40.3697	33.2185	30.828	23.871	25.0862	21.2018	22.0878	30.5838	30.0463
	evm.TU.supercontig_7.132	6.1744	1.57076	4.4133	4.78269	4.17447	5.53723	7.99738	6.18937	7.39438	5.8196	8.37051	4.4218	4.562	5.21067	4.35998	5.17944	5.73162	2.64701	4.75605	5.42502
	evm.TU.supercontig_7.110	76.5383	75.9594	77.1855	72.0018	83.7962	84.5019	86.122	89.5611	88.1093	96.2557	91.1102	81.2951	78.1836	76.1126	86.9277	71.8786	78.0592	90.9594	81.0798	84.2554
	evm.TU.supercontig_69.84	19.3315	14.3548	16.1255	17.9456	19.0921	20.9803	20.1417	23.3641	20.5111	23.1602	30.5214	23.5128	17.2994	19.2956	19.6715	20.4806	12.9987	11.4752	18.6861	20.5071
	evm.TU.supercontig_69.83	8.99278	7.4307	9.8378	10.0382	11.7196	12.328	17.1308	12.6833	12.8504	12.784	14.8942	15.8988	9.21487	7.67331	10.8244	13.9644	8.1478	7.48121	12.4391	14.4793
	evm.TU.supercontig_69.78	20.3551	22.2779	22.2452	18.3104	23.7938	19.5089	25.9293	25.9945	27.868	19.8362	26.9776	24.3839	17.5096	21.1889	25.1459	19.6668	22.2503	23.4112	18.8927	18.5574
	evm.TU.supercontig_69.45	18.7598	26.049	20.7802	28.9195	35.2122	32.7622	32.238	39.7694	36.6757	44.2907	33.7147	29.5519	18.1818	17.9585	25.3483	25.2427	13.6839	12.3515	16.5457	11.313
	evm.TU.supercontig_69.29	16.9382	14.6772	15.2757	8.02926	10.8416	15.0713	20.2543	16.3707	18.3481	13.9525	18.3996	14.7766	8.87196	7.88167	15.103	10.8996	17.2348	11.2895	10.3477	13.8331
	evm.TU.supercontig_69.2	18.8324	20.3033	20.4668	15.7059	14.6404	14.0419	14.1557	11.1713	11.8621	8.58176	10.4781	5.92762	16.1341	22.282	16.5012	13.9901	25.1507	22.7595	12.2132	17.2563
	evm.TU.supercontig_67.90	7.89793	14.3901	11.2331	6.00194	7.33975	6.59742	34.5386	36.7924	36.7752	12.0341	12.9624	11.4461	3.73421	5.27888	7.87217	5.38576	17.0961	12.2711	7.68328	5.24641
	evm.TU.supercontig_67.24	56.6914	70.0176	62.1706	61.0287	58.9577	52.405	77.9709	65.2142	64.9686	86.898	76.8998	71.1119	48.3414	50.7897	67.9332	59.9729	52.6634	50.5402	54.5486	50.0165
	evm.TU.supercontig_660.1	64.4737	52.7301	54.4973	56.1297	82.8633	73.0101	98.7057	112.18	94.5775	85.5242	93.5284	88.6834	39.8837	56.2809	59.2792	77.1961	65.2786	55.6884	56.1923	53.7111
	evm.TU.supercontig_65.5	71.6046	70.1233	70.9677	56.2544	70.3037	62.6551	74.3801	76.4829	78.3128	66.2727	72.7168	73.1621	54.7169	50.0309	70.9175	66.9055	63.8736	60.667	73.8452	64.6985
	evm.TU.supercontig_65.36	20.9605	19.2182	21.3978	16.3737	18.0635	21.9001	31.2253	29.1799	31.3966	24.4136	27.4054	25.3606	26.5536	26.3768	16.0437	16.3718	17.3566	20.3311	22.0178	24.2641
	evm.TU.supercontig_65.154	13.1863	11.1656	12.9235	8.22796	6.90481	7.02308	23.5807	16.7889	17.7269	18.4735	15.7145	18.5441	9.60616	11.1925	13.9341	8.80963	11.4226	11.0633	12.13	6.07007
	evm.TU.supercontig_65.136	65.9138	67.7541	65.9426	58.2361	60.4009	74.1791	109.191	105.524	112.657	78.0121	110.028	100.249	51.3912	45.0966	68.8765	68.8668	78.2762	77.2385	66.5865	70.2965
	evm.TU.supercontig_648.2	4.67232	5.3504	4.14179	6.54493	3.6118	3.92381	12.7451	11.6412	13.4537	14.0995	8.60952	11.4928	4.2886	9.38238	8.71433	5.27391	7.40393	8.48936	5.39286	5.6194
	evm.TU.supercontig_64.99	10.7787	13.5253	21.6825	28.5428	31.7464	14.2628	0.1	0.1	0.1	3.34604	1.48646	0.1	33.23	9.862	20.4339	22.787	19.0462	17.6105	23.5427	28.9142
	evm.TU.supercontig_64.66	82.9927	80.7906	84.0495	83.9212	73.6984	81.6199	44.1702	43.6205	48.2015	35.2719	38.3165	39.0677	78.4638	82.8868	83.331	75.9249	104.711	101.755	99.109	110.965
	evm.TU.supercontig_64.45	4.66396	5.44693	2.8901	4.43502	6.72385	5.81835	9.04325	10.4584	8.37501	13.866	13.6903	14.5897	3.45744	1.74136	5.78259	4.73701	4.76363	0.710282	5.30584	3.41034
	evm.TU.supercontig_64.117	1.95684	3.76235	4.36586	2.78515	6.39197	4.65688	9.48995	4.70455	7.50315	6.35296	7.33855	4.72853	3.63358	3.46836	4.57421	5.0196	2.57684	1.40564	3.37516	1.75431
	evm.TU.supercontig_63.17	29.7674	34.9067	30.1001	28.9406	29.8235	31.0134	48.9133	41.9947	47.44	40.3093	44.5608	52.5456	24.0942	20.9779	24.5611	26.4507	19.8018	26.1946	24.4375	30.5153
	evm.TU.supercontig_62.33	32.1441	31.5238	33.6606	24.0854	30.2	32.2429	30.5483	36.603	34.6482	32.102	30.5229	26.4549	19.919	21.7332	21.9706	34.456	27.7839	28.373	28.7019	22.2272
	evm.TU.supercontig_62.22	61.4162	47.2353	56.2693	54.5224	64.5977	57.3119	66.3972	64.5143	59.3378	67.3232	70.6153	65.4398	45.1706	45.4333	57.3487	63.8209	46.7139	42.6971	49.8844	53.1982
	evm.TU.supercontig_62.163	5.20858	4.61086	5.12374	17.0077	9.51797	10.3579	23.352	17.1465	16.1099	10.2118	14.1085	16.4302	14.9928	14.3578	5.57347	7.50514	3.29561	4.86401	4.10477	4.48358
	evm.TU.supercontig_62.135	32.0081	61.0713	45.5437	1.67729	4.18095	6.53296	200.019	159.629	179.833	40.1242	46.9296	41.5071	2.24872	2.41791	1.32891	3.8993	33.4181	22.9191	0.660416	0.381203
	evm.TU.supercontig_60.88	6.93971	6.33068	8.01173	6.59807	9.18669	9.04401	11.896	12.0606	10.7941	9.258	12.8783	12.4878	7.64744	9.10932	11.9431	9.98309	5.10227	8.02512	9.00043	8.67663
	evm.TU.supercontig_60.77	27.0309	31.7003	29.3547	29.157	21.8976	22.9724	33.2946	33.0521	38.8117	38.0759	33.385	42.983	31.5981	26.3837	29.6474	32.6365	25.798	29.0998	22.6599	23.2103
	evm.TU.supercontig_60.6	24.8372	24.2364	26.1299	20.2848	26.2068	26.6154	29.7039	30.4968	27.4723	25.8497	30.6671	31.5429	23.2299	14.3944	29.6011	26.4042	26.0761	18.8936	23.6441	20.2244
	evm.TU.supercontig_6.420	22.5408	21.5776	23.3715	26.4336	26.3955	27.8437	28.9089	32.2674	30.9677	24.5725	32.4496	32.7528	26.2803	25.0948	22.7269	26.3678	20.2209	28.028	25.8638	24.6033
	evm.TU.supercontig_6.413	88.1628	88.6818	90.5736	119.559	113.793	109.227	146.229	148.92	150.382	160.026	132.772	145.511	72.749	66.4923	129.154	114.257	113.191	101.738	106.304	100.708
	evm.TU.supercontig_6.386	17.6863	4.90965	16.5232	1.52111	20.6911	17.0902	23.2068	17.21	18.2351	7.23142	15.3703	10.3195	0.1	5.88805	10.6484	18.2259	8.21804	8.00358	5.5272	2.21792
	evm.TU.supercontig_6.385	5.02686	4.47544	3.00591	2.42854	4.66936	4.70567	5.83268	4.10428	5.65475	3.60191	5.44314	4.29604	3.60927	1.99055	2.5917	4.21184	4.82323	2.77647	3.18947	4.75655
	evm.TU.supercontig_6.369	15.5544	18.2284	19.5944	16.9083	15.7433	14.4517	20.2519	19.0662	21.487	15.8488	20.7077	17.6244	14.6107	11.5522	17.6409	17.5921	15.773	16.6063	14.5311	13.8683
	evm.TU.supercontig_6.356	61.3622	55.9593	59.1686	70.242	70.2527	83.9177	93.6792	70.7813	72.2497	81.8906	77.429	85.8674	54.3689	70.4002	70.3742	66.4948	66.8131	52.5025	53.8842	61.6671
	evm.TU.supercontig_6.348	3.2019	2.91991	2.91573	7.03777	6.62272	8.11794	7.00139	9.10057	8.28328	9.38057	8.40754	11.7155	4.05388	4.94728	4.48343	3.69034	1.51394	3.18707	5.5563	3.61021
	evm.TU.supercontig_6.283	72.3253	56.1306	60.4183	44.7002	61.332	57.5113	56.7466	57.5476	70.0345	58.6579	77.393	70.9792	38.4169	41.3809	61.5531	41.3904	31.9798	43.7874	59.1419	58.7589
	evm.TU.supercontig_6.280	16.4965	12.4725	16.514	7.98345	10.361	13.1064	16.0622	19.5471	20.0027	18.4578	14.6576	16.7049	11.658	10.0183	15.9253	11.5354	11.9024	14.7081	16.8375	13.5869
	evm.TU.supercontig_6.260	62.7526	52.3733	57.7144	49.2336	66.5798	56.0042	85.8826	82.9657	75.6975	59.2257	66.7168	66.1973	53.4751	47.8176	66.9343	56.1454	59.9439	45.9789	46.0979	66.8341
	evm.TU.supercontig_6.246	1.79975	0.995702	2.98899	0.95412	5.24159	1.3687	8.37022	7.52005	6.6817	0.635596	5.92872	3.10984	2.68605	2.40806	2.78697	2.15314	2.8222	4.96841	4.15273	2.56026
	evm.TU.supercontig_6.213	90.212	70.0367	86.0172	87.9151	85.9857	88.5919	76.5884	81.5488	80.107	67.0599	72.219	64.3038	91.3435	88.4841	85.1575	85.8905	88.1998	85.8628	80.6816	75.8926
	evm.TU.supercontig_6.202	198.505	208.178	235.603	60.3787	123.065	133.603	341.943	294.624	309.744	230.734	224.945	241.012	66.0873	78.0618	81.5817	74.4326	183.506	134.645	95.7772	33.4325
	evm.TU.supercontig_6.201	138.803	139.936	136.697	68.749	118.843	113.58	199.096	178.198	194.27	130.89	161.272	134.325	62.6825	94.3269	85.7282	86.0345	102.353	102.993	86.7881	77.5324
	evm.TU.supercontig_6.2	52.157	42.7443	50.9742	34.2105	49.053	49.0386	57.8722	63.6131	58.3017	51.3888	62.7397	50.6249	33.7216	33.7001	53.944	43.0866	51.7241	32.8398	64.0652	53.4408
	evm.TU.supercontig_6.199	127.331	139.594	120.273	29.1837	63.2984	54.2644	217.571	190.736	184.986	128.584	117.708	108.074	17.1474	35.672	21.175	31.4018	85.3048	56.435	34.2928	4.4776
	evm.TU.supercontig_6.193	6.48335	9.27331	7.8421	7.72973	4.25537	4.06027	4.84951	5.25218	4.32328	4.88031	3.67595	2.57939	8.43367	5.2703	7.40136	5.61375	6.63449	6.22375	6.6058	5.26754
	evm.TU.supercontig_6.171	59.7557	59.1262	70.8455	48.4645	67.9753	68.3354	63.2251	72.2306	70.7966	60.2675	74.3515	64.0434	50.4277	53.2391	49.9804	43.4473	51.7809	49.144	53.207	64.1448
	evm.TU.supercontig_6.153	60.9582	63.4439	57.2207	106.811	75.1868	76.5067	114.681	81.6031	93.1706	116.05	104.377	108.224	22.7595	30.838	49.7846	47.1003	65.3687	45.5518	32.042	32.9835
	evm.TU.supercontig_6.139	17.379	20.9347	16.3934	11.3814	18.1219	23.3365	41.7824	28.232	34.1611	20.1264	19.4854	27.5462	21.2732	23.1693	26.0407	20.0293	20.9141	26.8794	22.5451	23.9579
	evm.TU.supercontig_596.2	0.533351	0.581202	0.552778	5.08637	3.4111	1.60515	15.7178	11.5802	13.3372	9.20823	5.91866	5.8964	0.257973	0.870327	1.63369	0.768049	1.08702	1.15853	0.821169	0.591232
	evm.TU.supercontig_59.14	144.371	173.936	145.848	157.355	184.78	159.42	212.308	192.271	190.821	160.587	167.814	160.898	105.541	164.026	182.926	151.319	186.041	154.059	177.422	163.746
	evm.TU.supercontig_58.23	58.8736	77.1517	67.6662	54.8803	75.8564	64.6329	78.5846	72.1886	74.4208	71.4222	71.7308	68.2835	60.9209	67.7742	67.5509	67.1695	73.7916	59.9775	68.1982	61.8768
	evm.TU.supercontig_58.119	10.4405	8.72739	9.95715	3.96784	9.98923	8.05363	10.6689	11.2131	10.6648	7.95714	14.1043	11.0478	5.6326	6.85192	5.29305	4.80425	2.20389	3.4098	7.12783	9.1595
	evm.TU.supercontig_58.107	165.624	145.073	196.789	148.933	204.771	209.855	217.754	196.933	193.672	193.477	229.755	212.632	201.17	164.949	169.221	132.588	176.098	129.08	203.031	176.285
	evm.TU.supercontig_571.2	3.45236	4.9566	4.72817	3.88232	3.77926	3.013	5.87482	9.72228	7.10575	8.00576	8.48132	4.75346	0.950142	0.1	4.25397	2.12055	2.0173	3.77219	2.89158	0.1
	evm.TU.supercontig_57.85	52.2595	52.1107	57.2272	47.0568	55.9287	66.8284	63.8544	56.9615	56.5549	41.6317	65.3289	67.5577	42.4164	39.6404	60.9123	36.4244	51.5952	48.7984	54.8861	50.2776
	evm.TU.supercontig_57.77	19.0895	7.22431	15.2359	22.9959	23.8429	19.5671	31.526	22.2978	26.9691	34.5936	24.3098	35.2481	18.5722	13.2034	24.4268	24.1726	10.7118	12.3073	22.4898	13.4186
	evm.TU.supercontig_57.66	46.9455	44.685	47.146	24.6564	44.4735	37.0683	68.7126	81.8447	78.2063	44.6239	66.7422	73.7511	54.8498	50.6172	46.2953	57.7623	46.6022	51.3637	51.212	41.2071
	evm.TU.supercontig_568.1	31.566	21.215	29.0014	37.6121	28.1131	23.9971	19.4937	20.8144	23.5881	19.586	21.4293	26.0622	47.4889	40.6173	33.7601	38.7429	32.3126	30.1452	24.9805	31.5167
	evm.TU.supercontig_56.90	126.731	129.195	137.764	96.3818	139.766	121.118	138.3	160.849	152.383	141.136	172.494	180.141	98.6259	94.5772	131.836	103.846	110.076	99.6223	152.969	128.359
	evm.TU.supercontig_56.86	20.1241	16.5526	19.4812	9.61451	22.0665	19.0725	44.3657	42.6156	44.2873	25.1758	32.021	28.9462	15.2922	10.2567	23.1479	22.7614	23.5807	22.5867	13.4637	22.5297
	evm.TU.supercontig_56.58	0.652901	4.52501	1.5468	20.7572	2.48232	3.60504	17.7115	11.2944	12.5174	25.7159	11.2595	21.0156	0.687454	0.1	5.19018	4.29193	14.1691	7.65089	0.989088	0.692885
	evm.TU.supercontig_56.56	50.7644	39.6771	46.9803	29.634	34.3079	35.7457	37.701	37.8657	35.4818	22.0961	32.643	32.845	54.9582	51.703	53.291	41.8673	46.734	45.1079	55.2689	53.9258
	evm.TU.supercontig_56.47	47.2814	60.7257	61.4446	56.5425	55.6023	53.4908	40.7214	43.4106	44.1499	60.8715	54.6658	55.9462	57.9268	54.82	62.1682	55.3952	55.9134	64.7582	62.0753	51.554
	evm.TU.supercontig_55.80	7.82543	6.05424	6.93346	16.5494	15.7826	12.5019	26.6517	19.0767	21.048	22.0017	18.3124	22.3138	2.11088	0.1	5.77767	7.03339	4.10628	4.57608	1.85345	0.686737
	evm.TU.supercontig_55.8	3.742	5.44465	3.42517	5.74343	4.04725	3.15433	9.70711	11.789	8.88078	9.35866	4.98881	7.07496	4.2917	5.60261	2.24812	1.17947	3.58171	4.80676	2.00884	2.58478
	evm.TU.supercontig_55.53	2.70949	7.39891	5.98562	2.5437	4.1103	5.74562	6.70612	7.95584	6.65719	4.69676	6.08245	10.3455	2.16837	0.1	2.29468	0.752795	4.57659	1.47492	4.35093	0.686086
	evm.TU.supercontig_55.40	30.0507	32.194	31.2656	28.9956	27.9228	28.7666	37.3363	36.0458	38.5104	33.3408	40.8033	36.4211	24.3504	17.8542	36.9458	29.6101	31.1681	30.3241	32.853	30.087
	evm.TU.supercontig_55.26	36.9074	32.0008	38.9549	29.9943	30.1383	37.1174	40.1783	40.0635	35.0205	33.609	40.15	35.2769	31.1263	26.9657	29.878	28.3378	30.2558	28.1793	30.08	27.8902
	evm.TU.supercontig_55.14	27.3495	27.0045	22.0267	21.5932	18.3447	21.095	42.2485	40.878	42.438	40.5672	50.1932	50.8101	35.3851	32.5508	21.6081	20.463	28.6712	29.5659	22.4543	22.3583
	evm.TU.supercontig_55.133	27.3665	26.748	25.6407	29.5932	27.6454	33.5825	34.1672	32.3942	33.1173	28.8679	37.402	37.8337	27.2752	24.8518	29.7678	33.3868	24.2783	24.4645	23.8708	24.0974
	evm.TU.supercontig_55.1	201.062	130.609	178.806	140.443	238.783	189.483	286.777	281.37	319.472	265.72	315.004	290.895	239.324	255.529	158.708	137.934	254.199	253.398	205.936	201.185
	evm.TU.supercontig_531.3	100.356	54.469	91.9272	118.855	119.812	126.272	161.904	135.774	145.111	151.993	151.818	171.281	104.836	88.7914	82.1591	107.683	70.5007	74.906	62.4191	64.0499
	evm.TU.supercontig_53.90	31.5238	33.4234	30.8594	27.9931	25.2433	31.7007	33.4066	35.2115	32.8618	31.9009	32.2529	35.479	22.9361	18.8806	33.557	28.0231	28.5317	23.5836	30.0657	26.4165
	evm.TU.supercontig_53.55	18.595	16.7246	20.4065	10.6336	18.5332	17.5456	24.3737	30.2361	32.0792	20.6092	27.6308	22.2726	15.2819	21.294	17.8055	17.9385	24.2964	21.2539	20.8623	26.8373
	evm.TU.supercontig_53.5	8.53559	8.65947	8.22141	8.01905	6.20007	6.18628	10.7204	8.85814	10.7627	11.9493	8.09691	8.65802	9.74163	7.32245	8.29753	5.04929	6.28706	7.05017	5.93231	5.72665
	evm.TU.supercontig_53.101	24.5285	23.1791	21.915	16.893	16.526	18.9028	25.2995	26.3859	27.2725	19.6323	27.1502	19.9458	13.8182	14.1723	18.8798	19.3825	14.3771	14.8885	18.2695	16.5565
	evm.TU.supercontig_53.100	14.1911	27.6985	17.7107	8.49786	24.5342	18.8956	25.0071	35.5052	26.3355	29.1135	26.9984	28.0174	16.9882	9.46195	16.5044	13.5107	13.0792	14.0579	18.1134	14.0417
	evm.TU.supercontig_52.99	64.2494	69.2561	34.8709	44.225	49.9092	55.9145	37.2357	52.9267	37.3343	29.6007	30.7115	24.7406	48.8714	72.3415	64.5654	44.0363	39.3279	70.8661	61.3336	79.3442
	evm.TU.supercontig_52.43	6.57506	4.56376	5.5001	3.1136	7.40596	8.49735	14.5432	12.0426	13.4956	9.87568	18.6198	16.9652	4.14217	6.76357	8.79585	7.18058	9.98538	7.34087	11.512	7.33727
	evm.TU.supercontig_52.23	1.97638	1.72668	1.2807	2.53965	3.69189	2.51128	4.84303	3.03941	5.58215	6.03331	4.12919	4.9721	0.418741	2.51132	3.28766	3.78901	4.94845	1.37903	3.09027	3.77594
	evm.TU.supercontig_51.8	3.02971	3.21589	2.39449	9.95366	5.10392	6.26267	13.1852	8.28178	10.0982	12.6608	10.7402	9.45033	2.77057	2.99509	8.10198	5.06861	3.37637	2.51648	5.45357	6.38333
	evm.TU.supercontig_51.44	30.9554	38.6939	34.9246	22.8931	28.8766	32.8624	47.1171	42.5145	33.7993	34.4255	34.3573	35.2497	25.9507	24.1518	35.6446	43.8847	33.4661	34.3374	34.2066	33.129
	evm.TU.supercontig_51.28	6.97253	4.92693	6.21718	1.33853	2.34918	5.20268	32.7504	34.0283	31.438	9.9297	7.19857	7.53377	3.2394	4.21103	2.12261	3.08306	12.766	9.23427	4.59862	1.57263
	evm.TU.supercontig_50.8	53.2654	57.837	48.4859	40.3196	56.7764	52.8272	60.7481	58.1595	54.514	59.8157	62.5421	63.5428	47.8846	41.6035	56.3741	51.5827	54.2948	52.0529	48.9552	36.5688
	evm.TU.supercontig_50.6	16.1947	12.777	17.5507	6.16664	10.5461	10.3549	42.5547	25.3684	29.8859	21.1896	19.4666	21.0404	3.0874	3.55299	1.6682	1.04279	14.4437	16.4908	1.39792	1.2164
	evm.TU.supercontig_50.59	17.171	17.3233	21.6508	15.8165	20.5619	18.2552	23.4132	24.7949	25.3034	19.0951	22.288	24.9425	14.8986	14.2282	19.4467	18.9544	18.2181	20.5768	15.4015	12.5255
	evm.TU.supercontig_50.50	6.46957	11.5735	6.4274	2.50885	6.71594	10.2511	16.8416	11.7574	6.17334	11.4381	10.2727	17.7775	0.675625	1.32676	3.37067	8.77435	2.18625	4.28976	4.67837	1.84771
	evm.TU.supercontig_50.126	121.452	113.27	131.301	126.092	143.223	132.465	165.785	161.617	164.241	141.696	139.181	131.15	90.2564	76.1961	127.506	124.286	147.656	129.709	127.819	124.341
	evm.TU.supercontig_50.12	65.7777	56.8062	65.5178	53.3707	58.0904	64.4204	64.9777	66.1109	67.0626	61.6182	67.6692	54.9471	46.5448	42.0148	63.3656	55.9689	53.8766	52.3605	54.0315	53.0261
	evm.TU.supercontig_50.104	23.9186	31.1689	20.5796	29.8442	23.2744	17.3808	35.4519	23.7245	28.6231	30.1647	30.077	41.3675	20.8378	17.8601	20.5529	32.5868	20.1513	20.3995	15.2827	19.1461
	evm.TU.supercontig_5.73	11.2579	7.25608	10.3597	11.8738	10.8416	7.46683	6.41093	5.59995	5.82188	9.13424	11.3806	8.7616	10.678	14.2738	9.31614	10.5139	10.7514	11.1173	11.4863	10.0565
	evm.TU.supercontig_5.72	38.6924	42.8775	39.7219	30.7291	47.7274	44.6197	51.29	48.0511	56.121	57.719	56.2256	57.5498	54.2489	48.7648	34.0403	33.7018	47.4376	47.6981	37.6148	29.0607
	evm.TU.supercontig_5.54	73.6181	89.7714	84.7493	69.632	75.7187	76.5793	109.481	111.24	112.514	138.427	140.588	155.755	100.127	86.7597	94.8936	99.9284	102.929	95.7554	90.3004	83.592
	evm.TU.supercontig_5.354	18.421	7.8236	12.3566	16.9682	28.2926	23.0087	27.4618	24.8551	27.1219	19.8303	25.1937	22.6108	14.4235	18.9385	20.3497	26.8196	21.4428	18.573	19.0691	15.1943
	evm.TU.supercontig_5.308	44.4631	46.863	49.4023	51.0675	42.9784	42.899	57.2116	61.2648	56.9511	57.0774	52.4532	51.5194	50.4964	37.5575	51.6182	49.1339	44.5775	45.0729	42.3034	42.0047
	evm.TU.supercontig_5.285	119.176	120.084	105.024	144.407	108.757	131.088	92.1785	101.734	93.1817	130.289	110.98	116.615	138.389	154.174	113.155	117.524	120.471	132.976	136.642	133.725
	evm.TU.supercontig_5.283	6.92217	6.19302	6.49751	6.61092	7.17914	10.2944	19.1446	19.5442	19.6348	28.709	24.334	22.7762	4.84487	2.66793	5.96359	4.44686	5.34901	4.41142	9.01538	9.34847
	evm.TU.supercontig_5.23	24.4349	22.7238	25.6323	13.4877	30.0995	28.8515	75.8775	45.6945	53.8883	40.0003	51.2666	53.6681	30.3621	15.6673	32.8628	49.2167	27.0037	28.3789	25.0059	29.1847
	evm.TU.supercontig_5.170	18.1157	27.8521	20.8362	14.0445	18.3785	18.4735	23.0585	22.4303	22.6042	17.8678	26.2287	24.7174	15.5868	14.8298	14.0642	13.3152	12.0365	13.5015	14.9981	14.671
	evm.TU.supercontig_5.146	1.60893	1.45771	1.92496	2.35551	3.42006	2.06687	8.89623	6.58683	6.84634	6.58261	2.72039	7.64908	0.691637	3.61805	3.75276	4.15046	3.27519	1.18842	4.12091	1.23232
	evm.TU.supercontig_5.126	64.0219	73.7519	54.1872	53.8849	74.0113	71.1095	81.0517	78.8193	72.4899	76.4404	75.8028	61.7896	53.7148	62.0618	64.1564	74.2718	66.7406	59.2993	53.511	55.3209
	evm.TU.supercontig_49.68	59.7086	95.3861	66.6996	92.2356	102.633	122.997	7.80778	7.87379	6.89855	8.80453	11.9016	13.6233	23.7269	28.6252	76.2358	55.0029	27.3665	26.1875	86.5217	58.99
	evm.TU.supercontig_49.63	89.4286	70.5632	83.2533	37.8401	61.9234	52.7024	92.334	98.7861	93.3637	75.6133	84.1803	90.0871	44.8583	53.1359	52.4131	53.407	61.883	65.5316	54.1735	57.7275
	evm.TU.supercontig_49.139	1.88117	1.6913	2.66287	3.45631	1.95283	5.10106	8.67902	3.61146	6.26547	4.31629	2.77491	3.51899	6.84835	0.893867	0.866184	4.12353	2.14706	4.5389	4.0944	0.1
	evm.TU.supercontig_49.137	27.3731	15.1958	23.1905	26.9657	49.422	39.3706	51.1231	44.9613	47.5905	53.8274	82.0232	104.54	39.3701	46.6327	34.1716	34.1192	23.8996	26.7119	38.3994	41.4778
	evm.TU.supercontig_49.13	42.6803	51.1054	45.5086	46.3964	38.9651	42.8865	29.7748	30.1783	26.4418	33.6373	33.8693	35.3982	37.4237	39.3766	45.2725	43.3347	36.5054	35.4451	40.0892	34.4758
	evm.TU.supercontig_49.110	27.2925	27.7745	31.2268	16.7203	24.5578	28.6329	26.9776	28.2531	32.739	23.0634	28.5047	27.6899	15.6	19.3926	20.7569	12.6115	19.1248	22.3799	20.0443	30.2744
	evm.TU.supercontig_49.102	199.281	159.624	206.879	246.089	220.16	241.154	246.638	235.078	236.578	202.62	192.313	182.081	159.296	154.588	224.923	209.382	229.029	216.329	207.724	217.154
	evm.TU.supercontig_48.85	13.7172	7.60073	13.308	11.5985	14.925	13.2095	18.4507	19.5325	19.0909	16.6551	17.4797	14.8696	11.3165	7.38359	12.4198	12.8002	12.5255	13.568	15.9683	16.4776
	evm.TU.supercontig_48.58	27.4952	30.0432	30.2016	20.4439	20.4224	26.81	30.9861	33.668	31.2721	32.9302	27.9716	30.982	25.2922	20.9784	24.2311	22.9312	17.1394	17.9426	22.6586	21.31
	evm.TU.supercontig_48.226	13.979	16.8731	16.2727	36.3954	31.5172	26.7332	50.97	58.4485	57.4912	89.6031	68.5167	76.5	8.76745	10.387	25.5745	25.5529	19.4488	19.5562	25.1605	21.8815
	evm.TU.supercontig_48.211	97.3064	75.2682	100.744	90.7504	121.242	102.734	147.706	159.637	157.117	152.946	163.8	154.665	129.729	114.816	151.724	146.578	149.687	136.04	167.298	154.168
	evm.TU.supercontig_48.194	22.8314	39.5193	27.1138	28.7018	29.4637	30.7179	66.4201	57.3301	57.7562	45.9832	52.6433	56.1906	6.48658	6.13136	23.9312	31.4067	19.7681	15.0354	19.6028	19.8348
	evm.TU.supercontig_48.186	20.1488	20.3559	15.5575	19.2075	21.5519	17.8351	11.4708	13.0654	16.4625	17.6911	15.5356	14.3333	18.8132	19.6	18.8483	17.9468	16.1092	18.5652	18.3883	21.5105
	evm.TU.supercontig_48.185	8.68414	11.1038	9.72436	7.46849	7.67199	7.65219	6.40226	7.69872	7.12205	9.50247	6.76737	6.2301	10.886	8.80368	7.857	10.1851	10.5643	9.04237	8.88786	8.64135
	evm.TU.supercontig_48.180	874.527	525.177	749.99	1542.51	1453.6	1161.47	1523.18	1452.45	1533.07	1749.16	1341.23	1843.37	823.399	816.988	1034.04	1062.42	986.973	1053.83	955.962	648.12
	evm.TU.supercontig_48.162	118.045	112.652	119.186	98.2179	114.585	120.684	185.704	178.931	183.181	141.518	173.731	189.743	114.286	95.8987	96.801	67.9123	104.399	105.447	87.7401	73.6837
	evm.TU.supercontig_48.153	139.102	93.1614	129.68	65.9352	84.0113	100.056	179.68	182.938	184.121	63.5872	129.629	120.603	66.3105	68.4582	51.5489	47.5225	56.1251	57.4634	63.9569	37.1646
	evm.TU.supercontig_48.141	49.9453	46.8366	55.3059	43.6008	39.4144	45.2777	56.6636	52.4774	52.0837	45.4183	52.3087	45.528	36.6678	34.2983	52.2825	41.5684	37.9201	48.626	46.428	41.2414
	evm.TU.supercontig_48.138	7.85593	6.6989	9.26088	7.06277	6.64659	6.04988	10.0553	9.75613	11.2642	9.52912	11.5284	9.95096	4.24774	4.47537	5.5231	8.7205	4.75537	5.79737	5.26706	5.71199
	evm.TU.supercontig_48.124	49.1655	44.6052	49.4547	46.458	52.8831	54.6774	60.2979	62.8908	63.0426	63.3185	79.718	71.1205	49.7683	46.7441	60.1669	56.4154	42.9474	43.2186	57.1628	59.7609
	evm.TU.supercontig_48.10	6.81921	6.20733	9.78663	6.45425	12.9517	10.6896	14.9458	12.2103	14.9109	8.28958	11.2528	12.9852	3.48193	7.40033	8.33931	10.3053	11.5061	11.2656	12.4837	7.60426
	evm.TU.supercontig_473.1	138.909	102.675	122.099	65.2361	107.322	124.844	66.9954	84.0693	68.9524	29.1927	64.107	63.1421	168.313	158.451	101.829	63.7301	160.586	141.353	149.543	123.19
	evm.TU.supercontig_471.5	26.6296	26.4003	26.3338	17.0931	24.487	24.2794	34.8202	43.9137	39.6205	27.3678	37.6769	36.7938	27.1073	23.642	22.6215	27.0529	26.3321	25.7988	26.6088	21.0943
	evm.TU.supercontig_47.53	5.19632	4.32168	5.20672	3.36586	9.73124	6.88681	9.29568	11.0958	11.4299	5.01315	6.93438	9.60736	8.61512	5.22258	5.9468	2.71913	3.16467	5.54369	2.88732	8.06195
	evm.TU.supercontig_46.68	14.8728	13.6297	14.9309	15.2978	19.4911	23.3569	23.0407	22.9836	21.8538	24.1029	30.0994	24.799	15.6622	11.5738	16.4981	17.2279	19.1871	19.5039	15.7396	17.0996
	evm.TU.supercontig_46.33	57.6634	58.436	60.4915	48.7743	60.8355	52.3462	68.4823	64.0896	56.9669	59.7845	65.8556	59.4379	50.377	47.9007	61.3179	53.8594	52.2782	52.0871	48.7506	52.504
	evm.TU.supercontig_46.131	66.2654	77.0553	76.2474	134.842	144.283	132.877	238.303	175.076	201.803	245.976	225.855	283.361	41.1706	36.5047	107.625	101.038	74.8642	66.511	91.0011	60.4021
	evm.TU.supercontig_46.116	67.4475	78.3605	71.2937	40.6706	60.9648	57.9789	67.0802	70.3619	69.3223	61.7336	89.387	87.7646	60.1799	71.0499	58.6732	39.5671	48.1168	55.8283	67.2167	65.4629
	evm.TU.supercontig_450.3	8.05472	5.65526	10.3594	5.45373	9.77044	8.54847	21.4571	19.3542	17.958	11.1602	14.7404	16.3804	5.80895	5.4271	10.7553	12.396	10.7161	10.301	5.82636	9.37179
	evm.TU.supercontig_44.49	3.71128	2.37096	3.70927	2.0543	1.91082	2.14403	3.6841	3.93347	4.77795	4.49155	5.22538	3.9359	3.7211	2.02713	1.57588	2.22565	2.97837	3.58626	2.27636	2.70804
	evm.TU.supercontig_44.27	58.1697	49.9722	68.2013	61.2795	68.4681	67.1841	74.833	82.4175	77.8241	68.3442	83.9439	70.9435	52.6622	57.6787	69.9208	64.9367	62.3207	63.0011	61.8906	70.5644
	evm.TU.supercontig_44.114	22.9988	14.5809	19.9522	43.9128	40.2325	33.4531	41.8515	40.6652	40.3932	48.6907	52.6617	46.8018	32.6754	19.2844	36.3172	29.8282	20.5919	18.5232	25.0304	33.947
	evm.TU.supercontig_43.54	6.09179	5.01619	5.54023	3.28721	4.64824	5.80799	7.1147	8.54136	8.85199	6.08882	7.54604	5.86099	5.38073	4.72144	7.43196	7.46384	4.31635	7.09609	5.6641	5.47604
	evm.TU.supercontig_43.148	84.8557	55.0718	97.329	40.3141	66.6038	88.7438	112.894	105.5	78.5733	87.2576	82.6033	58.9568	36.5622	63.4294	37.8203	23.6315	35.0197	61.7089	42.5824	63.8991
	evm.TU.supercontig_43.145	43.8809	39.1125	47.1308	16.756	52.2981	34.54	57.9865	74.1447	72.2162	35.3714	54.0121	46.6037	38.1514	25.4102	48.8911	60.6313	45.3493	39.5918	41.8815	37.8567
	evm.TU.supercontig_43.117	120.411	84.2015	100.86	139.824	178.626	155.225	327.01	285.498	302.937	208.575	209.798	261.002	103.271	95.3569	184.188	181.527	162.923	170.754	168.699	117.307
	evm.TU.supercontig_42.60	10.7342	10.4979	12.1692	11.1135	13.9716	11.9956	21.4278	24.1167	22.347	17.5325	18.9876	18.4853	14.3627	13.309	18.1047	17.9051	13.6918	16.1094	14.4778	16.3188
	evm.TU.supercontig_42.173	16.7129	15.4127	19.309	12.0656	16.6049	20.6642	35.6737	36.4185	36.3466	24.1795	18.214	24.747	14.6061	8.2488	11.9327	13.2329	21.1545	15.0332	19.5079	9.57829
	evm.TU.supercontig_42.163	10.6623	6.38855	8.49978	6.39733	10.1954	9.09225	16.8434	18.7305	20.5678	11.2783	13.7569	13.0372	8.55342	12.9593	9.59273	9.09067	8.70402	10.7565	10.5399	11.5658
	evm.TU.supercontig_42.161	89.2416	79.0705	106.476	71.7555	116.567	107.651	119.138	124.143	116.509	94.9975	115.584	109.049	92.0996	76.1111	116.596	92.0934	85.9698	104.805	107.816	104.663
	evm.TU.supercontig_42.160	10.4331	10.89	6.23076	6.95525	9.01784	6.223	11.5877	14.0811	8.10631	10.0767	10.2445	11.1654	2.96812	5.25248	7.98397	8.97579	6.31714	5.68416	5.12934	7.67723
	evm.TU.supercontig_42.136	10.2455	9.83413	9.62819	6.1395	16.1946	13.7376	32.504	29.6991	28.2417	14.5992	17.8511	18.3693	7.63691	9.68665	11.5017	8.30682	6.97416	8.27864	9.08455	12.341
	evm.TU.supercontig_42.133	16.1098	8.42901	14.2062	16.1352	17.5511	17.4031	25.7926	23.1818	22.6564	25.1667	26.262	31.8325	9.72665	15.9683	17.8788	18.5348	9.00675	10.0293	17.7959	17.269
	evm.TU.supercontig_42.132	17.7818	29.8576	9.87321	23.3674	40.9677	26.6076	39.5717	44.688	42.6495	45.8977	46.6795	47.9772	18.6455	6.53278	12.4928	21.2731	14.8527	12.0684	14.389	20.01
	evm.TU.supercontig_413.6	23.1224	15.121	24.5635	29.5157	21.0191	14.2989	305.367	198.202	221.317	71.8976	84.1797	67.8753	19.7403	15.3823	9.85863	29.8221	117.086	102.469	3.44192	2.00882
	evm.TU.supercontig_413.5	58.0838	32.0113	56.032	33.2557	44.153	30.6376	157.558	157.567	161.793	58.6764	72.1184	46.1956	28.8822	24.2264	25.305	19.4194	32.4189	36.3482	19.3575	21.0529
	evm.TU.supercontig_41.66	28.4399	27.023	27.7069	13.1025	21.9205	26.1296	27.3398	31.82	32.6832	22.0054	34.4484	35.4363	18.1009	16.3072	23.7727	15.4117	15.7402	19.8156	29.0768	24.4729
	evm.TU.supercontig_41.58	90.6137	86.1942	100.852	77.0072	123.815	99.9744	129.524	157.136	148.259	136.079	117.438	121.936	100.417	93.9013	123.209	109.883	123.574	125.237	129.31	128.985
	evm.TU.supercontig_41.37	118.331	72.7164	66.4512	104.423	88.2872	77.3593	63.6299	97.7884	56.6793	70.7454	28.4936	85.7275	93.8877	168.158	116.67	100.195	108.538	93.3852	123.918	158.065
	evm.TU.supercontig_40.63	29.217	22.9705	30.2478	19.8338	23.3874	29.3556	35.922	37.6861	31.8044	30.395	36.8	33.3994	22.9777	28.5045	31.2098	24.661	25.1312	25.4314	28.3982	22.4427
	evm.TU.supercontig_40.62	11.4784	10.5507	5.96212	11.3862	18.1567	27.6121	16.5327	15.1607	20.4054	21.3325	23.8039	28.5142	10.1536	13.6735	14.15	18.8811	12.7229	10.2635	11.6349	13.2328
	evm.TU.supercontig_40.35	20.0465	21.7677	22.2036	15.7224	25.0801	23.3052	24.8926	22.828	21.2263	21.7166	25.9711	24.9477	17.8224	14.7974	23.2858	17.3315	21.0777	21.5958	20.0165	19.5368
	evm.TU.supercontig_4.70	50.0515	62.8032	31.2048	0.1	0.1	0.1	63.5093	68.8439	77.5385	0.1	66.8867	59.2134	0.1	0.1	0.1	0.1	0.1	25.995	59.0718	0.1
	evm.TU.supercontig_4.39	40.5271	42.1297	45.1106	27.3482	35.0784	39.4438	41.7145	46.6071	44.8315	36.1701	58.6487	49.6924	31.1497	33.6104	38.0602	25.3128	27.8053	34.1291	39.1564	42.4593
	evm.TU.supercontig_4.36	43.31	34.2691	36.1825	30.285	42.6406	53.9757	63.2724	62.2286	66.2047	64.3958	63.4515	46.8505	29.0898	20.2382	52.4487	56.9353	45.4053	48.8501	59.6706	48.1148
	evm.TU.supercontig_4.23	3.49775	1.73307	1.22887	1.77764	4.4417	4.86924	4.93671	6.74667	4.31437	2.99073	3.59686	2.40778	1.23775	0.1	1.03412	1.44685	0.712101	1.46745	1.29224	3.69103
	evm.TU.supercontig_4.214	5.36762	2.63284	4.18545	2.31359	3.95164	4.256	6.80254	9.34699	8.10926	5.92333	5.73321	9.37454	5.4474	3.59842	1.76952	2.41234	3.32346	3.17984	4.18738	3.40297
	evm.TU.supercontig_4.199	110.065	78.2397	98.5105	75.3732	85.4587	105.457	183.632	166.657	166.231	111.839	156.624	146.803	58.2468	63.6648	96.3246	71.1777	93.7382	90.6954	96.4179	75.8808
	evm.TU.supercontig_4.183	23.2886	15.0108	21.2935	6.65982	13.8523	14.9354	17.4759	20.7772	21.5798	16.1719	24.6213	19.3005	17.7635	14.5332	11.8181	10.9249	10.5673	11.6302	15.1878	14.7047
	evm.TU.supercontig_4.112	73.0293	46.2181	62.1468	37.0869	61.7109	58.9208	116.892	115.882	117.334	57.4834	90.2055	71.9237	59.6345	56.729	52.1992	58.2385	56.5185	47.8471	71.1147	88.2953
	evm.TU.supercontig_397.9	32.1902	26.6765	31.0228	29.2247	22.6138	29.9813	40.6819	33.4353	34.8199	29.4912	46.2277	34.3567	21.0154	21.3675	30.0208	28.0075	28.5168	23.0549	27.7245	21.5189
	evm.TU.supercontig_395.2	11.41	6.89607	10.9095	13.1802	26.9389	20.8214	28.3537	33.6039	32.6033	27.6253	31.6885	32.1048	9.14778	15.8517	16.6547	25.1506	24.2408	19.8469	32.5064	10.6107
	evm.TU.supercontig_394.3	51.0028	51.8823	51.0836	39.591	47.0667	46.8549	32.2925	27.0767	38.8148	30.9111	38.0897	34.0984	56.9465	49.1369	46.5204	44.072	63.5483	56.5267	46.2794	51.5477
	evm.TU.supercontig_394.1	34.9278	24.9159	31.6273	32.1054	33.5127	33.6899	21.5921	23.7171	23.5621	17.3671	19.1527	19.33	30.6129	36.5074	39.2875	37.0791	24.8029	30.1612	38.925	39.4507
	evm.TU.supercontig_383.3	67.4986	67.4707	71.0501	65.6095	81.1255	101.358	108.132	116.891	112.603	90.8524	99.583	110.036	63.8589	72.1207	90.4867	112.998	64.1755	54.3116	86.473	83.6748
	evm.TU.supercontig_380.6	33.2025	36.3999	33.2629	39.0387	32.3667	32.1206	50.7798	50.0137	50.431	46.1656	45.8356	46.0959	34.3265	32.5811	57.561	52.3777	42.6379	42.5262	45.344	43.6364
	evm.TU.supercontig_38.71	81.2759	63.0662	74.1626	82.0379	99.4542	87.2468	123.119	116.661	118.023	95.5419	85.4857	99.5041	84.9951	71.0417	93.3553	83.4072	76.4776	87.6018	92.1775	74.5692
	evm.TU.supercontig_37.80	10.5529	9.70445	13.365	10.1554	12.1729	10.8639	15.2933	12.9873	17.3706	14.5334	18.8096	17.5469	7.05846	6.73714	12.4581	14.9141	9.37488	11.2327	8.6295	11.1121
	evm.TU.supercontig_37.38	8.83846	5.24374	7.92545	9.06809	6.41605	5.03417	11.7558	14.0523	11.423	9.16396	12.2697	11.3818	9.63388	9.92155	7.78347	5.17756	4.30823	6.09841	7.14415	9.79955
	evm.TU.supercontig_37.203	528.86	447.804	462.732	355.441	572.281	586.885	795.03	719.491	723.576	554.738	579.787	635.373	431.446	430.611	324.501	254.665	353.003	365.544	503.623	460.887
	evm.TU.supercontig_37.189	84.3449	49.9378	73.1784	46.8868	70.9402	59.1146	202.802	267.806	251.342	201.602	136.402	195.313	76.1753	99.7942	51.2556	76.5987	144.118	109.325	95.5718	60.5366
	evm.TU.supercontig_37.182	78.5122	49.778	64.5672	120.619	151.839	113.427	166.849	138.906	158.484	192.824	152.153	211.041	47.7603	60.4621	95.3608	147.13	85.3965	83.396	116.903	70.7025
	evm.TU.supercontig_37.165	14.3733	7.32971	11.4434	10.3372	10.3582	11.8076	12.0988	13.2014	11.6188	10.1867	11.691	7.10038	5.26158	3.03156	9.69556	7.67877	8.63625	10.4636	9.35841	8.92842
	evm.TU.supercontig_37.164	89.0163	74.4704	75.4753	56.8421	96.5198	80.2521	111.247	138.501	137.893	107.089	117.154	138.566	52.5417	57.3937	49.12	113.476	56.2882	48.9571	40.3168	47.4364
	evm.TU.supercontig_37.149	19.052	17.5146	21.0469	33.8227	34.2423	28.3881	35.0249	42.014	46.4843	45.7501	37.8529	47.9557	13.8654	26.9503	30.9394	38.1986	21.4815	20.3692	33.3458	23.2576
	evm.TU.supercontig_37.14	389.029	332.769	364.022	535.563	513.822	460.614	548.704	484.859	489.889	485.814	501.501	473.492	347.064	322.347	401.347	376.414	357.549	357.73	379.695	325.764
	evm.TU.supercontig_37.133	543.219	502.17	448.819	404.502	651.094	536.702	309.694	296.528	328.733	245.408	421.785	454.885	520.651	527.552	579.13	629.662	677.423	601.985	504.341	533.631
	evm.TU.supercontig_37.127	94.9564	86.4011	80.0583	88.2998	84.3748	88.5954	270.011	204.052	250.553	90.8936	146.017	155.672	130.482	123.521	61.8042	86.5867	161.309	141.965	92.3724	43.3442
	evm.TU.supercontig_369.8	109.011	74.1135	115.424	95.2928	127.794	103.096	131.864	142.077	141.082	157.39	153.242	154.917	128.492	117.501	115.922	128.311	133.526	128.049	159.41	76.2762
	evm.TU.supercontig_368.3	0.1	0.1	0.1	0.1	0.1	7.37049	6.13908	14.3401	11.9565	8.94339	0.1	0.1	0.1	0.1	7.02608	0.1	3.20131	6.13933	0.1	0.1
	evm.TU.supercontig_365.1	39.729	32.6988	32.2958	29.8004	28.4471	33.2102	40.9358	37.0133	40.23	41.1884	46.2024	37.8128	28.7979	27.1108	30.6772	33.4968	34.8623	26.5164	31.8293	35.8612
	evm.TU.supercontig_36.81	16.7603	17.3265	16.8506	15.8842	18.5397	15.4861	17.7169	21.2954	21.4331	17.4682	16.3822	19.4611	13.7805	14.5148	16.7525	16.2119	11.0393	16.5683	18.0756	12.3742
	evm.TU.supercontig_36.75	31.9946	41.3118	48.2501	24.0062	48.4387	52.2116	55.7615	60.1113	55.9051	63.8039	61.1721	40.0302	31.0874	24.0548	32.0327	35.8202	25.3482	26.8567	31.4899	55.856
	evm.TU.supercontig_36.127	145.252	131.008	118.383	89.8242	115.5	130.152	178.881	168.381	174.66	214.997	188.356	227.007	114.336	77.1698	106.076	94.6805	71.2426	77.6808	147.739	113.496
	evm.TU.supercontig_357.2	59.5668	53.9802	63.8722	32.0734	43.3025	45.0146	63.8903	85.7714	71.5044	49.9957	61.8391	59.1334	38.6279	43.8996	36.8386	33.5493	50.9511	45.4073	44.8314	41.0579
	evm.TU.supercontig_352.3	47.846	47.8114	40.5029	49.4543	52.3136	52.0362	56.4012	55.2243	55.4963	58.692	55.2231	55.6164	46.0844	46.8547	51.563	44.0062	50.0824	45.4257	51.6173	57.3234
	evm.TU.supercontig_35.27	65.7081	63.8321	74.7689	23.2167	68.1753	54.9655	24.2443	35.3437	26.2031	18.2242	27.4526	22.4418	101.85	87.447	67.3445	37.9005	60.527	67.3048	78.7421	101.605
	evm.TU.supercontig_349.1	2.47227	4.16817	2.66078	2.08037	3.1885	2.65208	3.37172	4.18603	4.01049	3.8749	3.1383	2.50334	0.295208	1.47411	4.5268	2.31451	1.66904	1.66894	3.27925	2.17797
	evm.TU.supercontig_344.2	77.8367	71.732	81.5242	62.2502	89.2018	86.786	109.479	117.06	114.945	105.395	113.748	115.858	82.0752	63.0888	93.1953	102.257	90.9413	96.4144	107.495	111.672
	evm.TU.supercontig_340.4	3.8928	2.82627	5.59573	2.27042	11.029	8.26765	14.4349	15.9533	15.329	13.7106	10.1286	9.27999	5.34535	5.24858	12.5889	8.44715	8.3838	6.48851	10.811	10.7313
	evm.TU.supercontig_34.31	35.1174	30.766	35.1531	28.2485	31.819	29.7777	33.4199	35.7888	33.8151	32.9027	38.9116	38.4891	33.9656	29.2846	29.3111	28.1356	30.124	29.2431	31.5067	33.263
	evm.TU.supercontig_34.224	17.6005	17.9366	19.2803	15.5534	14.8733	15.2672	21.7146	19.5008	18.4466	24.5253	25.1948	18.6161	21.4787	18.4329	15.1881	15.4354	21.1878	19.6524	15.5181	12.4768
	evm.TU.supercontig_34.122	79.4346	39.9218	68.9611	81.5817	69.9334	76.98	200.417	205.155	201.174	107.799	115.46	93.5844	41.1836	40.8293	46.381	37.0246	48.2253	48.2536	37.6127	42.0197
	evm.TU.supercontig_34.102	76.8497	74.8474	72.7027	97.972	77.037	80.9919	62.1892	52.867	66.2625	72.6832	66.1956	68.8343	73.2281	96.2511	72.7969	65.2663	101.03	88.8761	88.4335	69.1831
	evm.TU.supercontig_3370.1	7.20591	4.3794	4.70157	21.068	15.0226	9.40911	18.3562	20.8352	21.0233	16.9921	25.3012	27.7164	8.90938	8.59795	9.82295	15.5589	9.87102	9.2319	4.96586	11.399
	evm.TU.supercontig_33.81	148.225	126.899	151.681	104.903	126.416	126.529	145.744	137.286	129.883	131.953	150.273	138.722	129.896	127.701	120.71	104.08	111.61	121.674	136.783	131.963
	evm.TU.supercontig_33.72	10.2137	14.6922	12.1868	11.9051	11.2579	6.94589	16.733	14.2256	13.5283	21.2094	20.5195	19.1164	9.896	8.92321	11.3982	11.7883	13.0929	12.5078	12.0865	9.815
	evm.TU.supercontig_33.39	1.44655	3.36503	3.74585	2.82213	4.55089	3.0163	7.04394	6.17649	4.05447	7.77579	4.83107	6.00349	0.589395	1.68223	3.53796	3.37758	3.17333	1.89654	2.89464	2.69155
	evm.TU.supercontig_33.20	64.2629	64.7253	66.1846	44.8027	50.562	52.7909	63.4152	67.4359	62.1344	73.5659	65.4287	77.5999	40.7025	37.817	59.021	54.6675	49.338	44.9995	51.9024	56.8098
	evm.TU.supercontig_33.185	7.58093	8.49561	7.34615	19.3837	12.2087	10.4602	4.95903	5.67258	5.14639	5.12633	5.07709	3.07108	16.278	15.0938	20.9012	21.1036	9.27239	8.41096	14.9306	11.5119
	evm.TU.supercontig_33.165	22.1537	24.712	24.1645	27.5914	37.9064	29.9799	37.3895	35.8018	35.3619	45.788	43.1572	41.0452	23.4915	15.0118	27.1809	25.4613	22.7797	20.4117	25.2234	26.2375
	evm.TU.supercontig_33.143	81.8001	65.1151	72.2614	77.6557	86.3871	77.0869	96.9159	93.6419	93.28	88.1369	85.4784	102.418	75.9933	69.0398	84.9377	52.5708	66.5736	60.9582	66.7939	70.856
	evm.TU.supercontig_327.9	91.7821	258.388	125.487	260.651	191.713	172.762	110.253	81.8409	124.364	155.029	86.1697	169.903	384.088	295.146	556.16	605.773	253.409	239.197	346.648	192.064
	evm.TU.supercontig_326.4	174.525	202.817	189.337	175.443	129.566	159.1	201.059	213.931	207.07	218.237	204.802	213.564	136.824	137.224	169.3	149.623	148.094	141.044	144.066	130.356
	evm.TU.supercontig_326.1	32.1209	36.4082	49.1422	6.62018	36.8447	25.8531	33.246	35.9191	28.3896	39.3475	42.6904	52.7938	21.2779	12.3224	12.3706	20.119	37.1972	16.8913	43.4363	0.1
	evm.TU.supercontig_3257.1	278.817	213.023	273.866	300.614	306.511	288.001	449.679	432.819	429.593	360.849	306.048	329.168	395.966	336.185	278.724	254.652	325.635	305.857	245.806	214.241
	evm.TU.supercontig_324.2	37.1931	29.657	35.833	25.9807	39.3761	35.5418	57.0071	45.5064	46.3879	34.1334	41.7537	28.1797	35.2928	31.9633	43.0725	42.5035	34.6551	24.9308	31.7258	39.4665
	evm.TU.supercontig_324.1	93.1202	155.104	106.994	45.8789	55.4825	71.1099	171.034	185.485	174.356	102.136	114.664	120.107	46.3331	73.019	74.09	90.7444	95.1838	75.3027	60.5317	44.0425
	evm.TU.supercontig_3234.1	18.4502	19.6399	22.1328	18.865	22.9717	21.1855	33.2855	30.3283	33.6608	29.0372	28.1347	24.4544	14.0873	12.9128	22.2027	17.104	16.9021	13.9485	17.5711	16.0877
	evm.TU.supercontig_320.1	5.70643	11.1592	10.3393	22.8977	18.6927	13.871	31.2912	26.8425	29.4296	37.893	38.587	55.6653	23.808	22.9801	8.07481	6.91383	11.14	6.144	16.2295	7.87759
	evm.TU.supercontig_32.64	7.62374	8.16908	8.41196	7.61918	8.04539	8.34584	9.96136	9.75548	9.02953	8.91326	12.0493	8.96661	7.88974	5.47171	7.73829	7.64152	7.82546	7.95592	8.19762	5.87372
	evm.TU.supercontig_32.35	18.6247	17.0588	18.8098	13.2931	18.9388	23.0275	21.136	20.0529	20.4837	20.0856	19.373	19.0265	16.0145	14.7843	20.5975	16.5354	18.7351	17.6268	18.8666	18.7178
	evm.TU.supercontig_32.26	25.2138	28.4504	28.498	19.3072	32.3342	26.9968	45.0008	39.6002	43.8857	34.5939	44.0649	39.1157	29.4348	27.7765	32.2615	34.8107	34.9052	38.1404	29.3617	30.6428
	evm.TU.supercontig_32.14	4.99857	4.95089	4.50122	2.50027	1.55083	3.26293	13.9401	8.9653	11.4576	5.94716	4.67433	4.3596	0.1	0.260678	1.40273	0.528518	6.48111	4.57402	0.857737	0.289679
	evm.TU.supercontig_3146.1	15.1152	12.174	37.0489	0.1	0.1	0.1	18.4015	31.2625	13.4835	0.1	33.7567	30.2028	0.1	8.72974	28.6913	0.1	0.1	15.8686	0.1	0.1
	evm.TU.supercontig_31.35	19.4389	14.3542	17.925	18.3152	20.6895	18.3822	24.5549	28.0729	29.1326	20.9751	22.7103	19.556	13.4398	20.4547	24.4365	28.6849	22.5663	19.8335	24.9749	23.0047
	evm.TU.supercontig_31.101	15.9435	17.5275	20.1184	22.3533	22.3695	23.3686	26.3005	23.8921	23.2083	25.9353	31.3445	26.7431	12.1405	11.7801	24.2466	24.2658	24.7751	21.368	22.1511	19.9424
	evm.TU.supercontig_306.8	59.7004	50.1829	60.9025	44.1025	59.7935	55.9065	75.4468	73.9257	79.2527	54.9879	68.6164	66.37	59.0663	50.3595	49.1147	49.2826	56.8826	57.791	52.6148	55.7574
	evm.TU.supercontig_305.1	19.0216	19.7228	18.6769	19.5381	24.1293	23.6849	25.2256	21.0201	18.2011	29.011	22.8274	29.1821	13.6484	20.6386	19.997	16.3223	20.9568	21.8602	24.4208	22.7077
	evm.TU.supercontig_30.98	40.5564	47.2852	47.6198	35.1535	50.0422	46.9436	49.7459	52.2596	49.5087	45.9955	49.7718	50.6495	38.3693	40.8716	40.1887	33.6985	33.8752	40.5969	38.8903	39.5525
	evm.TU.supercontig_30.63	17.8931	15.8663	17.3102	14.7834	18.0852	19.8053	22.3447	20.3596	21.9321	22.3743	30.7926	29.643	13.8982	12.2989	23.2019	20.5109	21.9141	19.0009	18.4292	19.3447
	evm.TU.supercontig_30.2	33.2007	43.5853	40.3356	53.8738	48.0098	46.4327	87.0146	83.5546	84.7803	122.568	94.2512	96.1513	16.1798	13.0345	26.3903	32.732	33.3527	26.6804	20.966	18.6821
	evm.TU.supercontig_30.153	7.43341	13.3556	10.4653	6.90568	6.30107	5.33995	2.88055	1.49819	1.27842	2.47046	2.47782	3.14096	11.3429	12.1589	9.59648	4.9493	14.4228	10.9309	10.1429	10.4247
	evm.TU.supercontig_30.149	6.67154	9.9902	5.38439	13.4871	11.7227	12.3682	1.52235	0.630919	0.888939	2.80487	6.60348	6.23835	14.4277	14.4215	22.9923	24.0439	13.9905	16.3558	19.0122	13.9063
	evm.TU.supercontig_30.132	99.7044	96.8941	96.3589	90.8048	88.1174	99.7308	112.71	93.9752	104.197	97.9808	115.226	104.857	85.3498	91.3658	105.619	99.6924	100.79	93.8385	98.899	92.3904
	evm.TU.supercontig_30.125	13.6106	8.04063	11.1839	12.5962	19.2515	14.4421	23.2977	24.266	23.2493	16.0922	15.8839	24.7806	7.28577	11.5907	12.034	13.9173	8.80427	5.80819	14.6072	14.2442
	evm.TU.supercontig_3.99	53.9239	59.0257	52.8317	46.4096	44.7223	47.5178	58.8561	62.8736	64.3227	53.4481	53.0383	56.9994	34.5808	35.6235	42.8571	39.8985	49.1074	48.8078	42.6581	48.8787
	evm.TU.supercontig_3.96	12.1059	14.717	12.9918	15.622	14.3171	12.8057	29.92	25.3841	26.2435	20.6533	17.2764	20.9449	14.2385	10.5857	11.9532	13.4086	16.7036	13.3504	8.56681	7.6511
	evm.TU.supercontig_3.516	2.28312	0.768107	1.71645	0.985139	2.50826	1.55812	13.5575	11.3127	11.7484	10.4505	12.0671	14.5376	3.69912	2.04457	2.06642	3.41806	2.14962	2.17862	3.59319	0.729902
	evm.TU.supercontig_3.514	32.8821	18.5047	24.0993	20.3155	23.4041	27.023	11.2429	14.0649	11.124	5.63031	12.0387	18.5705	27.7073	28.0974	19.2147	17.7797	30.4198	31.5519	33.222	32.8373
	evm.TU.supercontig_3.433	2.25477	3.27896	3.79191	3.54552	1.30872	1.52779	7.70774	9.05724	8.87991	7.06177	6.1034	7.52883	6.71766	3.20723	2.76281	1.70759	3.44816	3.35942	2.94166	3.10106
	evm.TU.supercontig_3.400	157.528	137.839	168.575	82.6016	195.854	194.249	248.479	268.684	277.36	185.61	238.953	174.206	156.54	150.289	162.641	163.748	165.615	161.832	233.105	273.044
	evm.TU.supercontig_3.383	49.1377	61.3048	44.4694	37.0869	49.4108	34.2696	49.1943	58.119	56.4895	49.6373	74.7932	66.6746	29.1844	36.9783	32.5422	23.315	55.8007	50.4561	47.0847	37.6499
	evm.TU.supercontig_3.355	26.5289	26.4112	29.0645	40.815	60.8508	43.8385	67.8695	78.3895	77.0227	73.9462	95.576	81.255	27.7569	16.1795	41.2109	48.0283	37.8112	27.785	42.4829	36.938
	evm.TU.supercontig_3.341	13.9407	19.2597	7.1951	11.2945	16.8163	9.40173	32.8962	22.4481	14.3881	23.4326	18.241	36.5976	8.13334	19.5442	3.58911	9.00371	8.71555	10.4282	10.7975	11.3123
	evm.TU.supercontig_3.320	18.632	13.8733	16.5513	11.9833	15.8386	23.1561	26.0165	18.8322	22.3473	19.3561	17.814	25.5773	23.0854	13.691	16.166	21.5122	12.4767	11.1307	12.7935	14.4041
	evm.TU.supercontig_3.284	143.11	194.08	160.076	295.463	321.933	282.804	510.37	364.079	398.154	591.551	465.846	511.942	169.753	143.553	194.536	344.861	87.7274	87.0013	57.4976	41.6916
	evm.TU.supercontig_3.280	1.60871	6.44516	3.93756	0.1	3.36014	4.15877	15.6553	8.03546	8.47489	6.64335	6.74075	6.4697	0.865751	0.1	1.10288	3.68574	1.82475	1.37354	0.807186	5.45602
	evm.TU.supercontig_3.259	165.251	183.769	175.983	109.58	139.828	143.034	159.723	181.004	171.356	144.968	197.583	183.651	117.21	104.323	156.537	132.191	108.143	110.226	158.81	148.411
	evm.TU.supercontig_3.203	27.3428	29.6686	27.6284	25.4143	26.399	27.7476	34.0346	32.5329	31.729	31.8091	32.0915	25.4209	18.7423	22.1914	22.7683	29.719	22.1537	22.1959	21.7841	27.6025
	evm.TU.supercontig_3.175	6.88413	9.10518	7.94708	29.2342	20.4315	15.9141	31.1357	27.0122	27.1603	39.1851	26.4206	34.0768	16.7936	17.4044	7.83285	11.5185	6.73713	5.89443	3.07974	1.88742
	evm.TU.supercontig_3.167	41.8338	82.3556	41.3472	20.4421	36.9149	29.1929	59.8673	55.5519	44.4724	62.4491	60.5876	69.6846	11.8142	29.5752	34.9903	48.2277	65.3681	36.7239	34.9554	13.2001
	evm.TU.supercontig_3.127	31.8133	38.8511	33.1864	32.5957	37.1807	32.3838	58.3439	42.3961	50.2968	32.5967	38.9544	36.2562	35.9728	27.4995	32.4111	48.0049	30.6893	28.0717	24.2373	21.2575
	evm.TU.supercontig_3.10	10.7601	13.2536	11.3053	7.98403	12.4489	13.081	14.2186	15.2518	17.1458	14.2455	16.6039	16.6612	9.7337	8.69655	10.9855	17.9135	12.6016	11.3284	9.11007	10.1768
	evm.TU.supercontig_298.2	25.5089	22.6632	24.0225	20.6443	15.6568	20.8308	37.0633	39.3981	36.4078	20.4126	26.6183	25.9311	15.0063	13.4886	22.7974	20.3659	29.1551	18.8514	22.5903	16.5788
	evm.TU.supercontig_291.2	65.9332	27.4754	65.1918	36.4146	32.5259	22.4292	404.131	377.577	379.86	131.033	174.469	126.442	2.2587	2.60005	10.4425	3.44043	7.13528	5.87562	2.0691	0.494401
	evm.TU.supercontig_29.85	116.758	70.9421	97.3479	56.0202	85.5923	74.819	133.11	132.854	123.031	128.546	123.186	125.973	59.6433	64.9722	57.4185	61.1807	65.1291	44.1958	62.3133	52.9505
	evm.TU.supercontig_29.60	27.1705	22.443	23.4346	20.9245	22.4793	25.4395	25.4464	25.5574	25.6373	23.6402	26.5464	28.8989	20.2948	22.926	21.8098	26.3795	17.9595	27.2239	15.9647	20.1851
	evm.TU.supercontig_29.22	156.053	119.632	151.606	121.505	160.025	147.568	238.143	247.912	248.679	174.607	214.645	211.142	131.067	121.004	160.573	162.836	161.333	157.839	176.876	166.675
	evm.TU.supercontig_29.21	4.55868	5.02556	7.15112	4.9384	8.16754	6.68716	7.18361	7.08028	8.0295	5.89174	7.91691	7.92924	4.81687	3.5028	5.15575	4.5928	6.26125	7.79132	3.76519	4.07214
	evm.TU.supercontig_29.174	53.4998	49.8806	55.8327	33.5809	51.9302	49.4659	66.7617	64.9932	65.2062	53.1294	56.4135	50.2366	34.5	32.5362	37.6963	35.307	30.873	31.4231	41.4767	50.6342
	evm.TU.supercontig_29.109	29.5755	40.4598	31.8575	84.0106	61.7229	59.0718	91.4175	68.4808	70.5294	112.412	75.9967	89.4165	20.1752	17.0796	45.2608	77.4502	26.6667	27.3716	14.7851	19.7143
	evm.TU.supercontig_289.4	70.8853	61.5239	73.366	64.4323	79.3643	85.8896	97.9914	92.8234	91.8596	76.8153	97.7164	91.9556	61.7588	54.516	84.5029	90.3894	71.9336	70.1181	103.296	90.2376
	evm.TU.supercontig_283.9	68.8719	56.6181	65.2394	69.2796	58.3607	62.1755	73.0825	65.8553	64.4113	66.6337	67.9209	59.5894	44.9243	54.6184	64.279	52.6908	71.3483	52.921	54.8122	58.9608
	evm.TU.supercontig_280.2	26.1966	26.7277	28.7917	24.008	26.1931	24.4633	32.4254	35.3519	32.7261	31.2229	36.7936	32.9129	30.5182	30.967	26.8693	25.7189	29.9242	30.6184	31.3472	26.0627
	evm.TU.supercontig_28.80	6.54807	4.6595	6.30539	3.39355	5.64854	5.87573	7.52934	7.75884	7.58597	4.43178	7.70454	8.38929	4.21241	2.42832	3.89477	3.27665	4.35652	5.73453	3.60791	2.5543
	evm.TU.supercontig_279.6	24.1932	8.04338	37.9063	14.8574	33.3287	43.723	84.6471	121.141	94.9522	70.8471	80.3279	118.836	23.022	92.5642	48.5826	11.3636	49.7209	28.2835	7.09448	0.1
	evm.TU.supercontig_2783.1	43.6002	76.7111	57.7311	65.5543	52.758	70.8869	37.5613	28.952	37.2606	40.079	31.9687	46.2506	70.9705	51.6721	74.9257	84.6597	46.6021	46.3668	48.215	50.9048
	evm.TU.supercontig_27.53	29.542	38.2448	38.2831	22.4229	37.3931	36.4858	47.4736	49.484	47.9379	26.1487	54.1942	56.2941	19.2203	15.6847	39.8108	26.3759	21.9236	21.6489	29.4792	23.1628
	evm.TU.supercontig_27.49	18.2952	19.449	19.9156	10.2892	12.3887	19.2822	25.865	20.2282	23.5353	16.0793	29.5974	19.1265	13.6258	4.38184	19.8564	16.4179	19.1235	14.3853	16.0648	18.5085
	evm.TU.supercontig_27.214	3.18037	2.5838	2.62576	6.11113	7.45178	8.26651	7.96762	8.07097	8.1768	8.68874	9.26542	11.0572	1.79871	3.54832	4.09759	2.66645	1.14328	1.87737	4.63536	3.70126
	evm.TU.supercontig_27.209	6.77456	5.11159	5.56193	6.03238	6.29441	6.43142	7.47707	8.4809	7.09693	5.89684	9.59206	7.32164	6.48073	3.26338	6.73461	5.24793	6.63666	6.59406	7.17843	6.00326
	evm.TU.supercontig_27.206	25.7344	24.604	31.3123	19.8393	28.5527	25.1072	38.257	40.0302	33.0564	27.6704	32.4538	27.8673	23.3368	25.1594	31.9682	25.8526	30.3474	29.4929	31.6622	26.5031
	evm.TU.supercontig_27.172	9.89698	12.4868	11.9995	12.0533	15.2227	13.0334	16.4566	11.3959	16.519	19.5294	11.8651	14.1398	10.6166	8.37823	12.1644	12.2954	9.51547	10.2284	12.1878	12.2921
	evm.TU.supercontig_27.166	12.4409	9.52929	11.6064	17.7383	15.2637	13.396	18.519	19.0775	20.235	15.982	19.7191	22.1221	8.49733	12.7862	13.2153	14.3353	8.4606	5.94297	9.15291	11.1546
	evm.TU.supercontig_27.144	23.9977	25.4352	24.5162	17.3755	30.5136	25.7808	30.7872	35.0574	30.7421	32.8294	33.5419	30.6705	30.2358	31.9972	27.176	28.9841	32.9296	25.6869	25.7734	30.2762
	evm.TU.supercontig_27.141	8.47171	25.0145	15.2719	2.16829	5.86195	5.7817	19.8206	17.6764	20.7099	24.5807	17.1166	18.7337	3.56701	9.43988	9.73038	8.95425	8.98748	7.20691	6.41583	6.6644
	evm.TU.supercontig_27.132	57.3143	57.0496	56.5826	63.234	77.2786	71.9509	92.5284	84.66	87.8701	89.9614	79.3538	90.9834	49.7882	50.0254	75.0446	76.023	75.0276	67.3579	63.7989	65.0636
	evm.TU.supercontig_27.131	30.9736	28.7433	39.8244	32.824	31.5981	35.1074	71.1833	45.0467	64.6003	40.1547	39.332	41.9827	6.84835	6.45094	7.76184	24.2412	25.3471	15.3895	4.0944	5.01705
	evm.TU.supercontig_27.130	84.0849	93.7458	81.919	61.0873	68.1542	78.6631	128.507	116.55	125.442	97.4323	106.439	119.641	48.7272	59.8509	79.9833	82.0367	86.9088	75.2265	77.098	70.1177
	evm.TU.supercontig_264.8	0.714321	2.33649	0.744179	0.381652	1.9389	0.517558	25.2276	19.067	17.456	2.21722	2.8821	0.943645	0.1	0.1	1.22598	6.66151	0.1	0.1	0.366757	0.701137
	evm.TU.supercontig_26.89	7.23209	6.21082	4.13051	4.47041	0.699445	3.3487	15.0707	10.8049	16.8284	11.0682	10.4639	15.005	2.75552	2.93421	5.03409	3.59865	2.02249	4.32285	0.618922	1.68168
	evm.TU.supercontig_26.64	125.995	106.949	117.164	125.169	110.987	118.657	107.989	106.434	106.522	113.963	115.055	117.523	117.588	116.015	116.692	112.986	128.985	122.526	117.289	110.001
	evm.TU.supercontig_26.48	3.61124	5.09651	6.29882	6.94053	5.6091	7.58346	11.9228	6.11552	8.21265	7.32255	7.26563	8.42058	5.29896	4.48376	5.90889	4.71834	9.79908	5.28939	7.95437	4.75338
	evm.TU.supercontig_26.316	215.92	123.674	211.28	42.0277	123.798	106.749	348.179	311.892	313.881	268.015	246.26	189.478	19.1659	35.226	50.1123	67.9899	140.574	105.534	59.9989	2.00808
	evm.TU.supercontig_26.308	21.3875	31.3881	26.4213	16.0457	19.4991	22.3941	31.3426	30.812	28.9052	27.4746	36.0567	28.621	10.8213	15.1335	24.0029	22.1181	28.264	20.0303	22.2468	23.7746
	evm.TU.supercontig_26.294	30.6065	26.8347	27.7474	20.0411	33.5347	34.696	42.3991	38.8076	44.9689	26.5453	35.7368	36.3243	24.2125	25.3769	22.3138	24.6761	15.4625	22.0702	26.9512	46.0309
	evm.TU.supercontig_26.288	5.74269	7.30334	6.68409	5.33719	8.64216	11.1744	19.8052	18.5547	15.9778	13.8773	12.9356	9.81592	1.8691	2.65275	14.2235	9.86386	13.6961	13.0486	11.5057	12.8979
	evm.TU.supercontig_26.280	29.7088	16.8919	31.9789	10.811	26.6877	23.8679	53.3497	52.6393	53.3547	31.0249	38.474	38.5448	20.4241	32.1243	16.3689	16.7596	26.6147	31.6819	30.8792	27.0948
	evm.TU.supercontig_26.240	35.8575	38.9507	39.171	37.1525	38.1343	35.2425	51.0857	53.8748	51.4009	55.6912	64.0978	54.678	45.0562	38.9728	45.1264	44.3084	42.0809	36.7244	37.6736	43.4592
	evm.TU.supercontig_26.24	253.026	222.65	252.038	139.24	208.057	242.97	315.467	408.205	369.03	340.388	464.719	379.353	135.86	141.853	201.294	154.276	159.662	156.702	227.591	187.456
	evm.TU.supercontig_26.216	98.6361	97.4329	97.771	106.679	117.328	110.765	123.793	132.606	127.203	122.973	124.094	128.419	99.0283	114.744	103.746	125.046	95.4094	88.1482	101.005	110.077
	evm.TU.supercontig_26.207	46.9996	51.3321	43.6012	39.5797	46.2018	48.9449	49.6599	52.3012	41.5151	50.5878	48.6186	50.3216	36.2195	40.7195	47.7032	47.5647	44.3254	43.1955	42.495	44.0014
	evm.TU.supercontig_26.20	150.634	132.753	151.066	124.702	135.623	141.087	129.402	139.077	122.506	110.19	125.897	114.474	158.444	159.436	134.433	111.53	139.193	143.828	160.425	152.703
	evm.TU.supercontig_26.198	49.1173	50.8297	53.031	51.3724	53.3071	52.0177	65.5406	60.655	68.6226	60.311	59.3649	59.7998	38.1626	43.7599	53.2188	48.8085	62.2302	54.7578	54.3501	48.9992
	evm.TU.supercontig_26.185	39.5831	29.0753	37.9019	81.8928	73.2868	59.9646	132.034	112.584	116.737	123.654	132.524	138.555	23.7608	29.1032	87.9922	112.91	54.1578	47.7287	87.1412	47.7544
	evm.TU.supercontig_26.164	41.48	40.5456	39.4617	37.4727	44.2021	42.4291	44.3165	49.1806	46.2696	49.2887	53.4087	46.5793	40.2552	46.5799	46.0798	39.8809	38.5439	41.2639	43.2194	44.4262
	evm.TU.supercontig_26.162	42.9171	49.2595	46.4531	44.4581	40.1026	48.0421	35.2923	33.9832	34.169	39.3504	39.704	41.8684	46.0466	48.8209	49.9203	45.7763	34.3632	41.6349	48.6951	44.2775
	evm.TU.supercontig_259.2	36.5527	21.7162	24.1542	37.8615	64.319	46.8365	78.9273	63.7676	65.6267	90.6927	81.9306	74.0357	21.7562	29.9993	49.5022	52.7284	34.6551	28.6124	68.2561	48.5395
	evm.TU.supercontig_2586.1	1.04304	1.33098	1.48983	4.09723	4.21472	1.63721	9.74248	8.60727	8.9995	4.83107	5.19378	8.32309	0.819818	1.65171	2.67318	2.23914	2.68269	1.06099	2.41483	2.31942
	evm.TU.supercontig_254.4	6.70958	6.77171	7.97894	4.36065	6.65376	7.39049	6.77041	5.93144	7.97791	6.47872	8.19371	10.6719	4.89884	5.67359	6.27623	4.27542	7.94454	8.79769	6.00388	3.64323
	evm.TU.supercontig_250.2	22.5729	27.0471	23.1049	23.1049	24.4946	27.4934	34.7857	27.5452	28.0198	26.0373	34.2755	32.0034	22.2948	21.8773	22.3535	25.0545	27.2084	20.9135	19.5971	14.4871
	evm.TU.supercontig_25.99	22.3763	28.0348	27.7602	24.2216	18.2359	26.8055	33.671	33.4942	27.2277	37.4777	28.4471	24.8971	25.5028	32.3012	17.5626	21.3148	24.7472	16.6485	25.2441	15.1158
	evm.TU.supercontig_25.98	42.4613	36.3446	38.126	26.3563	28.8382	32.817	48.1229	48.4011	46.5153	36.9454	40.4657	42.4694	25.1212	20.5578	18.3386	21.1296	24.9122	22.8071	17.8688	20.4697
	evm.TU.supercontig_25.51	294.796	317.549	304.762	244.372	320.851	312.371	329.486	330.194	325.988	312.643	344.313	332.83	311.035	291.233	310.004	278.606	299.682	300.057	291.82	290.767
	evm.TU.supercontig_25.5	16.1189	17.2194	15.5721	10.6215	13.0505	14.244	14.6142	15.9456	16.1362	16.3312	19.54	14.4297	10.9976	13.0622	13.8332	11.3564	12.9804	13.6765	15.9557	10.9069
	evm.TU.supercontig_25.46	15.6382	17.0814	16.9876	17.847	18.7933	20.6149	23.6045	23.9016	26.6223	29.1836	25.8388	29.7188	18.0277	10.4089	17.9276	16.2439	12.4267	10.2535	20.71	15.9622
	evm.TU.supercontig_25.132	75.5447	65.377	77.9474	66.8677	78.237	72.2057	87.8096	86.4918	88.7417	71.8541	76.7946	70.9807	61.08	56.4894	64.9814	68.449	73.6405	67.2981	61.1022	58.5613
	evm.TU.supercontig_25.127	4.63027	4.11967	5.31009	12.4499	4.62392	6.82513	24.6598	31.9421	29.6068	18.5715	23.5428	24.7509	16.2943	11.3689	11.2888	13.0598	15.3377	9.99321	11.6762	18.1991
	evm.TU.supercontig_25.119	0.1	2.0006	0.483117	3.75291	2.10029	2.36129	8.51043	10.4706	8.48883	16.7093	18.8145	22.1869	0.1	0.1	0.921822	3.75781	0.1	0.1	0.1	0.1
	evm.TU.supercontig_248.2	18.0313	13.551	17.3688	19.8322	26.7988	24.9182	24.516	24.8193	25.2297	29.4816	28.879	30.745	16.4898	14.2446	20.0442	22.3935	12.2415	16.5691	21.8568	20.6813
	evm.TU.supercontig_2443.2	40.3221	40.9488	46.5975	29.6066	52.9685	48.8076	90.034	101.385	96.5646	54.7669	66.3347	47.5828	36.5249	39.2335	54.976	43.3402	55.2363	46.1408	54.6971	54.4072
	evm.TU.supercontig_24.85	26.2895	33.7195	32.9001	27.1581	32.696	24.5586	17.0214	13.4719	17.6437	16.8192	16.1379	26.1312	24.1156	40.0089	24.0338	22.1016	25.3563	26.7157	31.3518	27.1691
	evm.TU.supercontig_234.15	9.58983	6.31649	6.96016	7.6419	8.00414	7.86053	12.1705	11.7329	9.28664	9.93237	8.61548	7.36277	5.81056	8.28583	7.92326	6.39176	7.51653	7.70992	8.1089	4.42171
	evm.TU.supercontig_233.7	91.3398	95.645	105.328	65.1559	92.4621	94.5329	95.2586	105.55	95.7898	81.6191	115.238	110.073	61.3584	77.959	103.361	77.7033	76.3571	71.9238	97.3623	104.378
	evm.TU.supercontig_23.72	149.874	177.95	179.001	108.043	114.106	154.171	90.5834	85.286	108.982	60.8462	80.3116	109.094	78.8583	168.978	123.187	67.3329	126.348	126.118	147.777	108.558
	evm.TU.supercontig_23.52	10.3006	5.64194	15.9813	8.11068	14.9978	12.3213	30.4505	24.4249	30.3512	20.9841	28.7369	23.8118	13.5906	7.59724	11.2617	15.878	13.922	27.2586	20.0126	12.6257
	evm.TU.supercontig_23.37	21.1219	22.4421	21.2599	17.8129	18.0966	20.7665	32.5582	27.5368	31.5853	25.7441	34.191	32.4895	22.9799	18.9817	22.3526	23.9935	24.677	28.7889	23.4436	20.1936
	evm.TU.supercontig_23.164	72.1148	77.884	77.4284	52.817	46.7729	55.0697	98.7617	92.2914	93.9874	97.4723	92.6333	85.2738	57.2474	49.2121	48.9507	52.5184	58.9995	57.5214	52.966	44.6885
	evm.TU.supercontig_23.159	5.85271	6.55539	9.56073	10.0001	5.85557	7.60552	15.465	12.4511	14.3248	19.8339	13.0037	33.6798	0.1	13.235	7.47421	3.82865	2.12867	3.43644	8.40006	2.63301
	evm.TU.supercontig_23.136	6.49026	9.70489	9.59482	55.2594	49.1259	42.5739	105.099	98.8949	99.1683	113.435	103.779	157.743	57.8455	68.0389	97.9183	30.6667	32.8042	44.4047	52.3929	48.5352
	evm.TU.supercontig_23.132	49.4838	57.4849	52.4401	50.8561	59.3663	57.197	68.3616	76.6677	70.6076	73.619	76.952	71.7604	36.7272	33.3974	57.2057	48.8951	43.6409	45.0437	51.8105	49.6938
	evm.TU.supercontig_23.113	302.205	206.274	276.339	228.526	364.964	294.783	408.367	400.529	399.003	310.152	415.142	387.172	378.432	299.06	286.177	290.577	240.043	292.682	337.259	392.399
	evm.TU.supercontig_23.11	137.108	124.909	128.805	108.642	137.035	114.887	200.836	197.886	188.039	160.406	166.561	158.06	127.649	130.005	140.208	124.265	163.566	161.864	116.478	120.024
	evm.TU.supercontig_23.10	132.445	115.504	125.534	97.3252	116.866	124.814	174.618	174.791	167.532	147.472	164.138	150.365	125.965	130.382	132.153	147.345	147.062	147.174	118.909	118.997
	evm.TU.supercontig_229.15	12.8192	21.0719	12.9395	12.6281	12.9981	13.0142	2.33151	4.18152	4.27895	10.0574	5.98163	6.55493	10.3046	6.9138	13.0218	7.89204	3.72446	7.12705	10.0513	6.61536
	evm.TU.supercontig_226.3	15.8979	19.4863	16.6702	12.8277	18.4092	15.5719	16.6286	18.9228	15.6028	18.0625	18.8134	17.0466	11.6237	9.57114	14.3997	19.6079	11.1383	15.947	12.155	8.01195
	evm.TU.supercontig_223.10	55.4447	63.3837	49.3274	54.9779	46.4339	48.1416	36.6462	44.8745	37.7273	56.1905	41.6101	38.3683	62.4923	70.4828	60.2477	57.5111	63.0394	60.0563	59.1387	70.4329
	evm.TU.supercontig_2229.1	3.94235	1.23119	7.39493	6.23601	4.38564	3.9704	29.2787	11.9942	14.1317	14.8001	7.74558	9.122	0.1	0.1	4.13234	7.24424	2.54579	0.1	0.1	0.1
	evm.TU.supercontig_2228.3	140.769	147.55	136.775	145.862	140.292	143.654	77.2261	80.0489	78.248	83.677	79.7059	89.4498	109.917	126.563	166.36	140.013	105.659	135.334	152.93	159.028
	evm.TU.supercontig_222.16	20.0204	16.4271	20.6853	15.9888	16.5912	18.9913	21.7335	20.6717	18.19	27.0869	19.667	22.0264	12.9045	14.6251	17.2105	15.5392	13.2616	15.9575	17.2681	16.1593
	evm.TU.supercontig_222.15	17.9547	22.4016	16.575	14.3908	10.2488	15.5023	33.9415	30.319	30.4516	25.9339	30.3483	35.2246	8.39862	13.1835	15.7157	18.896	21.2602	16.715	10.0166	5.17083
	evm.TU.supercontig_217.13	33.0822	34.4314	34.8306	39.1047	36.694	38.3812	38.1433	39.7686	39.3774	44.3202	43.083	36.6651	31.0404	33.7128	36.125	34.5633	31.4808	32.1979	32.3816	33.8364
	evm.TU.supercontig_217.12	215.064	224.837	215.637	77.5701	159.658	163.945	124.429	158.622	136.033	96.1655	110.883	106.336	292.853	291.86	219.714	191.567	282.593	302.184	297.103	288.309
	evm.TU.supercontig_216.3	173.852	241.218	230.726	280.377	200.156	176.137	99.7928	103.772	98.9499	196.463	130.331	165.069	207.177	240.456	166.194	273.882	203.2	153.364	181.566	96.5964
	evm.TU.supercontig_216.22	65.8727	74.6773	68.9348	59.5789	68.5872	65.9631	84.4313	91.851	81.0462	78.4818	83.2093	78.7791	68.6209	57.5248	76.6996	71.3462	68.2776	68.1134	77.4586	75.1998
	evm.TU.supercontig_216.16	39.2423	45.4751	42.5431	35.2599	41.2538	36.9773	46.0575	47.9977	49.4201	43.3268	50.602	49.9087	32.6648	19.1573	40.7613	35.6304	38.5436	39.014	37.0024	35.3673
	evm.TU.supercontig_211.26	18.1076	23.0241	25.7606	17.206	22.9314	9.50363	29.5574	37.5118	37.3494	38.6206	31.5778	29.0292	18.6615	10.073	34.6804	38.7185	10.5353	15.5543	14.8187	5.54914
	evm.TU.supercontig_211.22	77.587	101.029	88.671	27.6772	29.1602	35.7811	34.8551	36.7907	37.4647	22.8526	31.7364	30.466	111.292	104.44	51.5303	48.0605	53.8693	71.3344	87.2149	96.2685
	evm.TU.supercontig_211.21	63.2928	115.57	40.2202	29.5691	49.9994	19.581	27.1757	24.0065	28.6951	6.07612	5.4553	20.1194	85.9215	130.688	32.5734	53.5083	37.8915	80.1451	84.3103	37.4028
	evm.TU.supercontig_2102.1	38.1215	24.8886	45.6279	31.9999	46.4551	30.497	42.7517	62.0206	47.078	41.868	41.808	52.8042	27.3184	44.5016	27.1042	39.9094	22.0352	38.2629	29.2291	37.2776
	evm.TU.supercontig_21.89	34.2475	22.529	28.7405	20.4002	45.0227	40.2265	59.9724	56.6404	62.3496	50.9657	49.2971	38.9898	28.6487	32.9407	40.6717	37.5648	43.1211	33.3908	54.011	60.9828
	evm.TU.supercontig_21.68	5.91962	6.83091	5.93977	6.21072	7.32007	6.04996	5.18333	5.87532	4.76996	5.20297	5.06371	3.89648	6.01777	6.72533	5.9098	6.50597	4.13134	5.74268	6.47245	6.63827
	evm.TU.supercontig_21.5	89.1543	77.6451	87.7615	76.1736	95.1487	100.884	102.704	102.342	104.479	93.2116	104.621	91.5532	85.6348	76.2199	102.798	91.7635	85.937	94.4223	96.6788	106.078
	evm.TU.supercontig_21.36	36.1142	33.9077	37.8395	34.2073	29.6758	34.8101	43.7543	37.5126	37.8231	37.6615	44.0149	37.0925	33.1136	23.6884	28.8252	30.7258	32.1215	32.2763	27.757	29.8553
	evm.TU.supercontig_21.236	2.86578	8.7866	4.93149	6.02575	5.68739	5.56596	13.0842	12.0779	10.6245	17.0924	7.35452	12.9815	0.540559	0.258775	2.67276	10.2562	5.74808	2.85082	1.09769	2.34758
	evm.TU.supercontig_21.195	4.00187	3.7462	5.98123	7.92358	12.1096	8.24665	23.5759	20.5578	20.27	27.9301	22.6149	23.3941	5.38216	3.12261	11.8904	15.5879	9.55157	8.82862	10.95	4.07554
	evm.TU.supercontig_21.192	25.779	26.0539	27.3101	37.2415	22.303	25.7036	35.4295	32.2889	36.9516	39.9953	32.8393	43.8434	21.2689	21.1876	19.0098	24.2947	22.5902	16.8457	14.1777	13.7304
	evm.TU.supercontig_21.157	3.34852	2.21501	4.907	2.66435	8.10407	5.33898	9.69256	8.88093	10.0553	14.666	12.7335	12.7422	3.67247	3.55119	2.98919	4.49348	0.268388	1.98497	3.01507	4.72763
	evm.TU.supercontig_21.144	51.0083	45.5202	44.1267	35.4788	42.773	42.1573	60.8956	61.6044	59.2093	44.598	48.9853	58.5415	41.6431	44.7481	40.7439	47.3002	38.902	39.8064	41.0275	36.6547
	evm.TU.supercontig_209.43	23.7347	31.5074	31.9932	16.5023	14.6634	11.362	14.1294	9.47813	7.91165	1.68386	0.1	0.1	28.7986	28.1099	28.1123	16.2517	44.5491	41.6107	27.0848	28.5125
	evm.TU.supercontig_202.4	30.407	26.1651	26.0486	22.2032	21.8199	28.2276	28.7543	29.366	29.0181	27.5655	32.4016	30.4208	17.4239	21.462	26.9839	28.0969	26.6635	28.8043	26.5515	21.5647
	evm.TU.supercontig_2011.1	28.6582	40.0726	32.0826	22.2352	24.1859	30.5079	38.1647	38.9734	40.3027	37.5993	45.26	42.0757	23.4805	16.8364	21.6186	18.8886	20.7404	21.5381	20.4051	11.1921
	evm.TU.supercontig_20.69	26.2039	28.988	27.0427	27.7383	23.3384	30.5353	31.0225	38.2079	32.3453	28.5938	27.5959	29.6457	27.7657	22.0853	27.4889	29.3197	25.9121	25.1363	23.6312	28.5152
	evm.TU.supercontig_20.227	44.4036	45.2384	47.0594	36.5428	42.4519	51.7475	53.2989	53.6646	55.0571	48.0507	54.3143	48.7016	41.5052	41.4321	50.9488	46.9145	34.8485	38.3417	45.1806	48.3337
	evm.TU.supercontig_20.224	2.62854	3.16796	3.42754	9.57174	5.09837	5.0972	15.92	13.3551	13.9606	13.2318	6.49568	7.15984	8.62975	6.0692	3.03522	3.05623	3.07339	2.81675	5.67226	3.23388
	evm.TU.supercontig_20.219	31.9524	31.53	31.8298	24.963	30.2493	32.036	38.2783	39.7179	39.2876	36.9947	40.0098	38.9091	28.1873	25.1271	29.9493	33.7609	26.7366	27.9496	25.814	27.5333
	evm.TU.supercontig_20.193	1.70178	2.49533	2.99755	1.46993	3.68732	4.97864	1.48038	1.39654	1.49958	0.1	1.24468	0.374619	3.29918	8.23661	4.74987	1.41901	2.97413	4.5598	5.55433	4.80454
	evm.TU.supercontig_20.188	84.5142	71.9426	85.8705	80.9106	90.8807	87.6804	107.246	127.238	121.44	109.396	127.376	108.494	96.5234	78.7484	117.707	114.274	97.5325	92.2519	107.769	112.573
	evm.TU.supercontig_20.187	64.798	46.4053	61.391	53.6746	62.0844	64.2461	71.0339	72.2589	79.9988	61.4244	72.2977	69.9695	67.4501	64.4633	62.4655	61.728	75.8933	69.0863	66.4874	72.2451
	evm.TU.supercontig_20.127	52.8788	55.2506	59.0678	44.455	53.4699	39.1985	57.0044	54.3298	57.1503	61.0442	55.653	55.9735	40.7023	27.9226	62.348	59.8648	47.3994	37.9895	48.0801	40.8019
	evm.TU.supercontig_20.106	83.3833	75.4262	85.3883	54.4649	101.277	90.1131	89.0545	90.2424	81.6	72.1733	122.472	102.536	52.3173	44.8424	80.6302	56.8745	48.4151	43.7796	91.6913	87.9561
	evm.TU.supercontig_2.88	49.4771	51.465	49.7278	40.7375	38.4187	50.2681	56.6811	56.0619	53.2116	73.289	71.4299	60.182	39.1564	36.7491	55.34	46.2312	50.6032	49.1675	65.3365	45.2152
	evm.TU.supercontig_2.85	13.6417	12.4694	14.6444	12.7935	12.0393	12.1446	15.0837	13.6977	15.9895	16.2533	14.5357	11.453	12.5957	11.7807	12.7882	11.758	11.1637	13.1055	13.359	10.8327
	evm.TU.supercontig_2.53	69.3636	45.9824	47.1451	47.98	62.4624	72.9546	61.9279	60.8288	71.43	81.5507	57.5574	85.7244	60.7251	60.8095	54.6634	36.02	48.5111	56.3828	62.7249	53.4671
	evm.TU.supercontig_2.392	15.7693	20.1102	18.4124	32.0762	22.7183	24.2176	32.7775	32.7511	30.0302	34.9643	31.1405	30.1837	10.9076	9.59446	29.4873	24.4238	31.9746	25.7741	20.3116	17.4933
	evm.TU.supercontig_2.37	34.6273	32.8074	36.3147	29.6296	29.4765	31.3748	29.3501	30.1742	31.0873	25.4857	35.8677	28.9687	37.045	35.3755	37.0697	31.8971	34.1776	33.376	32.354	36.5568
	evm.TU.supercontig_2.366	11.2129	9.85578	12.0023	7.10206	13.8876	9.03475	12.0109	12.2036	12.0612	11.7059	13.5253	11.1778	8.63057	8.50548	11.1747	7.71501	9.93925	10.0235	11.6587	9.13122
	evm.TU.supercontig_2.327	2.17661	0.440283	1.74649	6.39771	1.81926	1.96947	4.02357	5.4149	3.08735	3.25796	2.73477	6.10376	2.40779	3.28866	2.91732	1.61534	1.58271	1.85684	1.8915	2.80808
	evm.TU.supercontig_2.303	737.447	468.921	644.748	636.13	993.602	1176.42	1330.19	1264.35	1341.12	1133.2	1300.11	1097.15	461.152	554.426	1172.67	805.18	1219.28	1056.85	1235.24	1221.43
	evm.TU.supercontig_2.288	95.1187	93.267	89.5013	70.694	84.0634	92.1516	89.2155	81.6313	86.0124	96.7017	114.041	133.277	75.8917	81.6224	80.9926	80.6191	61.8889	74.0249	73.6086	69.8029
	evm.TU.supercontig_2.285	7.76371	4.11759	8.19979	2.26541	5.50421	4.38518	16.3126	12.5889	17.9273	8.63141	8.51072	11.5839	5.9407	1.1463	2.86711	7.54374	4.47725	4.42334	1.56659	2.3165
	evm.TU.supercontig_2.266	41.1503	42.4678	47.8598	36.2197	56.6846	42.3661	48.9929	64.5211	56.2295	40.7638	58.6735	47.6006	22.1727	43.8334	41.0228	48.7813	43.6695	41.6229	47.6145	52.0838
	evm.TU.supercontig_2.262	7.2087	13.931	8.06541	3.91797	6.37479	4.82766	14.1674	12.6162	13.7734	6.68536	11.1414	14.5372	1.04807	8.71805	8.26696	5.45146	1.81304	10.1673	5.5369	8.36594
	evm.TU.supercontig_2.249	10.9835	11.2132	14.4814	11.0927	14.6341	11.434	18.759	20.8756	22.4121	20.0323	23.0318	23.7496	10.4191	0.642343	8.85999	7.2337	6.42353	8.83381	7.19302	8.45251
	evm.TU.supercontig_2.228	30.4603	29.2279	39.611	32.1616	64.654	39.104	137.069	105.566	92.7508	181.329	113.276	106.967	47.1344	31.5416	60.0382	83.3915	36.296	24.874	30.6173	23.5518
	evm.TU.supercontig_2.203	40.4276	36.4268	39.1625	31.169	30.5362	40.4839	44.5424	47.3936	49.1737	44.2821	44.5406	38.8923	29.1334	30.1653	29.513	30.5455	33.0084	35.3626	36.0032	35.7089
	evm.TU.supercontig_2.191	13.6912	20.3592	15.4676	12.6772	17.1918	13.4684	8.49824	8.37157	5.75104	9.64841	11.5745	10.1709	19.3696	19.5626	22.1523	17.4057	15.9683	16.3191	20.0375	23.3743
	evm.TU.supercontig_2.185	27.2047	30.1214	30.5864	22.2352	32.9786	32.6186	50.5428	46.1557	44.1895	39.9935	51.5218	52.5552	37.0164	47.0457	21.169	26.1685	30.4306	30.8764	20.1095	22.438
	evm.TU.supercontig_2.182	23.367	20.2506	23.3522	18.0534	18.0549	20.8538	30.2918	35.8344	37.0587	26.4122	23.2077	25.5168	13.2093	18.2563	13.7088	14.3849	9.99386	16.0936	13.9534	14.5024
	evm.TU.supercontig_2.178	81.3918	45.8323	76.2765	48.2212	57.6593	68.9576	74.7649	76.6286	66.8532	57.4434	96.5843	91.3713	56.4603	53.955	51.9432	59.5656	42.2234	53.5318	55.6747	30.1612
	evm.TU.supercontig_2.172	2.75714	1.40801	0.867211	7.77483	10.1368	5.94141	9.5849	10.311	11.5494	11.9229	13.4552	14.7887	3.6047	3.89301	7.64404	11.6015	2.70988	2.05524	3.63536	3.78357
	evm.TU.supercontig_2.131	2.87492	1.06571	2.82583	4.23229	4.84059	2.46572	9.55528	5.31289	10.0921	7.73155	5.31469	5.32322	7.63162	5.93565	9.01567	3.24268	2.84416	4.8138	4.01578	2.27323
	evm.TU.supercontig_2.110	3.21053	3.07643	2.11333	2.84721	2.18111	2.97867	3.04491	3.47674	3.77222	4.7925	4.85151	3.75118	2.55611	3.57864	3.34656	2.77644	2.20895	1.93498	2.93735	2.46334
	evm.TU.supercontig_2.106	21.991	23.8909	26.4003	23.6216	20.9884	22.8837	18.5796	19.2859	19.2863	14.9917	20.3403	18.7978	25.5971	22.239	23.8951	27.3467	24.1525	24.2289	21.4736	24.7027
	evm.TU.supercontig_2.101	15.0149	0.1	6.13013	18.1052	20.0704	0.1	29.4415	20.5804	26.7385	42.4125	19.3576	0.1	0.1	0.1	33.0221	0.1	5.87743	3.66055	0.1	0.1
	evm.TU.supercontig_1993.1	7.2528	3.11319	5.49986	1.33738	8.54407	7.44603	18.6286	22.1733	21.2576	11.3459	18.8624	10.3424	10.808	9.51668	9.50819	11.0175	14.1072	5.50418	19.7523	24.9248
	evm.TU.supercontig_199.7	101.622	120.847	113.728	68.106	79.7951	101.177	159.926	148.113	156.493	106.405	151.709	145.524	87.3496	87.2505	91.9277	95.1625	134.712	118.401	114.652	112.416
	evm.TU.supercontig_199.3	92.6063	125.223	95.1491	134.052	135.938	104.937	153.937	150.164	146.197	176.271	171.486	186.735	102.776	94.8593	115.342	122.079	78.3875	70.0362	85.8675	80.4107
	evm.TU.supercontig_198.29	37.5182	45.1786	48.5287	38.4359	41.5349	56.8145	36.9252	29.5454	36.5828	39.4852	47.3267	31.9361	61.6569	53.8143	55.8241	41.3519	51.2767	42.0196	47.8294	50.8721
	evm.TU.supercontig_198.18	2.28238	1.69742	0.815715	7.01669	4.37782	1.0323	5.41222	4.83783	5.9821	10.3418	4.84264	7.63733	0.1	0.1	1.21797	1.1101	1.34415	1.7261	0.695602	3.00976
	evm.TU.supercontig_197.27	9.19938	12.1774	10.8079	9.13317	8.70072	6.66834	11.7261	14.4068	12.9612	6.90284	13.4516	12.2914	4.12938	8.68731	12.0925	2.99145	9.48812	2.76621	13.2628	7.96471
	evm.TU.supercontig_196.13	20.7625	16.9108	20.5468	22.65	16.2217	18.9342	35.0308	23.9402	25.9998	35.5853	31.7402	31.4703	15.6491	10.2041	12.6209	24.6314	9.72724	6.89574	7.22441	10.4867
	evm.TU.supercontig_192.23	33.4546	35.8242	36.5708	28.6028	27.9279	28.7233	38.3095	39.2673	37.9317	35.9983	37.4734	34.1261	30.4539	29.1243	33.5456	28.297	33.0034	26.159	29.2338	26.548
	evm.TU.supercontig_192.2	135.483	128.382	123.688	54.7368	92.9529	77.0652	75.4585	83.8057	79.0751	39.2266	69.159	71.7445	149.684	142.371	97.304	78.1502	107.487	132.427	104.497	112.5
	evm.TU.supercontig_192.15	4.17696	17.8646	18.9801	5.01151	5.64437	0.1	33.9446	21.3502	9.03598	24.0045	21.5212	25.1242	7.67249	23.1449	14.0172	0.1	4.82394	9.51706	18.8134	7.56055
	evm.TU.supercontig_190.39	466.011	560.528	460.272	663.722	762.038	775.412	121.267	86.5389	104.541	140.125	74.2531	102.714	212.637	190.367	614.891	634.453	392.684	377.076	364.62	637.056
	evm.TU.supercontig_19.8	43.2591	35.746	46.5969	31.2114	40.6324	33.5454	88.8072	85.019	88.2357	61.6434	65.497	70.9367	42.3324	31.4661	38.279	40.4406	26.7363	24.8948	36.2853	34.2654
	evm.TU.supercontig_19.60	147.052	127.42	163.596	122.781	236.57	186.173	242.878	231.844	238.449	230.632	300.256	255.997	105.232	129.101	140.626	162.57	86.8386	95.1899	165.53	162.624
	evm.TU.supercontig_19.221	43.7507	65.5111	45.3165	43.0542	52.1522	51.8091	86.6172	74.924	81.4245	74.5385	67.5275	66.2225	17.4214	11.8135	56.3372	37.3781	41.6968	36.4816	31.9312	37.8577
	evm.TU.supercontig_19.20	25.408	26.5751	30.1394	20.8108	20.4277	21.9437	18.9352	17.9784	18.0124	18.052	24.4072	20.224	24.2593	23.4744	27.1358	24.6821	18.6707	23.7742	24.0106	23.5479
	evm.TU.supercontig_19.198	1.73336	1.02797	1.06224	2.07263	2.37167	2.27867	4.87941	7.8459	5.87021	2.13511	2.02881	3.57322	1.79167	3.33773	2.67458	1.77826	3.82262	2.45141	1.3087	0.594806
	evm.TU.supercontig_19.182	49.5899	57.0804	46.4328	41.8778	43.0078	59.2421	92.8226	83.5892	83.7615	90.2717	94.4239	94.3935	37.9963	37.0835	58.2769	71.4334	67.2189	59.0067	59.9084	50.7102
	evm.TU.supercontig_19.149	25.8266	22.686	25.4701	20.3466	17.6283	18.9578	30.1014	27.1836	26.8155	21.1925	25.5636	21.6152	17.3583	15.6212	20.3083	19.8379	19.893	19.2943	18.7792	17.2385
	evm.TU.supercontig_19.135	165.117	148.33	168.064	101.44	128.395	126.641	181.384	195.871	202.914	134.933	180.872	166.276	111.086	117.308	105.608	97.3303	112.741	112.927	127.444	114.652
	evm.TU.supercontig_19.134	250.893	252.508	241.321	274.634	235.966	271.407	209.917	204.695	209.512	213.023	233.043	232.153	222.297	248.267	272.729	254.229	268.439	285.527	231	207.884
	evm.TU.supercontig_19.129	46.3358	43.5346	47.3271	41.9108	52.568	48.7172	51.9731	56.4158	54.9128	42.6889	54.7061	47.5955	45.3813	47.6882	46.277	47.1039	47.8951	48.9508	48.5879	50.3532
	evm.TU.supercontig_19.119	6.19534	5.53961	6.08233	6.57762	7.14404	6.50079	12.0477	12.5235	11.7189	9.97276	12.0978	9.46906	8.11381	6.93227	7.66692	10.5104	5.30892	7.33383	8.17602	5.62251
	evm.TU.supercontig_19.1	35.5981	36.9489	36.3624	29.7605	40.115	42.0496	40.8521	40.2189	41.7439	38.7443	45.1171	49.2095	36.9297	33.5939	29.3082	39.2134	30.231	24.9856	30.6218	32.0368
	evm.TU.supercontig_189.4	9.66727	12.3646	14.8581	8.93332	11.6043	9.51722	14.146	14.3602	13.8051	18.9809	18.1287	17.9288	5.62001	16.3346	11.5015	10.9496	12.204	10.1495	9.61654	7.50347
	evm.TU.supercontig_1887.2	38.1726	24.1591	39.3336	78.5429	47.4136	43.5458	574.236	410.487	467.923	203.885	174.024	158.014	0.1	1.92491	16.4262	17.9491	68.1945	56.2892	9.52218	0.428901
	evm.TU.supercontig_188.12	29.3215	29.0006	28.6294	28.7107	23.7596	28.6686	33.0818	37.2208	32.3483	37.2021	41.1058	40.4886	35.4287	29.6092	30.5695	26.9782	31.2611	34.401	35.2029	29.7223
	evm.TU.supercontig_1855.1	73.4052	61.5452	73.2326	39.4654	49.7587	58.3462	110.351	155.599	148.546	152.896	80.4615	92.409	45.1035	68.9942	54.7577	65.3501	75.2273	64.7297	68.1813	44.9709
	evm.TU.supercontig_184.14	77.2405	63.8648	67.4076	56.2833	60.8526	69.4938	98.6046	101.336	100.578	93.8865	103.365	80.553	50.9672	54.6684	69.5758	58.9264	63.591	56.638	70.3868	77.7796
	evm.TU.supercontig_1834.2	45.2455	45.8488	45.6305	45.1326	64.5995	60.0277	58.5252	62.8448	67.1531	61.5172	68.6092	67.088	40.2628	49.0092	49.0957	62.4156	45.1063	40.0434	59.1682	44.2741
	evm.TU.supercontig_183.32	0.1	0.1	9.54006	0.1	0.1	0.1	27.1757	24.0065	21.5463	29.9806	0.1	10.1097	0.1	0.1	0.1	0.1	7.18591	6.37804	0.1	0.1
	evm.TU.supercontig_180.21	3.39913	1.73744	4.50016	15.6222	13.605	15.483	34.1389	25.9064	32.3145	50.4705	57.0564	54.7092	10.5425	8.46156	17.4956	12.0984	7.65801	12.5577	16.8764	10.1681
	evm.TU.supercontig_180.20	2.74577	2.8536	1.62675	6.34047	7.38919	5.51604	18.5893	12.8412	11.4044	12.4955	21.3149	18.6465	10.7162	5.37975	8.62277	8.65814	7.64112	6.29711	4.71338	4.6502
	evm.TU.supercontig_180.14	2.45528	2.15056	3.6141	0.795491	2.62732	2.16342	6.39963	7.63215	7.12672	5.6203	3.72691	4.97371	1.84753	3.86594	1.34032	1.58865	5.47597	4.59838	2.07734	2.74907
	evm.TU.supercontig_18.93	402.853	287.309	395.537	254.13	387.941	332.55	710.565	674.994	682.03	355.882	434.808	452.22	321.95	323.2	327.23	412.066	357.202	380.508	439.627	281.639
	evm.TU.supercontig_18.92	327.215	187.388	254.078	204.659	354.161	340.806	752.938	578.113	557.996	272.952	512.974	268.495	256.007	319.898	295.086	287.462	207.393	280.777	320.506	379.968
	evm.TU.supercontig_18.82	6.69291	8.45549	9.90125	14.0576	11.8231	12.0929	4.18362	3.81963	5.26824	6.40866	4.15657	7.20026	27.9719	26.6796	16.6243	19.5685	10.0581	7.50791	9.85783	8.59634
	evm.TU.supercontig_18.58	76.5383	66.1593	75.917	65.9836	70.7079	73.6517	76.4712	83.7425	77.5117	67.29	86.8338	84.5598	67.8437	73.0258	72.8779	61.0185	73.1735	79.1843	74.1816	67.7544
	evm.TU.supercontig_18.221	13.1202	13.9716	10.5657	11.3976	13.6535	14.3422	19.1461	21.5147	20.0146	24.6222	26.694	29.8187	6.69719	9.26497	12.4511	9.02272	13.9512	11.7323	13.7479	10.0595
	evm.TU.supercontig_18.171	4.90843	2.82077	3.49767	4.65619	6.61934	7.677	9.65566	10.8616	10.3196	9.70671	16.487	11.6028	2.17352	2.90797	9.04884	5.95963	6.27069	3.86231	8.72668	8.07386
	evm.TU.supercontig_18.154	109.534	98.514	111.789	100.112	113.758	102.496	144.144	150.431	145.693	137.844	136.952	138.344	98.7316	83.18	114.589	93.3307	100.224	96.3057	104.106	100.615
	evm.TU.supercontig_18.147	15.4939	13.7697	19.2478	22.9641	30.8815	25.3173	56.1772	56.1388	54.6555	52.4821	47.2296	48.2595	14.4965	17.1945	35.3173	38.6664	29.6356	24.5589	22.9491	20.039
	evm.TU.supercontig_179.55	0.1	0.1	229.121	0.1	0.1	0.1	314.35	295.863	395.068	648.767	430.264	0.1	429.547	0.1	0.1	0.1	0.1	0.1	0.1	0.1
	evm.TU.supercontig_177.20	29.7027	26.7104	28.346	25.0509	21.631	25.372	31.525	28.7223	26.3889	23.9065	31.1317	29.6413	22.6997	22.8	22.5823	27.675	26.1672	24.0718	26.2066	25.3023
	evm.TU.supercontig_176.21	69.626	61.7222	65.7137	57.3668	63.4718	65.9194	65.9273	71.6355	71.4423	61.5164	73.5685	66.3448	61.3614	61.5784	66.7582	64.2434	63.0063	60.5519	67.779	65.8505
	evm.TU.supercontig_175.4	13.7399	11.9321	15.3684	8.81585	12.3819	13.4189	14.1302	17.205	15.9051	13.405	16.9798	12.9225	8.95705	12.4766	13.6709	10.7189	13.761	10.9288	12.9275	11.8843
	evm.TU.supercontig_173.3	55.4723	48.9443	55.191	50.344	48.7947	53.3318	66.6137	65.8668	65.9114	68.4693	62.1392	61.0876	58.0391	50.5169	48.1394	50.3666	48.715	53.0815	44.0043	41.2265
	evm.TU.supercontig_173.14	79.2398	74.8132	87.2335	81.012	72.4459	89.5534	86.6061	87.487	98.1442	90.1775	90.8536	83.7263	72.985	73.285	64.5404	75.2642	77.6525	74.8846	87.9755	83.2409
	evm.TU.supercontig_1720.1	187.658	193.716	194.918	147.933	162.784	158.329	256.442	248.818	249.042	206.714	194.298	182.54	146.553	143.69	186.094	201.615	197.252	172.145	194.743	221.865
	evm.TU.supercontig_171.21	5.42564	6.40724	5.80705	3.62046	6.14027	5.31901	8.36201	10.95	13.1459	7.56401	9.39024	8.61577	5.22724	5.64276	5.39163	4.88622	5.36103	6.15253	4.84476	3.3745
	evm.TU.supercontig_171.14	15.6873	12.6489	17.2915	12.5876	17.2245	15.4475	22.5061	22.5764	23.152	21.9796	27.938	22.3219	13.5545	8.35109	13.9301	12.6471	10.9781	11.2119	19.0291	19.5064
	evm.TU.supercontig_170.39	7.03156	6.35893	6.40931	9.01021	7.00123	8.63068	11.4031	10.4056	8.51588	5.14402	10.0114	10.7635	4.04835	10.2268	5.75126	7.0177	5.01343	9.2095	4.45992	4.6266
	evm.TU.supercontig_170.32	23.4586	21.4193	24.0664	21.8835	20.3306	23.4016	34.5953	30.4983	30.3978	25.7578	26.547	21.7967	23.7028	21.9031	19.2864	23.2385	24.6198	23.6363	19.9184	19.4636
	evm.TU.supercontig_170.31	13.2767	12.4324	13.6232	9.22688	10.1245	10.9771	16.2774	21.1764	18.0379	12.0043	13.5797	14.1728	7.43831	6.77819	9.69471	9.32545	10.8358	11.1387	8.83056	11.5912
	evm.TU.supercontig_17.75	17.7628	18.1334	18.8091	16.8699	16.0238	18.7416	25.0613	22.6645	22.8135	25.4815	30.909	28.6188	21.4753	20.5274	24.2127	24.6129	18.4917	19.303	17.4495	16.2572
	evm.TU.supercontig_17.62	110.397	124.918	118.76	95.9874	91.9046	86.5968	138.725	138.266	133.563	130.653	125.133	132	105.875	91.1952	99.9422	92.583	97.2611	105.171	84.8817	95.6123
	evm.TU.supercontig_17.28	48.9346	33.6947	43.923	52.2626	45.117	38.8257	60.248	57.4864	62.5948	50.5445	56.5277	51.5501	53.5855	53.0327	35.5812	32.0393	33.4408	36.3996	27.2604	32.9744
	evm.TU.supercontig_17.23	224.59	219.95	221.416	247.966	274.231	282.17	261.053	279.304	286.204	306.742	294.859	312.394	195.226	207.434	282.678	259.417	286.768	272.635	286.371	267.463
	evm.TU.supercontig_17.187	21.2744	18.0429	52.766	48.1531	41.4883	36.7178	74.8314	83.9686	55.7958	59.6597	58.4969	72.8087	84.9223	65.3902	29.4248	62.6272	29.5247	14.6541	10.9052	30.086
	evm.TU.supercontig_169.15	11.3231	6.38098	11.1894	7.60207	9.73468	9.59141	13.7778	15.2965	13.3214	13.635	11.024	17.7821	9.24325	6.74598	6.90064	8.53656	11.8536	9.66001	10.9008	8.21582
	evm.TU.supercontig_168.10	53.8001	63.3367	56.9828	38.9638	45.6409	55.1654	52.7641	53.1468	53.1077	54.2895	64.8212	71.1943	36.8031	42.4154	42.4076	41.493	44.148	37.7712	49.3849	44.4757
	evm.TU.supercontig_167.11	10.1144	6.39897	6.12061	3.66499	8.55489	5.0766	13.8936	11.5806	8.93658	4.3047	8.40505	7.44293	3.74081	4.51658	2.71553	3.80385	4.99681	4.20236	2.08707	3.09253
	evm.TU.supercontig_166.13	16.9464	10.527	14.7651	12.326	14.4838	15.9155	18.9243	17.5775	18.9879	14.9982	18.9183	13.4054	16.332	11.4481	15.3865	16.1759	14.1623	15.0599	14.5188	18.1064
	evm.TU.supercontig_1629.1	21.5932	16.4747	21.0429	26.2385	39.5111	34.8835	37.5408	41.5217	37.3942	46.7528	45.6577	54.6369	16.6261	19.0093	22.8072	27.7829	16.3383	16.6778	28.1764	26.4934
	evm.TU.supercontig_16.5	11.6656	8.85816	13.1169	8.07911	10.4411	11.1168	16.6063	16.7579	12.3677	13.9295	9.86346	11.2214	3.41755	7.67834	16.8776	8.88312	10.533	11.2034	9.41503	11.9043
	evm.TU.supercontig_16.45	104.043	94.9576	98.6098	110.595	103.292	113.954	101.506	106.954	109.574	118.021	108.133	112.178	94.1739	100.095	103.274	98.6429	99.5055	101.371	108.412	101.776
	evm.TU.supercontig_16.39	24.9627	21.7409	30.7167	14.6623	29.2127	24.005	47.1049	37.726	29.0333	26.8193	29.1158	21.1536	16.6122	11.5214	17.6069	9.21267	18.9344	14.9963	20.9868	23.5588
	evm.TU.supercontig_16.38	104.176	90.0805	106.646	104.523	142.17	103.806	138.487	134.101	139.202	155.072	128.067	117.144	127.427	81.2315	116.919	114.578	97.9068	116.34	113.967	120.964
	evm.TU.supercontig_16.28	1.97202	2.61411	3.47347	6.36302	5.04462	5.4348	17.5249	3.80245	12.1074	2.34814	3.90814	1.9251	0.1	0.1	0.1	0.1	0.1	0.1	0.1	0.1
	evm.TU.supercontig_16.25	25.8618	24.252	30.5538	22.4229	29.9716	25.1994	35.8509	37.2619	33.107	26.1487	34.1527	29.7296	23.1568	23.983	25.2603	21.1754	23.6024	27.9132	19.6323	18.5503
	evm.TU.supercontig_16.199	596.756	530.72	590.398	547.284	618.355	691.419	203.627	234.693	227.563	244.864	222.241	255.667	591.154	491.187	491.894	350.597	404.962	440.746	537.459	542.029
	evm.TU.supercontig_16.196	102.32	101.419	107.059	94.5525	102.216	101.255	123.947	140.381	136.394	105.754	109.299	106.071	85.7592	85.0744	95.2896	90.1787	86.0719	80.0713	84.5416	86.8733
	evm.TU.supercontig_16.107	65.1708	62.9253	71.4721	74.9191	123.292	78.5302	116.038	129.332	98.5692	151.263	129.535	117.922	68.3777	66.6131	74.3688	100.221	93.1309	66.8925	111.887	67.1582
	evm.TU.supercontig_157.62	43.4502	23.7957	37.1967	83.2112	75.7473	62.6661	91.8437	76.8966	84.3331	102.535	85.7	85.3549	36.0685	36.0433	47.5144	46.8438	38.3759	37.8956	47.9023	33.638
	evm.TU.supercontig_157.5	14.3597	12.6126	14.2073	30.7945	18.6719	18.6296	26.2487	27.5212	29.882	22.7516	24.4475	27.8259	15.8965	10.002	20.5027	25.3921	20.383	20.9106	19.1247	14.376
	evm.TU.supercontig_157.34	195.72	113.74	175.614	96.5849	130.083	127.83	289.923	295.742	291.398	163.79	184.637	174.365	156.879	158.924	132.546	129.95	136.85	148.658	144.888	142.614
	evm.TU.supercontig_1524.2	47.4831	40.5639	38.2172	23.2317	44.1014	33.2086	49.8215	45.0068	57.1977	32.6496	44.4357	36.9279	22.7317	26.5705	26.3667	37.0593	25.8769	31.3997	26.5436	34.0945
	evm.TU.supercontig_152.64	115.889	124.604	138.859	96.2644	116.008	128.046	123.608	144.321	131.562	113.796	130.846	129.324	100.684	92.7085	115.457	95.1467	104.748	105.333	128.341	117.837
	evm.TU.supercontig_151.4	6.17277	8.48135	7.5024	4.98023	8.71924	6.4174	5.01144	3.22542	4.31469	6.21927	3.24758	2.74169	8.19058	11.258	9.52785	2.50745	4.9598	4.45681	7.22232	6.03423
	evm.TU.supercontig_151.24	31.4619	35.0362	34.0008	31.7188	31.9476	33.1523	38.4794	40.8142	40.2641	35.2048	36.7197	37.9807	34.0276	22.3076	32.7908	31.8038	23.185	26.8991	25.1965	24.3506
	evm.TU.supercontig_151.15	33.0836	32.5403	40.7029	33.225	52.8619	44.9413	76.0444	73.9062	68.5291	62.8132	74.3504	77.0118	28.9095	25.1491	48.4966	64.5887	44.7742	40.0681	50.1953	50.4405
	evm.TU.supercontig_1500.3	53.8284	61.8258	68.2825	78.4198	102.015	125.186	36.6399	21.6331	51.5973	29.1967	26.3518	48.9171	31.7393	58.2634	102.276	65.0648	143.543	131.641	97.4399	91.4282
	evm.TU.supercontig_1500.2	3.294	4.52147	10.7426	15.026	31.4431	28.0052	37.4198	64.5152	47.4293	46.7651	54.523	63.4906	13.4889	26.4886	26.2683	11.9716	17.3311	14.7317	19.712	28.1307
	evm.TU.supercontig_150.42	6.60346	7.04923	7.36478	5.22279	6.44634	4.93595	1.28607	2.3246	1.90154	2.14278	2.77157	1.73179	4.11059	3.34095	5.70632	7.57607	8.6468	6.79118	5.83759	6.4196
	evm.TU.supercontig_150.15	81.4557	87.3961	89.797	55.6367	63.537	73.1212	123.216	112.962	124.735	75.4914	87.473	74.9166	66.6097	55.2805	56.9249	55.8413	67.4383	65.1948	61.8531	69.6709
	evm.TU.supercontig_15.91	6.29047	7.82738	6.33203	4.78479	6.27931	8.23805	4.79395	4.39396	3.74794	4.54651	5.85697	5.48641	4.98997	5.55552	7.66752	7.1706	8.28589	3.58151	7.09174	7.57426
	evm.TU.supercontig_15.33	21.4007	7.05573	16.6921	0.1	0.1	0.1	5.39343	25.0572	20.98	29.7483	20.1739	6.31841	8.83722	0.1	0.1	0.1	0.1	5.49675	0.1	0.1
	evm.TU.supercontig_15.108	0.480019	6.12296	2.12336	6.90441	8.08931	1.06299	2.80436	1.41604	0.691404	0.1	4.19011	4.02182	20.3199	17.6004	8.85812	7.10658	13.151	12.5583	10.2518	2.90708
	evm.TU.supercontig_15.1	80.9031	88.5424	85.5572	57.487	54.5703	58.7721	52.4493	57.5448	55.5471	49.7887	50.4614	53.1643	74.254	83.4439	68.4333	51.8839	70.3754	80.5093	70.6439	78.701
	evm.TU.supercontig_149.4	15.5039	6.71624	20.0762	11.542	8.85299	15.8423	23.6657	21.2865	23.7899	27.7439	25.3779	18.9458	14.1034	7.50523	11.3673	2.91314	22.0608	20.0366	8.48229	11.7226
	evm.TU.supercontig_1476.1	146.694	176.131	155.071	271.921	237.385	212.488	229.462	237.379	259.254	303.898	220.726	250.803	149.013	151.539	191.471	194.07	260.303	234.611	174.262	177.963
	evm.TU.supercontig_1471.1	77.804	51.9498	55.4587	142.314	123.943	112.427	114.731	189.102	162.216	223.241	192.543	187.908	111.106	79.0721	111.364	97.7229	105.855	64.0524	71.9071	89.4915
	evm.TU.supercontig_147.32	67.5369	60.7575	68.3377	60.0584	60.7728	70.1844	71.6979	68.2545	67.0201	66.8478	71.9646	61.5515	60.4449	63.4838	55.7902	49.1054	61.2613	61.6911	59.7441	68.909
	evm.TU.supercontig_147.13	128.306	123.869	128.13	101.166	134.745	127.62	127.029	123.681	129.92	120.457	125.861	119.685	90.9821	99.0122	113.048	101.019	92.2338	92.6279	118.119	112.955
	evm.TU.supercontig_146.6	9.28442	0.1	10.9891	0.1	20.2968	8.92626	48.9055	12.4228	16.4259	21.5097	9.84971	27.0208	3.81774	0.1	8.49972	0.1	0.1	2.37594	8.59856	0.1
	evm.TU.supercontig_146.1	46.5353	43.0679	39.1992	49.9397	37.8092	42.521	39.7913	36.7931	38.0345	40.9559	44.586	46.8641	51.7933	60.1338	38.1168	46.5046	42.8949	42.2316	55.155	46.5509
	evm.TU.supercontig_144.10	16.6925	27.353	20.5088	19.4543	26.4538	12.5382	2.92293	1.40611	0.729767	1.55516	5.34158	4.74491	10.2373	6.47986	34.2177	42.6808	16.5667	17.8751	15.6867	15.0041
	evm.TU.supercontig_142.18	99.0073	104.779	109.167	99.1638	117.983	111.435	122.403	115.05	117.069	97.1126	109.184	111.103	104.27	86.2159	106.832	100.287	104.573	90.6563	94.354	96.5106
	evm.TU.supercontig_141.2	4.52655	4.68108	1.15475	2.74927	3.0143	6.6703	7.15671	5.85258	4.75558	4.25769	7.10491	4.12955	1.34386	2.74641	1.30183	5.39812	1.22844	2.15458	0.72973	0.1
	evm.TU.supercontig_141.18	5.19241	4.77772	1.68838	4.09723	3.73063	5.59002	5.77205	7.54386	6.41577	5.10937	5.88838	8.10085	4.89879	2.9448	3.8608	4.02176	2.25224	7.14723	3.25659	4.22178
	evm.TU.supercontig_141.15	10.7716	5.45228	6.29817	36.0611	37.253	31.0021	43.4741	35.1309	37.1426	61.8754	45.4631	54.2259	5.21756	7.09191	26.8966	43.1993	12.7432	11.8157	22.4234	7.45232
	evm.TU.supercontig_140.24	18.4512	15.5761	19.5326	13.6991	19.2745	19.2315	18.7454	18.8403	20.503	18.0135	20.245	22.5777	16.9544	9.19781	16.0753	13.5415	21.0283	18.4032	16.9468	17.4898
	evm.TU.supercontig_140.14	47.7531	39.6098	45.4602	36.0093	45.5156	51.6486	28.3429	42.1091	36.4545	29.7916	37.3146	30.0721	39.0715	40.3431	40.376	45.3291	52.3396	42.8359	52.3346	47.508
	evm.TU.supercontig_14.85	16.3883	18.9926	17.7586	17.3699	22.2087	20.1894	26.7788	27.075	29.7167	20.5019	24.3951	25.832	12.633	11.534	19.884	16.9636	17.3418	14.8223	16.1425	13.7681
	evm.TU.supercontig_14.79	16.7789	31.6544	19.5099	14.2651	12.9601	17.9156	35.1767	31.8107	31.5279	27.2314	25.398	28.6005	12.6986	16.1418	11.2175	6.49633	20.7493	19.8613	10.9641	8.25394
	evm.TU.supercontig_14.67	8.66688	7.47249	6.86195	13.3006	12.6654	14.4001	23.8328	17.4997	21.5036	24.7475	21.4702	30.3768	10.4507	5.92645	14.5256	14.377	6.05975	7.02539	11.6397	16.8865
	evm.TU.supercontig_14.258	20.677	20.4626	17.5027	11.3296	19.1541	15.8226	24.8166	24.4087	25.1657	23.7154	25.2534	19.4504	18.4246	15.24	19.3345	19.2173	16.4913	21.7266	23.6495	28.0539
	evm.TU.supercontig_14.245	13.3062	12.8104	14.8264	12.6307	16.1575	16.2491	18.3724	15.362	16.0258	17.9862	21.718	17.0543	13.416	13.1587	18.432	16.4072	9.98159	10.1737	15.5753	17.2654
	evm.TU.supercontig_14.209	41.5053	53.616	50.6036	22.2097	39.3298	44.6395	69.8444	71.5697	68.2248	34.1519	40.3673	45.7974	20.6068	25.1407	28.4998	30.6449	17.0469	23.0293	27.3092	19.7371
	evm.TU.supercontig_14.18	80.8034	57.1878	76.6659	43.4692	55.3636	60.7189	131.467	153.488	139.98	68.1397	100.652	108.371	57.9025	73.4474	65.5956	40.5079	75.7438	83.8844	81.002	60.9705
	evm.TU.supercontig_14.167	25.0811	23.1474	22.6695	20.5484	17.2328	16.8718	24.1275	28.5807	22.5213	26.0411	24.3025	20.5809	16.1157	13.3227	18.124	20.5131	19.0309	18.6189	17.5903	21.8435
	evm.TU.supercontig_14.158	47.3685	38.0323	48.511	63.5166	65.6154	59.0212	76.2048	71.4041	73.8971	60.1217	66.665	55.3441	41.6603	45.8196	51.1159	48.0999	40.2387	42.5482	44.4429	47.3548
	evm.TU.supercontig_14.156	42.3649	49.5129	47.7479	39.8064	43.5958	46.5503	49.3143	49.3317	50.8174	48.4917	56.5404	61.8492	45.3805	36.3658	37.4059	39.8109	36.2988	36.1257	44.7399	41.0219
	evm.TU.supercontig_14.15	14.3694	8.9823	11.9001	44.3036	16.7331	9.84052	38.4572	31.9753	32.2695	35.9567	53.653	15.1145	5.14832	20.5843	18.6562	0.1	7.18591	6.37804	14.135	15.0211
	evm.TU.supercontig_14.107	6.3909	7.26847	5.43667	4.32291	6.67356	5.60009	7.54281	11.4597	9.30825	7.79435	8.37018	8.52178	5.52039	7.25887	7.07894	8.12161	8.71963	7.06865	7.00627	5.27957
	evm.TU.supercontig_14.102	77.2711	65.9	74.1254	106.725	112.795	103.559	144.244	139.332	144.701	174.471	140.319	159.24	54.7404	57.3578	98.402	99.3965	77.1166	65.1941	103.735	90.2373
	evm.TU.supercontig_139.80	135.709	116.37	132.554	179.445	148.429	186.002	205.322	206.629	212.558	238.546	312.683	287.704	156.065	149.088	246.36	181.05	143.189	142.308	191.995	200.5
	evm.TU.supercontig_139.64	9.67942	9.02416	10.6921	8.43121	9.81481	12.599	14.442	14.8825	13.8007	10.5381	10.6216	14.3632	9.99448	10.9695	11.3379	11.0943	11.1686	12.2303	12.9229	13.0171
	evm.TU.supercontig_139.44	60.3318	64.9399	64.063	57.0919	52.4584	55.6071	66.3889	65.5903	63.328	64.4008	67.7172	66.9336	62.51	54.5683	60.4193	62.721	54.1486	50.9217	53.1824	54.9169
	evm.TU.supercontig_139.37	2.66289	2.83204	5.05294	3.58508	3.93657	2.17492	6.93897	3.70556	5.7751	7.97705	10.4308	7.1747	0.1	2.16593	1.99968	5.67458	0.688238	2.66651	0.762909	1.11544
	evm.TU.supercontig_138.51	109.534	104.614	114.764	114.263	100.295	118.263	101.46	116.987	114.788	114.68	114.17	125.311	83.8095	103.968	102.36	87.6202	108.977	100.338	101.082	103.327
	evm.TU.supercontig_138.32	4.20973	4.71951	2.33038	2.12214	3.45978	5.12758	10.7691	11.551	6.18518	6.45138	5.49312	9.40177	8.74274	5.56683	5.67016	3.32972	4.83039	4.62831	2.02737	3.08036
	evm.TU.supercontig_137.4	2.3038	4.54893	3.26576	1.52224	2.42595	1.97544	4.12015	3.26739	3.61156	3.962	3.5618	2.71067	0.864408	2.29602	2.21411	2.38306	1.2433	1.12016	3.02046	1.11595
	evm.TU.supercontig_136.72	6.04094	5.65096	8.1151	4.05244	9.11195	10.4361	33.5315	27.5858	29.4583	22.9123	36.2034	35.7063	6.70932	5.92336	6.7613	7.45054	3.01116	4.58678	7.29015	5.59895
	evm.TU.supercontig_136.10	40.3361	47.0067	53.0182	40.4385	49.1301	42.9734	60.9308	55.4835	47.792	46.2962	54.5036	44.6596	36.2989	28.6135	49.9195	48.4813	30.1158	36.7535	43.1622	48.1145
	evm.TU.supercontig_135.41	17.0089	12.2406	16.7401	16.7221	19.0777	18.4902	25.0082	25.8332	24.15	17.0583	18.5272	16.5374	7.0159	8.64626	22.2053	16.7184	21.0202	13.8666	16.1206	17.7574
	evm.TU.supercontig_135.39	4.26967	4.19619	3.75507	4.17126	3.78697	3.52623	2.90655	2.93966	2.47288	2.93308	3.30697	3.85672	3.70343	4.84045	3.4401	3.00889	4.84895	5.21572	3.38325	3.52343
	evm.TU.supercontig_135.26	10.3009	14.1022	9.71651	6.65974	6.73823	11.0991	14.472	13.2537	12.6354	17.8256	20.8134	16.905	3.57846	4.87899	5.55971	11.4139	21.6637	10.9762	5.37057	5.20411
	evm.TU.supercontig_1339.1	6.42058	3.49734	6.25372	11.9267	4.12331	13.6625	26.9159	27.1243	29.5208	34.3892	36.8979	45.5805	0.1	1.78655	18.419	5.91469	8.09577	5.33911	8.76582	18.8074
	evm.TU.supercontig_133.4	32.5247	38.2132	35.7177	28.4604	32.1646	31.7525	34.7387	37.472	37.5024	44.1772	43.7077	35.7901	25.9841	27.8077	37.0354	30.9138	34.9983	34.1074	34.2438	33.0315
	evm.TU.supercontig_132.66	24.5469	23.9773	24.8405	15.2878	19.9619	21.8588	27.1561	27.9875	26.006	26.6345	36.0281	33.9051	22.7253	19.0278	20.895	16.8903	19.3714	17.9282	24.25	16.7529
	evm.TU.supercontig_132.48	29.796	26.3534	27.8039	26.7887	32.2575	23.9837	33.1416	28.6146	35.8091	27.1788	34.5894	31.6727	29.4359	25.2521	24.3733	27.4331	33.2685	26.5526	26.3603	26.2646
	evm.TU.supercontig_132.37	15.1082	13.6341	14.199	10.6069	11.254	11.5265	16.7475	13.0787	15.0767	14.6892	18.1023	15.4436	14.9898	10.3176	13.5985	15.9426	11.0835	14.4105	12.2063	13.6256
	evm.TU.supercontig_132.16	77.3794	73.3265	80.6113	27.3597	49.2532	52.7646	134.361	132.966	130.556	63.3243	99.3703	83.0575	45.5699	52.3967	51.1156	37.9847	46.2856	38.3391	51.381	40.7785
	evm.TU.supercontig_131.7	3.72836	2.46117	3.61551	5.2532	4.13205	4.07959	6.93021	7.60848	6.75394	5.74959	3.61868	7.17879	3.12148	6.05094	2.24774	3.4629	3.28244	3.9021	2.69321	3.53999
	evm.TU.supercontig_131.45	237.961	246.684	249.588	179.209	196.314	242.491	260.342	281.082	289.261	240.011	290.581	242.631	222.109	212.737	251.427	201.72	243.302	217.537	269.758	255.482
	evm.TU.supercontig_131.38	131.594	121.911	134.135	119.208	111.496	119.505	140.375	140.668	140.147	116.55	137.522	126.558	119.613	93.6993	111.179	109.61	110.528	116.472	107.313	108.867
	evm.TU.supercontig_131.26	25.5613	36.2377	40.1625	35.0941	60.8188	51.1386	55.3462	46.1615	50.665	56.8031	60.9404	67.7513	44.3912	50.0276	39.9495	32.7974	39.6882	41.3081	41.1686	51.3292
	evm.TU.supercontig_130.78	71.2646	81.1938	69.8592	64.9957	94.3132	83.9182	91.9703	100.966	99.2753	100.498	86.0242	89.7718	53.7426	48.7935	101.8	94.4553	74.924	74.029	82.0238	71.5965
	evm.TU.supercontig_130.75	2.69335	2.34801	2.04249	2.22373	2.10287	1.91914	4.0426	4.65912	3.83177	2.22859	3.04433	2.07912	1.51605	2.48073	2.11256	2.60219	3.19704	2.62557	1.44095	1.10731
	evm.TU.supercontig_130.64	2.39638	4.97811	3.04877	3.75478	6.12365	6.74415	7.61345	10.2681	8.39904	12.3333	7.17552	14.9007	1.8431	0.1	3.96066	2.04969	3.25925	2.40641	1.83671	6.28908
	evm.TU.supercontig_13.95	49.7541	42.4078	52.276	62.7825	66.8973	76.3755	101.31	113.306	107.586	69.0571	100.521	67.5604	50.0931	55.2528	44.0455	28.0167	61.4743	43.2189	35.1171	17.01
	evm.TU.supercontig_13.56	35.5602	36.3631	32.5446	31.6371	11.3959	29.7373	38.5789	37.0969	36.1395	29.011	56.2745	44.3954	45.6385	29.8217	24.2384	32.7956	27.7332	26.5505	20.3899	20.0893
	evm.TU.supercontig_13.48	44.803	67.0607	49.5897	40.8348	47.6931	44.1318	3.82198	3.31353	3.35453	4.457	4.23563	5.7253	44.8038	39.7059	62.9783	106.759	32.1227	33.5183	33.5106	28.1672
	evm.TU.supercontig_13.308	19.3171	15.625	19.861	9.27985	11.4764	15.0655	19.2948	22.124	19.8759	16.3137	17.2524	18.5883	8.82309	12.0184	15.3202	15.8883	12.9011	13.6609	14.7017	16.0027
	evm.TU.supercontig_13.295	65.7916	85.4663	73.3529	48.2501	74.2035	56.2683	89.0396	100.099	86.2057	74.4088	89.3585	85.7536	45.2359	53.7392	65.4947	42.5283	57.8844	54.7733	56.8278	45.5091
	evm.TU.supercontig_13.256	29.2752	24.7942	28.627	20.638	24.4301	27.8985	37.6775	43.1014	36.9014	32.3329	27.106	30.2133	31.1511	19.0719	28.8657	27.3164	25.7921	23.5938	26.7387	33.0927
	evm.TU.supercontig_13.255	18.1652	20.9897	20.2482	9.76005	10.2415	14.6361	18.6887	24.3465	24.6215	25.2953	27.2434	18.3627	9.97834	9.84523	8.07481	11.2499	19.687	15.0786	16.5961	17.8774
	evm.TU.supercontig_13.187	157.331	218.197	188.031	209.713	270.42	193.032	282.109	290.115	277.929	286.655	291.064	289.968	152.601	150.324	330.809	267.631	249.053	205.043	255.713	237.568
	evm.TU.supercontig_13.181	80.6952	53.5246	63.4715	85.7368	96.0134	93.1005	90.9807	103.754	108.322	94.443	113.878	142.34	69.9407	78.6671	58.7269	49.2797	49.5372	67.9354	103.325	74.6116
	evm.TU.supercontig_13.146	59.0134	46.3899	60.7853	64.3275	77.2309	78.7963	83.2307	78.7016	73.2914	104.656	96.3215	102.965	41.8697	37.9522	64.9375	57.6627	35.7512	43.4595	58.9845	48.8492
	evm.TU.supercontig_13.117	85.3274	65.3042	72.0205	86.6953	107.14	98.0377	45.0018	46.8944	54.5279	53.9794	56.8291	76.8646	84.9476	93.5042	85.0917	109.148	84.7831	80.5715	102.328	97.2592
	evm.TU.supercontig_13.101	32.5036	37.1042	41.5233	24.0928	25.4476	29.5912	42.9717	47.1472	42.0486	29.1513	33.5265	34.2388	23.9998	24.8086	28.7142	26.6198	32.2456	26.8533	26.3992	29.8719
	evm.TU.supercontig_129.80	1.23117	3.58535	1.30434	3.95278	2.73858	2.00836	6.61514	5.7564	4.20611	9.1621	4.15224	7.38538	1.5331	2.14321	0.1	3.95719	2.25811	0.1	2.38611	0.795239
	evm.TU.supercontig_129.52	173.018	204.271	180.863	219.39	228.21	191	476.128	403.248	431.871	347.629	283.194	360.539	114.852	105.473	196.169	296.449	205.225	169.313	179.984	117.212
	evm.TU.supercontig_128.5	33.5138	34.3642	38.4524	22.4455	42.217	45.6924	18.6702	16.8213	16.2618	23.3429	27.7656	17.5673	22.4377	36.0892	44.083	29.7256	52.1066	39.2141	43.1907	40.9254
	evm.TU.supercontig_128.34	5.32756	5.35575	8.2504	10.3822	15.5073	13.2947	15.6481	18.0447	15.5204	6.78528	14.0721	13.5013	7.51261	4.7026	13.0826	7.4263	11.3503	5.28985	14.9122	16.5217
	evm.TU.supercontig_127.8	12.3595	12.9022	10.0274	18.0875	13.6544	12.3976	5.58298	6.90581	5.84161	14.5715	5.65685	6.98962	13.7765	20.2722	17.5184	15.787	13.2287	13.3936	11.8846	9.92885
	evm.TU.supercontig_1267.2	32.0079	16.2294	55.1579	33.4879	37.48	10.9769	81.7051	43.2791	56.9628	39.6144	48.2013	44.1383	21.4411	8.68078	41.4409	33.3811	28.8617	33.9491	42.0405	16.7352
	evm.TU.supercontig_126.49	0.1	0.1	0.582074	4.86358	4.0244	5.41345	18.0628	16.8904	14.2501	7.57357	23.3552	23.6013	5.23283	0.707838	7.10499	17.2546	4.75008	2.36461	6.32419	7.01034
	evm.TU.supercontig_126.31	62.2687	62.799	61.5172	32.5546	43.5998	37.0268	23.9466	33.3198	31.1786	14.5591	26.0985	20.1661	52.2917	52.5405	45.7362	36.2786	46.9848	55.7153	47.173	44.9283
	evm.TU.supercontig_125.47	41.8665	34.4432	42.9327	34.5809	36.1979	34.9124	84.0158	79.5288	85.9122	39.0019	39.2477	44.3206	46.4821	31.1275	37.6259	47.9435	50.1658	46.2295	31.7359	32.5083
	evm.TU.supercontig_124.56	53.1918	54.9893	55.4203	33.2081	58.135	59.1332	71.3912	57.4696	60.4159	49.9369	66.7406	50.1711	32.0887	33.8107	41.4139	27.3762	31.5465	26.64	46.7962	42.4171
	evm.TU.supercontig_124.54	13.9377	12.9445	14.0496	12.6442	17.0417	16.0577	19.1486	17.7988	16.8073	19.8873	20.6262	18.1209	13.7384	11.3207	14.6406	15.2295	13.975	12.6526	12.7992	12.8675
	evm.TU.supercontig_124.41	7.29438	8.50775	7.32956	15.556	15.8501	12.6838	33.3319	34.9644	25.2576	29.1927	37.3404	40.8263	15.0999	6.38829	13.0654	14.24	8.3425	14.6512	10.5872	12.8885
	evm.TU.supercontig_124.31	30.1724	42.613	30.782	28.1915	39.4092	33.6611	34.3083	36.3294	35.0545	29.7548	50.7079	46.0325	24.2489	20.0226	24.9851	39.9414	23.0924	29.6352	25.5903	13.0899
	evm.TU.supercontig_123.32	3.44292	3.95664	4.08517	1.15162	4.44533	7.47777	7.03277	10.5535	10.0272	3.78861	10.6936	6.4983	0.218393	1.25313	1.87251	0.776053	6.76555	6.7576	2.29067	0.697635
	evm.TU.supercontig_120.3	7.96607	8.11647	7.70445	15.4917	13.9809	8.17063	13.1643	12.8603	15.0835	25.0838	20.0787	14.2405	7.35051	3.97973	12.727	10.2544	13.1926	12.1367	7.40468	12.5015
	evm.TU.supercontig_120.1	14.28	3.84674	12.1865	25.9968	9.73592	15.0895	42.3558	35.6836	35.9898	49.1749	96.4309	73.1923	8.32215	9.95068	22.6091	58.5836	26.9281	25.2623	9.27709	19.3293
	evm.TU.supercontig_12.88	102.02	111.137	103.983	93.0652	107.144	90.8712	116.958	112.466	113.37	109.453	107.995	113.926	103.905	92.4611	106.608	90.6922	96.7311	96.9364	88.6234	95.4646
	evm.TU.supercontig_12.8	33.3143	26.6334	35.2313	21.853	31.2129	28.1628	60.7997	63.5327	59.6277	37.3657	45.0026	39.6563	29.1995	26.28	22.8177	30.3837	30.3323	32.194	20.9764	22.1624
	evm.TU.supercontig_12.39	1.54138	0.36741	1.07049	0.685337	2.77387	2.41371	9.12557	8.60214	7.39438	3.32644	2.77575	2.3193	3.38088	3.08123	1.34682	1.41689	1.39058	1.6809	1.98459	2.76251
	evm.TU.supercontig_12.3	49.6735	48.5025	56.2033	35.8105	42.2692	44.1981	79.2382	76.0898	79.2824	64.3985	61.2681	57.9961	50.0574	43.5638	38.1151	40.2641	51.7982	51.4905	36.837	39.5291
	evm.TU.supercontig_12.294	8.83458	10.562	15.1923	11.9958	17.8974	12.4256	29.7765	22.2813	23.5036	27.9181	22.3217	22.4984	3.25947	1.2242	11.3299	19.1466	12.9645	13.0112	22.1846	12.6211
	evm.TU.supercontig_12.265	1.66937	4.24881	5.11731	4.64136	5.07867	2.59979	16.0689	13.2537	11.4125	12.1281	7.00446	6.21092	5.56615	3.28599	10.5645	13.8383	8.18638	8.00996	4.41229	11.0374
	evm.TU.supercontig_12.210	6.16149	4.19757	5.38719	3.57475	8.76123	2.8003	7.86413	9.55143	9.98543	5.07714	13.0504	8.05467	2.75778	2.67601	6.52238	3.6854	6.06476	6.66025	5.51055	4.00231
	evm.TU.supercontig_12.168	2.52429	3.39872	6.28754	5.15609	4.31744	3.87602	6.866	5.95897	4.73239	6.4481	16.3588	3.98995	0.1	0.1	0.1	0.1	0.1	0.1	0.1	0.1
	evm.TU.supercontig_12.163	18.8156	11.1305	14.4473	24.9011	44.5296	69.8028	99.4023	77.6549	83.6622	127.373	121.911	113.641	1.13322	1.20981	10.1659	21.8454	3.50917	4.22798	5.43112	0.574306
	evm.TU.supercontig_12.161	24.9418	26.796	21.8134	15.0518	17.5068	19.3394	39.1682	30.6261	30.9406	22.9432	26.5648	27.9637	13.6801	16.6664	17.4312	12.9264	22.4537	23.7381	14.4612	12.9576
	evm.TU.supercontig_12.144	12.2855	11.5327	14.6577	16.9005	19.9339	7.45625	14.2018	12.3472	12.7578	7.0044	7.86733	9.48619	17.0483	18.336	18.0596	23.0819	26.0908	21.5298	11.0657	14.6823
	evm.TU.supercontig_12.102	20.7613	16.0605	20.5386	15.5417	16.4183	16.4387	33.4401	31.1926	32.7431	25.7341	27.8832	26.3736	7.24825	8.69767	12.6109	9.02177	10.6028	10.0061	13.9236	12.418
	evm.TU.supercontig_1195.1	25.6362	21.1411	30.8698	20.7881	24.3355	26.8785	32.2131	40.8823	37.6096	26.6698	29.1593	26.1978	14.56	18.6061	19.7049	17.7269	16.7582	16.842	18.7408	17.9936
	evm.TU.supercontig_119.67	30.4594	30.3779	36.9645	24.4565	25.3642	22.5555	39.1019	37.6408	35.8996	30.7387	30.0481	32.1158	30.1949	22.7269	25.5006	29.0912	27.6075	28.554	24.6098	26.0137
	evm.TU.supercontig_119.62	10.2293	11.0804	9.98543	7.91314	10.5391	6.828	13.5171	17.4302	15.5096	5.97265	13.3172	15.4662	5.24012	5.3901	9.11282	16.782	7.04776	8.82701	8.13263	7.39662
	evm.TU.supercontig_119.58	53.7849	53.9698	52.9678	43.0176	50.1097	55.5249	56.4561	62.2186	60.285	56.9937	65.9134	63.0798	49.1646	50.0109	56.3217	49.365	59.3382	51.7893	58.6953	53.5126
	evm.TU.supercontig_119.54	132.859	135.428	129.525	150.604	106.792	113.263	89.666	103.539	102.98	122.657	120.794	141.416	128.365	132.745	111.453	113.362	129.092	121.282	115.786	98.3666
	evm.TU.supercontig_119.36	78.8788	86.7838	86.4336	74.044	88.1113	98.5037	113.221	103.786	104.039	81.8156	87.39	89.4349	55.9918	56.6256	90.2878	97.6114	75.2811	67.332	78.8503	83.1283
	evm.TU.supercontig_119.31	8.85426	6.31338	9.32343	4.93334	5.94586	7.41661	22.6777	27.7453	22.0117	12.8918	21.2111	16.4936	6.21552	12.1975	6.45541	7.36866	10.2291	13.8157	8.36592	6.40599
	evm.TU.supercontig_117.37	5.47663	8.02259	7.13932	4.5684	7.3901	4.74808	10.9156	11.6392	11.2448	8.20208	9.14055	6.55304	8.13955	7.51348	5.73584	6.71379	5.87361	6.89155	4.99954	8.62479
	evm.TU.supercontig_117.36	78.6113	89.0291	82.5558	71.9928	66.0986	73.8776	117.901	112.466	110.979	97.2354	94.166	99.0489	77.059	66.6091	73.9828	81.1479	70.9376	55.4194	65.0613	62.692
	evm.TU.supercontig_116.5	118.843	123.98	112.987	95.7257	123.039	120.368	108.657	119.136	126.531	129.657	127.08	133.951	113.648	100.455	118.359	99.7672	114.563	107.217	122.504	119.801
	evm.TU.supercontig_116.41	25.6117	25.9917	28.6813	17.5133	19.3598	21.9661	32.8802	32.4036	30.8464	27.6388	21.1753	26.6084	23.8827	18.2638	19.6291	22.573	20.9542	20.1416	19.2963	19.8014
	evm.TU.supercontig_116.10	23.3088	17.7599	18.2523	17.5603	30.3605	27.2442	28.7944	23.5778	35.9995	27.5175	32.7501	33.6086	14.7373	28.0163	27.2173	15.7812	13.4651	13.2553	27.1546	25.899
	evm.TU.supercontig_115.48	161.025	117.726	122.987	121.646	156.102	121.22	251.746	207.095	214.408	136.737	147.629	171.692	104.361	141.562	154.722	129.621	130.876	133.326	229.711	150.03
	evm.TU.supercontig_115.46	38.4404	33.4631	38.9501	27.7864	32.6896	37.133	41.6376	38.9284	41.2583	33.8456	43.2952	41.2761	27.1038	29.0967	30.9913	30.5582	30.5336	34.5418	39.8634	35.8693
	evm.TU.supercontig_114.16	13.0264	12.7402	12.5022	12.1285	9.77044	10.5404	14.9759	14.7994	15.3936	14.0341	15.5337	16.1725	17.7026	11.9571	12.0487	12.8431	10.2915	12.4262	10.6312	9.76633
	evm.TU.supercontig_114.13	19.9084	20.5916	19.4522	7.93172	16.1126	14.1394	25.5746	29.9471	31.4128	16.357	22.828	21.1784	12.957	15.6432	9.27058	8.74256	10.2274	10.6034	18.6569	12.6916
	evm.TU.supercontig_1135.1	127.497	112.047	123.008	125.141	163.898	151.825	198.023	212.482	218.898	218.271	226.646	247.68	120.764	109.575	148.345	163.756	103.098	87.2964	171.308	140.666
	evm.TU.supercontig_1125.1	34.3852	33.0155	30.2451	19.5783	28.4943	29.7977	60.3301	66.4199	63.2643	37.122	55.5834	57.8254	32.4829	25.2477	26.0822	29.0016	37.0775	33.785	37.7842	32.781
	evm.TU.supercontig_112.95	68.0567	60.6648	48.6152	25.3	65.297	55.369	61.9279	92.0138	46.9103	56.4889	71.2377	51.9936	36.1473	45.6321	52.2911	40.0111	51.5368	58.4674	60.3162	57.279
	evm.TU.supercontig_112.49	89.9762	105.765	79.1305	87.7423	68.0902	65.1827	185.423	137.991	135.067	46.5629	113.538	116.956	62.3499	52.1692	56.9471	101.765	63.5965	43.7093	125.182	116.483
	evm.TU.supercontig_112.24	22.2358	20.9674	19.0931	17.9199	18.4893	18.0997	9.93444	9.07221	10.4008	16.023	15.0814	13.8328	19.1004	15.9026	18.9502	14.206	16.5714	17.7004	14.8668	15.7544
	evm.TU.supercontig_1119.2	28.761	40.5875	27.5652	27.2133	28.0273	32.4466	35.0248	32.9286	31.6408	31.9944	35.8181	32.8646	24.624	23.0168	30.1229	30.5663	25.4516	28.8683	30.3662	30.1718
	evm.TU.supercontig_111.6	33.1557	20.7012	33.719	84.3984	81.9772	94.4736	109.353	84.4623	89.3925	103.005	94.8114	98.2249	31.2869	29.8985	74.0589	94.0688	39.3021	35.2726	64.0471	36.5759
	evm.TU.supercontig_111.33	38.8169	39.434	35.185	32.2633	44.1137	42.1626	84.1283	68.7417	64.6915	90.9784	78.9557	73.8608	34.5469	47.1354	35.4004	29.406	47.4287	41.5952	25.6801	22.3297
	evm.TU.supercontig_111.2	29.68	37.1008	28.5701	21.3972	33.6943	37.067	46.6099	46.7778	42.1567	39.8121	46.3483	56.2341	26.1355	34.993	33.3586	23.2651	30.0279	31.8184	32.0298	26.1379
	evm.TU.supercontig_110.17	56.1852	56.3189	48.9418	34.3558	57.6431	57.9189	71.5397	70.3507	80.9584	56.515	88.6361	90.935	34.0383	43.0227	61.9509	69.5194	56.7851	54.0833	75.3395	61.283
	evm.TU.supercontig_11.33	16.473	16.756	15.4714	14.5644	11.8494	15.9457	20.3034	19.1381	16.3703	16.0649	18.8185	17.5812	15.4404	9.20665	12.2798	11.4967	12.7011	12.5107	13.8608	14.1196
	evm.TU.supercontig_11.16	233.757	146.102	206.672	57.4324	143.785	124.213	195.251	258.888	240.963	172.155	165.257	166.835	132.459	148.926	63.1621	76.3487	145.707	128.915	124.651	118.29
	evm.TU.supercontig_11.155	442.059	742.412	538.497	530.274	445.094	307.947	1002.5	790.087	877.98	1101.68	754.417	738.446	150.557	218.112	373.841	498.373	794.565	643.641	245.219	237.667
	evm.TU.supercontig_1084.2	7.23209	12.3216	7.71318	7.20192	3.69667	12.5534	11.2211	13.7244	11.9083	11.0682	11.0397	11.6928	3.28663	6.33526	9.47477	9.72128	9.23181	5.37856	2.17569	7.21755
	evm.TU.supercontig_108.62	82.083	74.8335	59.2555	89.9699	51.7526	59.317	33.7194	36.1513	33.827	24.5196	25.6418	22.5474	78.6301	64.2438	76.186	61.2573	92.4465	63.5952	106.599	88.9159
	evm.TU.supercontig_1077.1	60.242	67.0468	71.6384	55.0684	79.7119	76.3023	74.3171	84.5217	77.8657	91.1037	84.957	85.2037	61.2273	52.9495	67.0371	75.4033	58.7427	59.0791	69.8392	67.578
	evm.TU.supercontig_1076.1	284.459	244.265	238.218	266.163	265.703	265.114	121.395	175.181	155.444	243.832	193.574	202.574	234.478	273.525	279.882	227.19	399.659	352.871	354.541	307.129
	evm.TU.supercontig_107.84	532.914	305.91	446.9	373.789	583.412	521.671	658.981	652.34	711.113	602.853	692.457	695.797	495.966	549.032	370.567	452.145	510.791	486.799	691.452	639.571
	evm.TU.supercontig_107.81	34.8251	37.5907	34.8554	63.2931	61.5896	57.2375	63.7577	65.563	67.3891	67.7051	72.5487	75.1555	24.7199	18.0912	50.5876	51.9083	40.1398	37.6985	38.2613	39.6167
	evm.TU.supercontig_107.79	34.188	25.6088	41.9293	195.437	232.5	139.078	224.37	141.836	162.53	237.261	191.336	280.455	5.589	11.6516	102.543	134.262	58.5722	29.4003	90.6288	37.1861
	evm.TU.supercontig_107.51	36.5932	29.3675	35.5375	19.7339	25.1177	22.6529	47.3522	55.3179	54.0485	34.0059	45.5609	36.492	17.3849	14.7958	21.4179	24.2207	27.2285	27.3607	24.4286	25.9129
	evm.TU.supercontig_107.5	123.951	106.414	130.218	132.952	127.661	165.401	224.685	217.443	226.492	170.015	126.493	135.121	70.4451	100.823	131.403	129.913	183.8	154.124	91.0729	104.359
	evm.TU.supercontig_107.24	12.2674	12.7086	11.0818	5.79561	6.30862	5.95784	21.4037	17.7504	18.3355	13.2338	14.1174	14.2388	10.6639	4.33594	7.61525	6.31768	15.0875	4.85509	4.63395	3.67893
	evm.TU.supercontig_107.128	18.5663	19.2225	18.7016	19.4059	14.0514	18.4914	3.58035	5.19727	4.68839	6.03764	3.57133	3.95905	9.54344	3.42883	27.7368	26.8797	13.7371	9.75928	11.7386	8.35303
	evm.TU.supercontig_107.12	25.0758	21.0011	0.1	0.1	0.1	0.1	63.5093	0.1	33.2879	0.1	66.8867	59.2134	27.2804	0.1	0.1	0.1	0.1	25.995	0.1	0.1
	evm.TU.supercontig_107.102	21.1146	20.1602	22.1307	24.4576	22.9598	21.8298	29.7482	31.9362	32.1411	27.466	26.2878	30.1099	22.6235	21.9535	21.6151	25.3748	22.9832	22.6232	25.0456	21.36
	evm.TU.supercontig_106.77	48.6244	60.4691	51.3463	38.9631	46.6649	53.582	46.2503	59.5886	50.8202	48.8156	62.399	54.6042	36.7843	35.904	35.1003	34.7931	28.0869	24.3426	49.689	46.1278
	evm.TU.supercontig_106.75	29.5116	30.6499	28.9862	26.7012	29.6174	28.6134	32.1979	30.1257	27.8938	36.5767	35.1798	30.8808	28.7258	23.3915	28.8957	32.4225	30.1918	25.3702	23.7889	21.748
	evm.TU.supercontig_106.26	20.8673	30.1171	23.9437	20.1435	21.7171	20.5188	29.2121	26.2006	32.3117	27.2467	31.9535	26.2233	17.0585	24.5667	15.6071	19.9311	12.9333	20.1034	19.8587	15.1189
	evm.TU.supercontig_106.17	13.5258	26.4979	19.2047	11.0556	18.5571	21.4711	45.6256	38.5672	40.5044	24.8212	29.5633	32.7659	11.5776	17.7217	20.5428	13.6573	23.9909	19.7603	16.1276	5.93222
	evm.TU.supercontig_1057.1	4.60307	4.35532	3.93101	4.39347	4.58015	7.3961	10.7239	9.01444	8.81788	11.0713	13.9134	11.3992	0.197347	0.1	3.8297	2.7226	2.44735	1.53442	2.13245	0.831403
	evm.TU.supercontig_104.78	101.556	54.9314	81.6691	126.583	178.282	135.459	179.403	154.764	170.323	181.008	154.979	199.752	81.1928	82.1477	98.0704	101.615	78.2306	71.8387	87.2615	68.7379
	evm.TU.supercontig_104.56	3.78019	6.593	3.15345	2.21954	4.7498	2.20045	3.01607	8.15231	6.8051	2.75945	10.1472	5.98698	3.72426	1.75855	4.40439	5.19085	2.91014	3.5319	5.13259	1.63306
	evm.TU.supercontig_104.54	27.7469	31.4832	16.3845	26.2274	22.7967	32.8848	39.8314	29.726	39.6089	44.3333	48.6954	43.1481	11.408	13.9679	25.2229	20.0474	34.5341	27.7872	9.85077	20.2686
	evm.TU.supercontig_104.5	46.6411	52.7841	52.2661	17.5816	39.0869	23.325	115.924	114.547	104.37	60.3993	59.6152	71.9565	46.3222	36.5977	42.0329	48.8675	71.3813	38.8258	33.4846	45.729
	evm.TU.supercontig_104.38	69.1799	59.1309	59.9982	50.9006	48.3791	68.9882	69.8987	60.8458	67.8252	52.1684	84.4424	93.6166	50.4292	59.9629	59.1487	36.5362	58.0748	55.0162	63.5649	52.3207
	evm.TU.supercontig_104.3	43.7615	38.878	44.7363	43.9877	56.1366	46.4677	90.1546	98.1468	90.6314	69.5114	71.2399	76.3647	51.168	49.7509	58.2666	71.4772	46.4744	54.9737	63.377	50.6963
	evm.TU.supercontig_104.108	54.5771	42.7515	46.9616	36.9145	54.4565	37.6513	21.7197	31.9551	33.4506	25.3905	24.7684	17.9766	62.7534	68.1599	71.0757	49.2024	75.3038	69.2684	63.0725	66.9837
	evm.TU.supercontig_103.83	1.98353	3.43211	2.42904	2.90369	4.40946	3.34785	3.84796	3.91368	4.8659	6.15531	5.21906	5.20951	1.4101	2.7001	2.92927	3.05245	2.14829	3.0241	3.67001	2.70885
	evm.TU.supercontig_103.72	50.1848	43.6199	49.6494	38.2486	59.1062	53.8466	80.3503	69.2864	71.5231	63.2	76.5856	66.6621	43.4351	44.3848	48.323	42.9847	50.1355	50.2034	50.7006	48.2397
	evm.TU.supercontig_103.70	39.1723	47.9072	45.8321	46.2825	42.3507	49.0453	52.2099	46.4981	49.0112	47.7839	49.3446	43.3146	38.5174	38.7232	46.7913	38.3715	42.8536	43.3291	43.853	45.1303
	evm.TU.supercontig_103.59	51.0288	41.3636	48.4453	86.6056	79.3621	72.4343	176.022	191.983	185.122	98.907	126.335	106.635	5.32736	8.77484	33.1165	30.2596	34.3551	27.7858	36.4176	42.7242
	evm.TU.supercontig_103.55	25.5092	16.0492	32.0188	17.0599	19.2023	28.2675	96.1832	108.951	101.805	94.6949	98.4527	78.6254	1.86713	0.1	13.4295	4.56623	0.1	0.1	8.2039	4.38371
	evm.TU.supercontig_103.34	174.245	274.199	227.616	194.028	234.571	225.417	322.757	237.626	285.054	259.783	249.663	280.018	53.9363	74.942	265.637	175.409	167.774	177.225	227.124	205.641
	evm.TU.supercontig_103.100	22.2203	23.4425	26.2169	13.5932	30.7312	27.9201	31.76	34.3333	28.6615	30.275	31.332	27.3375	25.5434	24.8116	22.1449	27.3724	27.6226	28.6391	27.1715	26.7359
	evm.TU.supercontig_101.40	65.7729	77.3442	67.3316	61.1878	55.4601	62.4158	79.0946	83.0714	88.5257	66.4172	61.3583	63.6135	50.2121	58.9131	63.4897	56.1676	57.6291	52.3661	41.9017	50.1995
	evm.TU.supercontig_100.29	52.3661	24.6116	66.5423	36.7236	70.7541	83.5433	140.092	106.362	134.077	120.314	110.927	121.285	37.048	103.714	83.8851	74.6223	93.1952	114.259	60.1069	47.6162
	evm.TU.supercontig_10.34	165.729	171.283	174.107	135.717	141.915	155.618	178.869	175.232	170.831	177.329	178.976	204.062	130.419	153.206	136.244	124.51	154.868	142.426	164.784	129.321
	evm.TU.supercontig_10.173	85.9116	98.1839	89.8325	62.1197	89.8298	79.9096	39.6558	34.6764	38.6687	30.1941	24.8355	31.5739	36.8057	37.9274	57.5325	70.4553	98.7038	87.0651	46.9359	41.2206
	evm.TU.supercontig_10.155	9.88737	10.9429	8.67299	10.5531	10.6579	15.8839	15.7688	20.0876	15.8209	17.0089	23.2594	21.3835	10.482	13.5427	15.3264	12.6139	8.6591	8.2839	19.0068	15.0043
	evm.TU.supercontig_10.125	2.12021	1.15567	2.22838	1.77434	3.22954	2.4656	7.80314	6.26091	11.6488	2.79797	14.3234	8.48254	4.72464	5.35862	5.43368	2.01977	1.71406	4.04297	8.71429	6.93507
	evm.TU.supercontig_10.113	13.1519	20.8211	21.1057	22.5147	19.5338	16.9475	18.1191	14.7955	15.1661	18.0096	10.1622	18.016	24.8526	27.7691	17.9831	20.745	21.4113	28.1842	25.9361	13.9433
	evm.TU.supercontig_1.97	3.08885	1.11236	0.914227	2.37195	3.88279	1.23051	12.5648	4.58878	8.60962	11.515	2.52977	8.24424	1.98466	0.1	1.14679	0.1	2.68256	5.02217	1.18342	0.1
	evm.TU.supercontig_1.422	23.9398	26.4436	26.4991	25.1628	19.4372	21.7932	19.8958	18.1856	19.0619	21.0603	16.8326	22.3603	24.3097	24.3679	22.5083	23.3496	22.2523	24.8043	20.9596	18.9028
	evm.TU.supercontig_1.42	1.88774	3.87246	2.76156	0.1	4.06596	5.03205	3.36607	3.80461	6.2044	5.21032	7.71093	5.57373	0.1	0.584967	2.95126	0.1	3.37315	3.41009	0.529687	0.752708
	evm.TU.supercontig_1.337	267.659	285.05	285.468	176.611	234.275	264.364	347.197	332.807	337.476	298.435	258.095	271.36	198.245	201.13	165.369	145.944	198.538	209.719	197.412	251.212
	evm.TU.supercontig_1.328	9.48765	10.8914	8.06789	6.32757	6.36777	6.70527	4.70263	5.31016	4.63237	2.97376	3.90728	3.49609	8.41005	7.24008	7.6478	10.534	7.11557	9.83295	8.10509	9.30508
	evm.TU.supercontig_1.30	2.36839	2.21164	2.65447	2.17565	2.36083	2.33869	4.1527	2.83177	5.38645	2.70093	5.6025	3.87328	3.60629	2.54813	1.94759	4.03948	3.42668	3.95804	2.96039	3.05937
	evm.TU.supercontig_1.271	7.51852	10.427	9.24777	6.08463	7.59041	6.45893	3.34776	3.743	4.82306	1.03726	2.7454	2.49074	11.374	7.80307	6.6153	5.62832	15.383	12.6278	8.03585	11.3871
	evm.TU.supercontig_1.266	24.5812	28.2739	24.734	19.353	15.7802	22.6324	20.608	18.5901	15.5204	17.7743	18.2248	19.1241	32.3692	22.7338	25.2873	22.7283	18.7352	22.1922	27.0907	20.6622
	evm.TU.supercontig_1.257	86.7765	83.1623	88.1766	65.5763	87.2141	95.0776	143.841	130.654	126.274	91.566	106.506	120.713	68.353	74.4021	54.9946	56.3915	69.9812	68.9642	58.8872	47.5941
	evm.TU.supercontig_1.254	5.2526	0.1	1.70308	2.32641	8.74638	5.6386	26.1747	28.37	21.6289	11.2869	10.8102	5.79887	0.1	10.8404	2.15033	0.1	6.0353	7.37799	0.1	1.74593
	evm.TU.supercontig_1.212	9.8061	10.8594	15.0871	15.1265	12.239	15.562	19.8965	19.0425	14.9755	22.7038	18.9507	18.7903	11.1659	13.6969	17.8362	15.5287	9.19655	8.94814	9.50313	15.1678
	evm.TU.supercontig_1.210	7.84141	8.12224	9.0476	16.2463	14.8813	18.5949	21.1877	20.9636	18.6525	20.8969	20.5041	18.788	10.7971	11.2965	15.1207	19.0089	16.4054	20.1055	14.3929	15.3511
	evm.TU.supercontig_1.191	18.1603	20.5422	15.4222	19.377	25.8296	22.1607	30.3876	23.3626	26.1744	21.5434	24.7109	28.2755	20.2643	20.3214	21.7178	25.8339	23.0207	19.5101	23.498	25.1432
	evm.TU.supercontig_1.162	846.971	895.418	888.489	1219.22	1124.53	1213.45	1301.85	1276.14	1247.71	1222.27	1217.1	1322.18	851.4	969.62	1131.24	854.771	961.164	898.417	943.858	705.752
	evm.TU.supercontig_1.105	4.84041	4.68335	3.33439	3.11725	5.98071	6.93332	7.13233	6.37981	6.17067	2.93499	5.45671	3.73859	1.64549	1.3155	2.66725	4.94835	5.50266	3.48426	2.12398	3.85416
	evm.TU.supercontig_0.162	38.1071	51.4551	46.5822	41.6768	22.2115	30.6487	48.3485	31.1759	45.3395	51.9482	56.9979	72.2212	15.0152	13.9658	26.8035	34.8389	38.576	38.2397	46.1147	43.0075
	evm.TU.contig_47404	0.1	0.1	0.1	0.1	0.1	0.1	338.254	149.469	206.58	0.1	0.1	0.1	0.1	105.551	0.1	0.1	0.1	0.1	0.1	0.1
	evm.TU.contig_45840	6.36515	1.32521	6.98986	3.01361	6.59782	3.00313	10.4583	8.81977	11.1926	1.92725	14.1957	12.0761	4.60948	13.0508	5.5107	4.74452	3.19919	7.40675	7.05512	4.44562
	evm.TU.contig_44588	11.6877	6.77264	11.8406	11.2134	6.76967	8.07066	13.3843	17.9651	14.9887	11.2441	14.6114	8.73375	10.1142	13.0926	12.5104	11.6916	6.98066	12.0777	10.372	11.2333
	evm.TU.contig_44447	115.125	111.95	109.041	100.752	96.6003	110.926	131.29	144.802	138.47	107.02	109.721	118.689	69.8758	102.008	89.7879	102.293	99.5639	88.3085	100.103	82.7248
	evm.TU.contig_42598	30.3611	38.1625	35.1078	24.7688	43.8008	42.291	18.2411	28.17	28.8425	18.6961	24.2992	30.3472	27.2556	30.5351	54.4218	59.9952	52.7233	37.3599	48.0593	62.5868
	evm.TU.contig_42579	30.5208	38.6939	37.7106	25.1724	26.3742	37.9462	36.9152	46.0491	39.5861	46.5824	44.5744	42.1644	37.501	35.8844	34.6143	42.0603	33.4661	31.0593	29.8756	31.4776
	evm.TU.contig_42490	15.3154	9.90169	21.7539	7.38402	4.97336	11.7125	33.0582	37.159	42.9913	12.8908	40.8209	36.0283	11.3737	10.6961	9.56872	14.0336	18.6951	9.59877	14.0102	13.1369
	evm.TU.contig_40776	54.5783	60.7063	64.2919	51.9523	53.3262	56.9181	37.6473	52.0547	44.451	45.3375	39.0995	40.5843	58.5002	73.8016	51.3689	42.9354	67.4126	67.3185	58.1617	59.6971
	evm.TU.contig_40412	10.0096	8.64319	11.8791	7.61665	9.66369	6.54327	14.284	17.265	11.3608	11.4051	9.25212	13.1501	3.58514	4.71901	11.2794	7.74094	4.19158	12.6185	6.74945	9.41222
	evm.TU.contig_39780	86.7604	106.687	85.8564	164.908	243.279	162.996	200.09	237.821	223.101	193.963	211.925	186.932	58.7643	47.8459	132.301	80.5643	141.249	132.7	154.215	60.5142
	evm.TU.contig_39681	24.7637	27.5074	26.694	16.1223	29.8258	25.6655	29.0553	31.7188	26.333	19.6377	27.2176	22.0691	20.197	11.5734	22.5185	23.6332	13.0006	19.0834	17.8415	21.2692
	evm.TU.contig_39061	96.0507	96.2576	108.546	306.407	289.633	337.896	414.374	326.999	354.615	540.454	442.144	545.759	24.1194	54.5192	207.8	266.684	128.337	96.6807	198.345	80.1967
	evm.TU.contig_38612	131.147	114.301	127.203	91.4267	130.416	98.255	97.5309	108.845	89.6428	88.4592	94.2443	96.7372	113.873	136.784	131.336	117.444	118.535	130.374	113.184	122.477
	evm.TU.contig_36879	44.3717	42.58	46.0201	33.9055	31.7467	37.1355	40.5813	54.7023	47.1026	38.1839	50.2196	42.2139	30.793	30.4411	36.055	40.102	38.0104	37.7452	35.5901	37.5588
	evm.TU.contig_36802	8.77234	15.5351	11.3405	6.84237	6.43258	11.0731	12.3638	12.283	13.0049	16.4118	15.8024	15.6421	7.74323	8.27282	9.21055	7.04294	13.4803	10.8781	6.5011	11.9191
	evm.TU.contig_36424	12.6883	9.09512	9.89326	8.16742	10.4276	14.4581	21.5098	17.1782	17.2607	14.7587	16.2807	16.8434	7.12263	14.3021	10.6976	8.84421	12.4938	12.9976	13.0946	12.4716
	evm.TU.contig_35881	149.615	185.208	133.496	151.797	142.523	164.907	139.337	194.331	169.154	155.282	169.447	156.337	97.7607	69.3916	161.747	93.5045	128.098	77.0726	138.604	126.551
	evm.TU.contig_35659	6.48039	6.62146	4.63392	5.54551	4.49471	2.29359	7.17905	6.89246	8.35286	5.6602	8.50553	5.9501	6.46426	3.17712	4.23125	8.19649	4.62474	3.61751	4.87744	5.27879
	evm.TU.contig_35206	12.9026	10.2297	12.6506	12.3672	8.22299	20.4065	18.7044	23.4744	23.7732	13.4551	17.4717	26.7455	16.2706	15.6728	9.05464	26.2464	12.8048	6.38868	18.0059	13.2686
	evm.TU.contig_34894	37.299	30.263	31.7426	40.7892	41.3149	42.7423	28.5367	29.5451	30.8385	32.2471	30.5335	32.8536	55.0723	49.0486	37.3517	41.6387	51.7665	44.2947	38.6583	39.249
	evm.TU.contig_34724	8.80261	4.39272	4.58011	5.57567	9.55078	10.7045	8.633	13.1922	13.7953	5.53266	10.3309	8.5499	5.75796	1.95566	6.20231	3.03018	4.29329	2.56278	7.6675	5.31329
	evm.TU.contig_34479	0.1	0.1	0.1	0.1	0.1	0.1	456.402	0.1	0.1	0.1	0.1	0.1	0.1	0.1	0.1	0.1	0.1	0.1	0.1	0.1
	evm.TU.contig_34217	0.1	0.44788	0.1	0.1	0.45232	0.1	0.634863	0.1	0.303666	0.1	0.1	0.1	84.6582	78.6426	140.416	81.3375	23.4376	20.2927	47.8212	38.0284
	evm.TU.contig_34171	1.2099	1.92069	2.4492	6.88378	3.80573	1.10704	13.8188	7.0592	7.35311	3.50199	1.87529	5.20925	3.62273	0.478287	3.44156	6.08377	3.58787	1.74168	0.421681	0.1
	evm.TU.contig_33966	124.577	136.07	124.7	104.18	124.831	137.048	138.264	147.296	140.425	132.28	155.04	141.432	87.6987	85.8904	130.754	109.057	112.609	103.865	120.145	126.009
	evm.TU.contig_33658	27.5322	19.8963	20.4181	32.5835	33.7568	16.0076	18.9177	5.41441	12.3279	5.1381	2.55348	8.84246	80.9046	73.0427	71.4684	85.4975	38.6557	32.5659	40.7511	33.2486
	evm.TU.contig_33489.2	271.718	337.998	296.041	243.486	293.108	293.078	219.761	220.173	217.65	234.465	266.225	280.934	211.117	253.042	340.133	282.945	308.511	320.688	345.424	326.642
	evm.TU.contig_33395.2	17.1419	24.0636	22.021	22.3417	18.087	18.9182	35.5166	40.5113	37.3328	23.0957	24.3098	30.6059	8.10461	7.30686	22.6468	25.2192	12.9458	29.8044	20.002	25.7858
	evm.TU.contig_32589	50.4918	43.6895	46.4112	54.2863	58.9276	38.4902	118.976	99.7893	107.233	128.323	100.726	123.029	27.5746	17.7402	25.0636	37.6439	36.5722	28.6638	20.7748	18.4877
	evm.TU.contig_32339	2.5761	7.02113	4.19321	2.17233	2.13225	5.63258	24.0144	19.617	18.1128	48.1433	15.6491	20.2091	0.550121	0.828102	0.838409	1.43101	0.1	0.701142	0.1	0.1
	evm.TU.contig_32321	36.4732	27.1485	27.4858	44.6279	48.3403	41.1066	49.5036	61.4552	49.348	47.8976	44.8033	56.1418	36.5636	48.008	29.6405	22.1021	37.2476	35.6242	53.2748	38.012
	evm.TU.contig_30909	1.39756	3.59139	3.61291	0.1	6.34799	2.90716	6.82101	6.275	4.79556	2.46528	1.10267	3.9439	0.1	0.1	2.68731	4.61165	3.08531	1.17452	2.79045	4.25234
	evm.TU.contig_30793.1	57.6363	49.9907	67.0114	46.6092	53.8565	51.3813	53.4456	78.6208	67.037	67.4246	70.2106	56.9442	34.671	18.3228	56.73	37.2418	47.4039	51.6095	64.6669	61.1975
	evm.TU.contig_29408.2	42.7993	42.0733	46.8641	48.6512	49.5063	57.4606	97.2473	102.418	100.264	97.4556	100.319	96.2641	41.471	45.3505	53.9138	51.2181	43.3284	41.406	30.3006	27.2246
	evm.TU.contig_29215	95.8456	103.59	106.766	82.6699	80.033	95.1665	125.708	126.384	121.681	93.1002	91.3617	105.198	80.4282	61.6525	86.2768	87.7894	90.851	95.4064	78.6781	78.5015
	evm.TU.contig_29128.3	10.98	11.0003	11.1702	10.1174	8.30371	9.76634	21.4683	20.9157	24.2345	16.488	17.3646	18.3266	14.7607	10.8153	11.0832	9.75875	13.089	11.5023	13.3807	11.827
	evm.TU.contig_29045.1	66.4175	64.9212	64.0232	45.3127	53.0858	51.8517	70.5177	67.6373	66.9287	57.5252	87.8836	85.6921	64.3295	63.2655	66.4042	61.2555	68.8178	70.139	67.7854	57.3793
	evm.TU.contig_28380.1	83.464	90.7096	91.4612	50.3303	87.1592	56.03	116.403	90.9337	85.316	94.7559	86.664	81.3134	65.4103	42.3724	72.1291	40.239	46.9674	61.7172	61.953	52.1714
	evm.TU.contig_26900	12.5214	15.2787	15.7178	12.4261	19.7414	16.979	6.33123	8.01847	6.05439	12.2802	5.53997	7.932	17.6814	15.1977	16.1672	27.4967	15.6489	16.5925	12.4558	13.9847
	evm.TU.contig_26638.4	49.0738	50.9224	48.885	39.6303	40.3116	44.1712	58.8043	59.0974	59.311	53.9328	51.5839	60.4165	39.8218	41.0494	50.0343	46.4119	55.7739	50.6643	48.4477	44.9829
	evm.TU.contig_26340.1	6.67631	6.50397	20.495	11.0553	12.4619	10.9471	12.2923	28.8273	9.74049	20.0127	12.0408	22.3583	8.21955	13.8024	5.26792	8.57209	5.17972	5.13184	5.31174	16.7261
	evm.TU.contig_25278.2	4.87024	3.76517	4.58489	2.64029	4.78434	6.86663	7.46752	7.04824	6.773	6.46457	6.18026	5.16824	1.7134	2.91998	4.70601	3.4725	4.75903	3.92131	5.12008	2.76821
	CpXY49	8.41757	8.95146	10.6154	7.755	8.02427	9.89425	9.95625	11.5209	10.9321	8.20766	11.1244	9.00249	7.94412	7.77439	8.28587	8.60888	9.04384	7.05875	7.49168	9.42199
	PYCpXY7_X	124.285	118.3	126.67	92.9776	140.134	102.442	52.8303	60.473	58.4317	47.4893	52.2059	49.4517	97.6161	111.394	129.791	108.74	67.8453	64.3976	64.6432	67.9793
	PYCpXY28_Y	0.1	0.1	0.1	0.399232	0.1	0.1	9.19374	5.63736	7.97177	14.5339	15.9724	12.3526	0.1	0.1	0.1	0.1	3.06757	4.86721	7.89414	5.21115
	PYCpXY22_X	45.5589	41.4389	46.2061	22.6141	29.0182	31.3505	22.6524	23.2772	23.4483	16.7383	19.3475	18.9093	53.7736	53.718	34.0577	36.5585	28.7637	26.6852	18.7848	22.1851
	PXCpXY14_X	41.2917	29.6144	37.945	21.1693	27.8919	29.8879	15.2226	18.2205	16.9725	15.5949	15.3354	11.7826	30.1348	30.4184	32.056	22.7866	18.2322	19.192	20.0447	17.1892
	PXCpXY10_Y	2.07455	1.1482	1.9786	1.11518	1.86609	1.30371	29.8449	28.0998	27.5244	36.2162	30.2486	29.3598	0.672199	0.843184	1.27058	0.915811	22.2899	26.3034	24.996	29.5188

## Sheet: Pink
	Supplementary Table 4 FPKM values of genes in Pink module of WGCNA analysis
	Sample Gene	zhFf1	zhFf2	zhFf3	zhFf1s	zhFf2s	zhFf3s	zhMf1	zhMf2	zhMf3	zhMf1s	zhMf2s	zhMf3s	suFf1	suFf2	suFf1s	suFf2s	suHf1	suHf2	suHf1s	suHf2s
	evm.TU.supercontig_99.60	0.1	0.1	0.842213	12.1956	10.8436	7.89177	2.69317	0.897349	0.637921	10.3252	5.68364	5.45805	0.397854	0.1	12.4153	37.112	0.1	0.298552	1.96669	2.51575
	evm.TU.supercontig_97.55	54.1743	38.8826	51.4453	53.5292	60.6374	52.1088	52.4252	56.5398	62.0996	37.0754	48.995	44.2003	50.69	51.7682	48.1893	22.9755	60.3221	53.2301	52.5653	37.9663
	evm.TU.supercontig_97.16	12.0449	9.97023	9.65204	6.77852	9.94326	11.5585	8.01466	8.80505	10.7026	11.9148	10.7404	17.3865	3.95427	8.87772	8.49516	11.4555	7.96861	8.10916	13.4998	7.10368
	evm.TU.supercontig_96.49	3.11505	3.52459	3.78074	4.04632	1.33767	3.45297	3.17645	2.10088	6.16985	2.22244	3.66697	1.80995	2.82581	0.1	2.64766	9.12505	5.03541	5.51601	1.17116	2.55016
	evm.TU.supercontig_96.47	0.582078	1.38205	0.1	8.50075	5.78487	5.22777	2.56853	1.22643	0.859616	4.96756	1.46627	2.06487	12.2934	7.88628	3.61564	16.6433	2.31168	1.30894	1.32867	1.97889
	evm.TU.supercontig_96.1	6.48098	6.217	8.17228	4.90622	8.65238	7.10558	14.6245	8.76007	10.6508	7.70907	13.565	11.2491	11.4584	6.50632	8.67866	17.9642	5.9274	5.33139	9.45074	9.14088
	evm.TU.supercontig_954.4	5.75059	4.87602	5.74344	9.67121	30.3714	6.40465	4.35905	5.05779	4.99471	7.36637	25.6953	42.7113	6.43215	5.30019	15.6181	112.138	3.31874	4.04754	7.05694	7.92656
	evm.TU.supercontig_95.62	9.02421	3.99241	8.06827	3.11385	47.9309	2.26828	5.85158	26.8088	23.7179	5.93822	26.7139	55.573	4.17168	1.97768	7.19717	127.164	2.97413	3.97809	2.43757	1.66818
	evm.TU.supercontig_95.49	8.44183	10.3685	9.71646	8.35544	12.1176	10.386	11.0477	9.8683	9.98347	10.0655	12.5683	8.38214	11.3387	17.3587	9.39773	19.2299	11.9387	11.6525	10.8267	5.35712
	evm.TU.supercontig_95.40	86.6963	91.4236	96.4224	79.0665	80.1896	83.3945	73.5284	88.2419	87.1446	90.3665	80.6005	79.8984	97.7725	84.3066	76.2075	71.654	75.9271	88.7106	77.2366	85.6011
	evm.TU.supercontig_95.3	3.89737	2.94659	4.40418	1.42273	1.18365	4.35416	3.65628	3.18984	3.22577	0.51457	2.52237	0.763982	4.23289	0.1	2.46844	0.630376	3.19925	2.39332	3.23595	3.89445
	evm.TU.supercontig_925.1	47.432	45.6649	49.8467	48.541	51.4708	52.8304	53.4908	55.8239	53.9357	60.9596	58.5459	50.2306	53.726	50.3514	62.762	66.3112	49.2956	59.8513	54.1195	50.9599
	evm.TU.supercontig_92.76	20.3606	27.8601	26.4316	40.5404	36.2408	32.7894	26.3614	25.8811	24.5655	45.0201	34.7771	34.9256	20.8136	26.6666	32.1974	48.5521	22.6419	19.6414	22.0804	18.8837
	evm.TU.supercontig_92.71	0.1	3.58362	0.1	2.44446	5.3695	0.1	1.43432	0.1	2.21494	0.1	7.72834	0.1	1.66186	3.32085	6.71203	26.1249	7.3022	5.08023	0.1	10.7243
	evm.TU.supercontig_92.31	60.9553	62.2701	66.3681	54.4479	73.3437	53.1005	54.2611	64.0513	54.426	58.7784	79.6007	68.9573	53.6363	64.3623	62.41	79.1998	64.0795	65.9461	62.1754	65.5002
	evm.TU.supercontig_92.28	33.2488	33.1252	38.6542	158.473	125.007	103.888	38.2901	35.5366	32.4645	84.8697	69.5616	119.206	35.5057	54.2648	82.2393	151.73	24.2411	26.1387	42.0207	41.4792
	evm.TU.supercontig_92.26	35.2169	30.2207	35.3874	28.6002	37.345	36.2767	40.1185	39.3789	42.0056	41.2325	59.0744	51.4307	37.6966	43.7599	49.3714	49.9308	35.2654	42.3923	37.5458	45.62
	evm.TU.supercontig_92.105	215.674	193.649	238.125	173.375	109.412	191.532	297.377	245.1	265.735	191.584	128.3	97.9127	261.212	152.494	162.956	127.43	223.086	232.536	203.948	241.243
	evm.TU.supercontig_91.69	10.9257	14.8211	11.5152	8.35303	6.00747	9.79389	12.0618	13.8192	14.6466	4.30228	7.90765	7.33469	12.4869	6.6196	6.08564	1.75571	7.76252	8.17801	12.5675	6.00059
	evm.TU.supercontig_91.66	9.45505	0.1	0.1	0.1	0.1	0.1	0.1	0.1	0.1	0.1	0.1	0.1	0.1	0.1	0.1	48.4937	16.3947	6.82778	15.5618	0.1
	evm.TU.supercontig_91.17	45.9693	45.3071	55.9917	131.462	313.778	102.621	36.6417	72.2214	60.8815	171.758	311.195	404.72	26.8587	33.6998	213.396	432.06	40.2771	41.1225	117.735	54.5097
	evm.TU.supercontig_91.16	67.6684	108.766	83.235	95.7567	349.157	0.1	18.4015	83.2001	40.2506	113.333	370.324	331.23	0.1	8.72974	171.648	180.903	8.90363	68.4307	0.1	0.1
	evm.TU.supercontig_9.94	8.93277	10.9686	13.8037	12.7628	15.1966	16.8752	14.6636	14.3195	15.3043	16.9769	14.9441	14.3546	11.205	14.0521	16.013	19.5801	10.5707	11.4437	15.4097	16.0051
	evm.TU.supercontig_9.79	174.604	229.585	243.29	323.766	464.627	309.019	442.835	209.587	163.359	503.229	633.831	556.464	29.8419	22.5532	176.494	1182.59	152.618	239.073	102.083	27.1417
	evm.TU.supercontig_9.50	6.02947	2.86811	7.02027	5.89028	9.16046	10.8071	6.47935	4.41055	5.59408	4.51742	8.50794	9.68244	1.44629	9.37798	5.71664	11.414	7.83568	3.69221	2.48616	5.13847
	evm.TU.supercontig_9.374	40.0015	30.044	42.4047	26.3235	59.1527	35.3151	43.226	51.391	47.5792	31.244	57.1804	66.8353	50.6723	59.4914	41.7445	89.979	66.846	51.9804	48.123	51.7333
	evm.TU.supercontig_9.36	3.1084	1.0795	3.57575	2.36652	5.4157	2.68533	3.70879	3.81429	2.03771	5.12453	3.91122	4.80464	4.88817	3.40829	3.51221	8.2209	1.98697	2.4039	2.4123	3.82639
	evm.TU.supercontig_9.349	11.9207	0.1	0.1	0.1	43.4882	0.1	0.1	10.8214	7.13013	0.1	14.0552	12.8286	4.81184	0.1	12.0727	38.5292	0.1	5.83944	12.2718	19.3665
	evm.TU.supercontig_9.309	2.38826	4.89066	4.44633	3.66182	5.48098	3.08139	7.69208	3.98963	7.27286	4.2211	6.10958	7.78933	4.46251	4.16831	5.97352	7.13471	4.54183	3.78418	3.21676	3.23636
	evm.TU.supercontig_9.271	239.083	234.586	255.05	213.701	225.589	245.828	226.212	233.372	231.964	170.055	139.356	168.008	267.063	244.429	258.162	186.224	221.225	234.308	228.653	251.579
	evm.TU.supercontig_9.104	62.0641	45.8596	60.5618	47.5221	83.2622	47.6061	49.9595	54.1372	55.7326	53.1388	76.2896	67.0865	54.5524	62.1612	75.2725	174.022	64.135	61.2756	60.323	59.2931
	evm.TU.supercontig_9.103	116.482	97.5177	88.5578	168.402	191.313	145.014	99.9725	112.289	104.878	145.546	182.594	204.525	91.937	144.585	176.554	324.493	154.786	145.791	212.581	173.189
	evm.TU.supercontig_9.1	18.2371	21.4816	22.1892	14.9533	23.6459	21.5014	19.4632	18.97	18.218	17.709	17.7191	20.2845	16.4226	17.2329	23.3001	33.4973	13.1582	12.9767	19.269	16.6692
	evm.TU.supercontig_89.42	45.0665	24.1496	36.1749	49.7004	211.366	36.5108	18.3834	44.9636	42.1554	95.3737	214.598	278.604	29.1741	43.3232	102.591	310.645	30.8011	38.6071	57.5689	35.346
	evm.TU.supercontig_89.41	25.7814	33.9136	22.9933	9.73514	32.5344	9.54572	22.1075	21.6983	31.5144	11.5484	62.723	105.59	15.651	0.1	27.0558	116.219	11.2584	2.47698	0.1	0.1
	evm.TU.supercontig_887.4	19.2005	31.4031	11.9262	0.1	0.1	0.1	47.5636	13.3041	8.59019	0.1	0.1	0.1	117.293	97.2716	0.1	248.44	45.2899	19.9933	0.1	0.1
	evm.TU.supercontig_87.96	3.84405	3.45215	2.79878	5.4683	5.04462	4.54567	3.32683	3.06196	4.10245	7.9685	2.9561	3.75021	2.46346	0.1	4.1926	11.538	2.97014	0.617476	0.952181	1.41346
	evm.TU.supercontig_87.37	40.9712	48.8759	41.302	41.046	45.4196	48.5863	46.2139	62.1214	52.2928	50.3398	64.6212	79.4578	30.4688	42.6471	35.7294	68.5602	29.9327	33.3209	26.7123	23.1937
	evm.TU.supercontig_864.1	35.8616	29.6194	33.4003	40.0763	52.1817	36.442	38.5992	46.1106	40.644	51.1938	59.2333	62.3312	29.5191	41.0634	42.7804	81.3379	25.486	31.1407	36.1422	43.0824
	evm.TU.supercontig_86.74	74.0734	68.7135	70.4412	59.566	72.3817	61.3398	68.7444	92.1762	85.8384	69.9125	93.6233	81.4493	74.9687	87.996	67.5891	91.3624	84.7149	82.5974	68.1539	70.2254
	evm.TU.supercontig_86.65	30.8715	78.7595	37.4511	48.2212	56.99	54.4613	49.407	50.4055	47.3684	94.9077	76.001	80.2707	33.219	18.6707	104.338	140.478	38.011	37.0025	44.0967	60.2225
	evm.TU.supercontig_86.64	5.4646	7.13078	6.57983	10.3084	7.53078	10.813	9.879	11.1367	12.6378	26.8576	22.0973	24.6198	6.58967	8.47038	37.1793	68.5824	9.14632	8.74669	13.886	17.832
	evm.TU.supercontig_86.62	97.6415	22.3802	34.3122	115.202	126.416	165.077	50.7549	48.2735	37.3839	68.0319	60.9845	109.22	8.08581	16.2002	155.431	245.969	122.387	78.4092	160.158	83.121
	evm.TU.supercontig_85.57	60.5719	44.5384	56.1267	56.4355	99.2268	70.9046	84.9937	80.9176	77.8554	69.6355	89.0021	90.019	59.0215	58.9009	85.3826	108.477	76.2581	82.0855	82.3935	79.5213
	evm.TU.supercontig_85.115	3.16179	1.02491	3.33216	5.75604	7.81542	7.65386	5.54898	3.83964	4.06451	9.67111	7.1912	4.91997	4.88878	4.28554	8.69164	14.1672	1.71375	7.08279	3.31724	4.95772
	evm.TU.supercontig_83.80	65.3706	37.2716	51.0184	149.998	276.344	88.9087	31.1133	67.6615	63.5476	175.24	210.831	412.878	35.0116	65.649	187.036	486.693	40.5441	44.4885	69.8069	37.619
	evm.TU.supercontig_82.23	44.905	57.489	50.3414	46.7191	90.8411	43.0348	52.6954	68.409	64.7772	71.1195	132.562	152.416	38.8762	48.5514	86.6022	194.31	40.7755	48.3565	47.2799	50.5036
	evm.TU.supercontig_817.1	121.925	158.448	117.176	129.867	102.844	35.9034	156.128	69.8471	149.689	152.563	158.612	89.7068	179.021	125.969	152.481	0.1	118.11	109.01	103.963	108.951
	evm.TU.supercontig_81.146	3.39913	2.28326	4.06014	1.70574	5.38457	6.46539	3.46187	5.35686	3.32145	6.14446	5.73924	8.21027	2.71064	0.657437	2.51605	6.95624	4.35138	7.02094	4.67537	0.874468
	evm.TU.supercontig_81.145	3.61398	4.77896	6.02469	6.89233	6.82707	8.1868	7.82246	7.15382	11.2013	8.62836	13.0371	22.8395	0.734683	4.82399	8.73323	4.44632	7.58776	6.38751	5.91312	4.05524
	evm.TU.supercontig_81.142	6.59638	5.26086	6.49561	7.79907	8.35303	7.16444	6.66533	6.04688	4.99314	6.16244	6.26905	5.58591	8.62914	5.44997	5.85779	11.0591	4.0774	3.65783	7.39039	7.13331
	evm.TU.supercontig_81.109	114.151	72.3767	96.8982	113.351	262.285	95.3629	59.0884	131.357	103.113	126.192	226.324	379.091	54.7753	67.5456	163.712	411.876	79.1096	65.9228	104.824	59.9376
	evm.TU.supercontig_80.62	33.4724	24.6084	30.1794	14.5871	34.5606	41.6278	28.8681	15.5265	25.4227	36.3507	27.4743	16.8775	18.4652	16.4425	27.1707	2.98153	39.8785	25.424	27.7859	16.4106
	evm.TU.supercontig_80.110	109.786	102.561	107.821	152.788	187.368	144.78	101.544	103.324	109.819	164.814	180.989	177.711	130.454	102.293	142.777	226.402	118.789	90.0663	151.601	122.971
	evm.TU.supercontig_80.109	24.3999	23.979	20.7308	21.1165	36.356	20.5082	28.6394	27.961	19.3842	25.4416	32.324	31.0049	21.4678	36.2127	32.401	50.6293	17.5151	19.222	33.8461	23.3608
	evm.TU.supercontig_8.94	11.8224	7.91002	11.5254	11.0506	20.6108	12.3571	7.62717	8.70346	8.12698	10.3903	10.4885	18.1188	11.2972	14.8814	17.8546	44.8524	10.1247	12.5757	11.9983	12.484
	evm.TU.supercontig_8.323	5.87489	7.20735	5.32613	7.56767	9.65691	10.6207	7.96321	9.29363	8.13176	12.0307	10.2097	10.739	8.88079	15.0846	8.74059	13.5921	7.05283	8.5584	9.65115	8.35076
	evm.TU.supercontig_8.284	15.5913	16.0064	16.7484	11.6816	18.5571	9.39177	12.587	14.7822	13.172	11.872	35.456	28.9967	29.9419	37.1055	37.065	83.9546	25.1707	33.9593	22.9542	14.4562
	evm.TU.supercontig_8.277	162.147	158.659	156.652	191.755	347.977	260.942	190.54	205.371	202.261	278.726	368.79	370.294	226.434	208.449	329.73	493.217	203.795	191.842	236.964	232.928
	evm.TU.supercontig_8.270	0.1	5.28204	10.4439	0.1	0.1	8.20169	4.05389	7.07069	6.37624	5.09382	17.8773	8.44423	0.1	0.1	23.2219	25.6005	2.18685	4.30378	7.87764	12.4896
	evm.TU.supercontig_8.240	103.537	89.1654	61.0915	121.446	246.117	153.658	121.888	79.1961	109.954	128.649	170.817	262.023	161.04	112.219	189.418	320.758	127.752	97.5694	107.451	103.321
	evm.TU.supercontig_8.232	4.47213	1.8371	3.50218	3.68327	4.24982	2.75762	2.19635	2.67274	2.12573	2.34531	4.77034	1.89317	1.06728	2.18503	3.29413	23.1109	4.00462	4.78097	1.58561	1.69889
	evm.TU.supercontig_8.148	45.0507	49.3473	44.4399	44.2363	89.6164	49.9359	56.594	69.9108	54.9278	62.0291	64.1167	48.522	29.126	46.6016	55.6306	116.221	55.5185	57.4846	56.333	35.7926
	evm.TU.supercontig_796.1	39.1876	25.6571	25.7029	21.623	43.2956	24.8945	49.9102	47.9457	44.4852	32.8636	50.6546	59.3042	40.6936	38.6521	41.7229	87.5208	38.56	33.0943	20.9954	25.1956
	evm.TU.supercontig_79.60	15.0368	16.8619	14.3486	31.6022	29.551	21.8033	14.3612	18.6721	17.5185	25.5686	34.6184	32.4234	21.3188	15.1183	33.4069	76.7926	19.9147	20.3223	22.631	18.0767
	evm.TU.supercontig_79.54	9.62478	5.43509	8.70533	6.79709	11.1995	9.12673	13.8349	14.0264	14.8057	11.7327	18.7818	14.846	4.81831	6.65417	13.6282	16.9718	6.1329	7.31119	12.7868	7.68366
	evm.TU.supercontig_78.74	165.309	169.919	160.267	166.117	136.156	155.888	153.66	159.639	164.287	159.396	145.653	154.511	191.137	158.58	156.334	141.222	157.756	156.058	162.423	162.223
	evm.TU.supercontig_78.53	80.988	35.1389	101.489	0.1	0.1	117.641	53.3297	54.8519	177.917	166.407	0.1	114.924	21.0453	108.057	325.894	346.116	149.974	140.349	231.679	0.1
	evm.TU.supercontig_77.99	19.2025	33.6073	17.7764	18.5959	15.9706	22.2283	4.67637	3.84371	4.29254	6.23678	9.23533	21.1378	8.44473	8.64418	14.3764	37.2194	4.93635	3.64855	5.9692	2.65624
	evm.TU.supercontig_77.68	1.17291	0.451807	1.23483	1.40634	7.94768	2.03909	1.99323	1.62719	2.15998	1.73772	3.85891	5.34544	0.1	0.831797	5.65446	14.2433	0.712934	0.326821	0.409702	1.0367
	evm.TU.supercontig_763.1	32.5167	28.505	47.8801	91.5078	100.412	81.2795	57.2301	67.5845	58.1964	75.0416	82.5099	106.114	79.2273	55.4219	88.3984	103.319	74.9983	67.1232	73.1328	54.8525
	evm.TU.supercontig_75.70	158.28	95.6986	0.1	0.1	0.1	0.1	366.363	68.1051	137.096	0.1	532.518	0.1	146.713	0.1	0.1	733.196	208.535	113.991	0.1	0.1
	evm.TU.supercontig_75.37	21.2744	16.0492	20.8472	17.0599	0.1	11.367	9.25078	9.02219	17.0509	14.1141	6.24704	5.91669	17.7713	14.6089	2.76589	0.1	13.1776	9.05635	5.5026	17.2348
	evm.TU.supercontig_75.15	6.0441	6.07181	7.08018	10.5053	8.96717	6.60798	10.85	9.59849	10.8791	8.16383	11.2834	11.663	7.25711	7.39249	15.2888	19.8364	8.84755	7.9205	7.68288	11.678
	evm.TU.supercontig_74.84	1.94682	0.1	1.21593	10.3601	47.022	5.81093	0.1	2.50215	0.91008	5.32539	16.2001	51.9106	0.1	0.1	17.8901	47.9298	0.1	0.769464	3.7485	4.69691
	evm.TU.supercontig_74.15	42.1764	29.8621	41.0396	49.7295	155.288	26.2495	35.2005	49.7085	42.5661	24.2365	136.945	202.704	48.4068	59.8735	86.157	329.098	51.1026	59.7274	38.7845	26.1053
	evm.TU.supercontig_73.86	9.12387	9.43482	5.95353	5.14595	5.07867	5.09958	7.286	5.08934	5.90911	6.43056	5.41112	3.6647	1.59077	6.47198	3.28483	2.5244	2.79546	8.33954	6.808	7.39158
	evm.TU.supercontig_73.82	13.9579	10.1451	11.5133	15.8132	12.5233	14.3644	13.8024	15.2357	14.8678	14.8806	16.6022	18.1229	12.3972	13.737	17.7611	23.8802	8.42362	11.7699	15.8411	18.3376
	evm.TU.supercontig_725.1	0.1	21.0011	0.1	0.1	0.1	0.1	0.1	0.1	11.1626	0.1	0.1	0.1	0.1	0.1	0.1	88.924	0.1	0.1	0.1	0.1
	evm.TU.supercontig_718.1	413.497	431.053	260.075	0.1	845.565	256.383	610.001	318.283	240.349	407.674	284.003	502.737	268.919	524.398	231.977	762.621	353.63	291.886	253.851	0.1
	evm.TU.supercontig_71.62	35.8548	118.461	63.2169	149.038	130.977	94.7058	29.8575	28.0904	26.1824	182.368	69.0741	119.61	26.3831	35.5026	147.143	288.049	21.7846	19.6596	24.5922	18.3758
	evm.TU.supercontig_71.30	6.43864	18.5645	7.45491	0.1	5.95001	0.1	25.8883	11.144	16.7991	25.2759	22.703	10.6479	7.93785	15.9869	4.99324	40.2742	12.3406	8.20901	14.9034	0.1
	evm.TU.supercontig_70.90	11.7949	5.22286	7.40884	6.39228	16.2855	5.59575	12.829	15.526	12.5816	6.59737	9.40857	11.2609	6.18823	12.3469	14.0403	48.7624	15.8687	12.5045	6.41989	4.35428
	evm.TU.supercontig_70.16	148.73	146.307	144.252	300.654	335.617	252.397	166.248	174.774	173.231	247.42	203.278	244.542	183.853	141.747	235.962	349.033	158.587	159.854	185.826	195.82
	evm.TU.supercontig_7.60	13.2081	7.88658	11.4382	15.1964	19.2856	15.2172	21.0229	21.1843	17.1037	16.1067	19.6551	15.196	9.81493	11.9483	19.0543	26.8295	10.8885	14.3483	14.5865	14.4521
	evm.TU.supercontig_7.52	0.1	15.7516	11.9262	0.1	0.1	0.1	0.1	13.3041	17.0804	0.1	0.1	0.1	10.7539	0.1	0.1	62.185	22.6949	19.9933	0.1	0.1
	evm.TU.supercontig_7.246	20.1626	21.7252	20.0974	14.0418	14.7345	20.1355	17.1573	23.3111	19.8025	18.2339	17.9522	13.0153	20.5594	22.726	17.9493	15.7202	24.2639	25.519	13.5647	17.0302
	evm.TU.supercontig_7.234	19.5719	18.0587	7.33003	7.02832	6.79686	14.7278	15.188	11.6344	10.8129	6.62799	7.46715	4.51377	8.55192	5.79052	3.26611	5.63641	6.39561	13.2315	9.17178	10.2603
	evm.TU.supercontig_7.219	40.0859	43.2952	29.5981	33.316	37.2065	35.1461	32.7208	28.1908	29.3108	33.9673	37.9598	39.3503	21.5251	35.1887	35.1157	42.8238	30.5716	33.8631	23.9901	22.121
	evm.TU.supercontig_7.218	22.8441	26.4042	21.8267	25.9388	24.5967	23.7652	21.6598	21.4133	22.1191	23.8083	28.4582	34.8539	21.436	23.2123	26.9643	41.8901	18.6718	21.2107	19.06	18.9364
	evm.TU.supercontig_7.152	11.5738	9.88824	9.74835	7.62441	16.1765	10.5112	16.193	15.202	17.6992	14.8402	15.1762	19.3577	13.1969	11.9529	12.738	25.8178	13.0425	10.083	8.65154	8.46901
	evm.TU.supercontig_7.112	8.44536	12.4446	7.54576	3.57888	0.1	7.02509	4.8494	8.31271	5.66149	3.01298	7.54434	2.47613	8.71019	3.11539	3.30779	0.1	6.21935	8.84006	11.1609	6.96752
	evm.TU.supercontig_7.104	0.1	23.2803	0.1	0.1	0.1	0.1	35.2693	18.9741	48.7522	0.1	0.1	67.404	14.9221	75.8136	0.1	101.264	0.1	0.1	0.1	0.1
	evm.TU.supercontig_69.81	47.362	59.2297	64.0375	67.8416	104.253	77.5247	74.7838	85.9822	69.8029	73.776	104.727	122.057	57.1421	52.0349	94.7927	90.5322	71.8442	68.5906	80.0859	43.3153
	evm.TU.supercontig_69.47	7.47155	1.78347	8.63386	4.43192	11.9026	2.02763	0.284681	2.38472	1.9224	1.45717	5.29312	9.63632	1.27234	3.89151	3.57429	18.8788	1.78225	2.29146	3.17869	2.26423
	evm.TU.supercontig_69.15	59.1175	12.6852	50.1898	54.3932	87.4197	32.4962	9.67238	54.093	43.5137	63.657	115.943	199.07	5.4333	24.1813	51.6198	89.7999	16.368	10.9503	20.712	9.05745
	evm.TU.supercontig_677.5	8.00713	4.89277	9.04551	4.7799	25.8128	5.08051	10.2894	18.3417	14.4074	11.074	35.1356	32.1901	10.0441	8.96629	18.9532	108.278	13.7969	9.36231	5.78177	4.70601
	evm.TU.supercontig_672.1	7.55288	1.46337	5.15794	5.95324	17.6404	7.41885	7.10721	8.30191	8.40927	9.97672	25.5435	28.7067	3.44491	4.00748	8.79449	22.1752	3.92799	3.23378	6.88721	3.15669
	evm.TU.supercontig_65.78	44.445	46.3671	49.2276	65.0479	74.243	61.171	50.9197	49.9061	48.5084	68.3858	73.7481	76.5948	43.6209	35.5834	78.7368	112.303	33.8844	45.2213	56.1281	41.2644
	evm.TU.supercontig_65.68	39.3879	46.0978	48.4015	23.181	40.5341	38.2814	37.4457	44.1686	45.6229	44.7034	41.9235	46.0745	37.2394	36.1099	34.8917	26.4215	45.1381	41.7369	42.8207	37.9716
	evm.TU.supercontig_65.40	24.6005	30.3254	24.3698	31.1979	31.7772	25.556	28.8782	31.767	30.4898	32.2257	39.3994	40.9682	30.55	29.2395	28.6263	36.4623	22.552	25.443	28.1199	28.9637
	evm.TU.supercontig_65.13	12.7982	8.88253	10.4772	11.2128	10.0202	6.58379	6.52819	9.96118	7.70824	6.49169	8.63592	5.01703	12.474	14.963	7.07104	5.36655	11.1856	7.96773	9.41991	11.5254
	evm.TU.supercontig_65.106	13.7617	1.23119	7.39493	10.1407	108.466	9.49954	3.14852	22.4017	14.7999	20.4001	103.021	107.8	1.18079	9.32506	46.9759	286.763	10.3723	13.3445	11.2282	6.56327
	evm.TU.supercontig_65.100	66.0406	59.4297	69.6254	65.2167	54.8602	67.4425	73.7206	71.6953	76.0955	70.9562	68.343	61.2616	71.8507	77.6875	71.4772	65.2037	74.0192	74.061	69.0626	70.051
	evm.TU.supercontig_65.1	0.1	0.1	0.1	1915.98	1977.49	0.1	0.1	0.1	766.355	0.1	0.1	0.1	0.1	0.1	0.1	2941.75	0.1	0.1	0.1	0.1
	evm.TU.supercontig_64.92	7.98723	11.3323	5.48911	13.4553	11.3977	10.0712	10.3985	20.2276	21.913	28.9249	21.9179	17.2449	13.8862	14.1944	15.8721	26.3678	14.7189	7.54283	3.28893	0.1
	evm.TU.supercontig_64.50	14.0215	12.8335	11.3495	10.8324	10.3674	18.4357	11.8403	10.3011	12.4084	3.94429	5.05015	4.82899	11.787	9.85056	7.22881	24.5315	11.8878	15.9808	7.4213	11.5518
	evm.TU.supercontig_64.43	28.3703	15.1733	27.9118	28.9529	34.5852	13.5262	38.26	56.5847	58.5726	26.5479	54.1607	53.5778	6.93522	10.0184	19.9001	64.3345	8.90033	18.5351	11.1294	5.88442
	evm.TU.supercontig_64.42	12.0033	7.3239	10.575	3.82864	18.1792	4.54155	19.5745	19.1902	18.9936	12.2753	9.58649	15.2582	1.46745	3.00273	11.6379	25.1429	8.17623	6.86202	6.48559	3.36566
	evm.TU.supercontig_64.41	1.18212	2.26717	0.681947	6.81155	10.7832	2.32078	7.33338	10.9178	8.25862	8.52907	13.5392	10.7107	8.9884	2.27705	17.0675	57.3409	6.31248	10.4684	6.48559	12.0741
	evm.TU.supercontig_64.154	36.0464	36.4798	33.5994	38.8445	38.389	33.678	34.3167	34.7244	35.7838	41.5947	41.249	35.2265	31.145	36.0433	38.1835	42.1301	31.8947	34.6926	38.527	33.2905
	evm.TU.supercontig_64.152	0.659696	0.1	1.3054	10.2175	18.1227	8.6003	0.1	0.759608	1.43565	11.8304	11.6605	19.8911	0.1	0.1	37.6849	47.3853	0.742861	0.1	2.32197	0.1
	evm.TU.supercontig_64.141	43.2065	41.9994	47.0601	38.6457	42.0136	46.9852	44.3906	44.2262	43.8336	44.7123	45.6774	42.4113	43.7378	40.6887	46.3731	52.2862	42.9963	41.9461	42.1524	45.6367
	evm.TU.supercontig_64.140	297.722	386.533	328.336	345.477	336.498	359.341	251.421	284.544	286.014	237.588	227.12	287.665	204.368	186.253	349.285	485.821	210.152	215.775	290.31	330.077
	evm.TU.supercontig_64.115	92.6597	115.295	94.1107	333.839	214.6	133.674	98.9649	86.1633	90.0253	198.881	120.124	201.623	122.08	134.629	201.328	331.475	67.4907	56.2542	125.965	82.4774
	evm.TU.supercontig_64.11	31.7872	37.5865	33.0675	43.1141	31.2577	36.2091	27.9095	33.6101	33.209	36.1613	44.1928	42.279	45.8751	33.1266	45.6511	48.1129	38.1062	38.1786	34.2531	35.0027
	evm.TU.supercontig_631.2	32.9156	33.3082	33.5162	21.5442	47.3463	24.4725	47.1999	54.9948	57.5213	34.6897	69.0653	69.2702	13.0927	9.4642	27.0019	68.3649	26.9508	26.4742	17.2358	16.3051
	evm.TU.supercontig_623.2	0.1	12.174	0.1	0.1	0.1	30.496	0.1	10.4875	20.1753	37.8444	67.4135	30.2028	0.1	25.9892	0.1	45.3008	0.1	10.6124	0.1	0.1
	evm.TU.supercontig_621.1	18.1822	14.9182	14.886	17.3402	30.0199	19.3925	16.6883	33.0867	26.9025	37.3418	40.5506	36.8833	11.3561	13.0215	20.1211	31.4191	13.7105	11.5325	15.1481	11.1141
	evm.TU.supercontig_62.87	2.89918	1.16113	2.17835	4.10044	10.2558	3.13114	1.72825	1.92521	2.82935	2.2718	3.01094	4.89205	4.41003	5.40237	3.6529	13.5983	2.49292	2.78441	1.74176	1.23808
	evm.TU.supercontig_62.86	9.38173	5.70482	7.89168	7.79289	13.0861	6.25488	11.5204	12.2332	10.6891	7.26689	13.2867	12.0708	11.3625	10.6531	9.50303	17.8861	7.75153	8.18343	5.99802	5.78076
	evm.TU.supercontig_62.35	4.80304	3.98065	5.5357	12.6702	15.5755	10.0058	1.98142	5.38277	5.92506	16.3075	14.7059	12.6657	9.87945	6.77757	10.4755	24.6772	4.92762	7.30097	8.03918	8.66905
	evm.TU.supercontig_62.28	3.78443	6.90768	6.76516	22.1324	18.0733	14.4947	4.59103	2.64835	3.82188	23.0327	9.95672	12.3869	6.63611	5.09401	17.4046	24.8821	4.73863	3.50895	9.00004	3.48177
	evm.TU.supercontig_62.16	27.5441	18.453	32.4435	53.02	65.297	50.3445	39.445	26.3611	29.0778	37.6926	46.6131	59.7776	18.1237	30.4547	38.0572	75.9311	51.5368	31.3682	36.2297	42.0313
	evm.TU.supercontig_62.11	7.02845	0.666194	2.83964	3.7107	42.8588	2.39592	0.1	4.50975	5.22438	2.03951	35.0998	93.1175	1.75159	3.65615	17.8267	128.831	4.30203	4.50619	3.03353	4.15665
	evm.TU.supercontig_62.105	11.5281	8.52342	10.5598	7.00697	15.3793	11.0901	10.8692	13.4277	12.4384	11.0992	16.7626	14.8175	10.4676	10.7472	9.65897	13.6452	7.96081	9.58542	11.6293	8.42035
	evm.TU.supercontig_61.39	53.2117	36.665	50.1282	82.3446	150.349	80.9832	33.2175	57.6272	55.1006	88.6104	164.032	206.936	40.8815	41.9299	94.3453	244.418	38.6708	36.665	73.0751	56.0614
	evm.TU.supercontig_60.93	15.9908	22.3094	18.1493	14.7513	23.444	18.0154	22.2558	18.924	19.7619	15.0502	22.0947	29.9692	8.63193	11.3066	17.82	49.3586	12.677	15.7609	13.9774	14.5057
	evm.TU.supercontig_60.60	67.5941	65.1505	64.4093	78.8861	189.674	88.8216	56.5383	85.9237	74.7812	82.5831	174.207	125.94	57.4306	58.2836	137.758	236.532	77.6963	73.4152	94.3052	81.0048
	evm.TU.supercontig_60.25	14.087	7.69596	15.1222	9.28131	21.8738	17.6215	17.652	10.4309	15.6784	17.8372	15.8057	13.7236	5.33855	11.232	12.295	24.952	11.9912	8.3113	6.1457	17.5979
	evm.TU.supercontig_6.398	14.3004	27.9229	30.5188	43.1029	83.2265	48.6754	13.3336	21.9375	16.804	37.1604	73.7044	74.7209	8.83722	26.5947	23.246	132.478	43.9725	5.49675	58.473	46.651
	evm.TU.supercontig_6.365	77.7482	73.4346	68.5528	62.6673	91.3845	78.5524	85.5538	90.6945	82.3882	90.3335	100.757	101.248	91.0338	86.6774	88.9084	90.7328	87.8803	90.6977	77.2686	85.7432
	evm.TU.supercontig_6.345	21.0696	28.8257	19.7917	22.5323	42.1837	24.3181	28.0699	26.5381	30.687	34.7843	44.9568	55.2492	20.3066	16.9915	27.9644	68.0809	15.5154	16.3106	19.8416	19.583
	evm.TU.supercontig_6.310	83.9222	66.2548	73.8453	113.983	160.097	87.8958	75.2175	90.4642	91.8403	106.736	144.273	155.634	58.737	49.7082	94.6752	237.714	57.996	77.1298	66.2305	67.736
	evm.TU.supercontig_6.28	6.9978	12.1504	10.4772	19.9573	24.5036	11.6267	9.66389	8.02416	8.18376	27.7212	14.8956	10.8446	9.87945	9.14703	13.88	38.4288	12.4373	7.83438	10.9732	9.70772
	evm.TU.supercontig_6.237	77.0629	101.336	88.0365	89.842	99.7134	82.6272	54.6333	74.6138	55.4125	65.7365	105.795	95.504	60.4091	86.2791	113.153	98.0235	69.8291	65.934	98.6912	58.9252
	evm.TU.supercontig_6.148	0.1	2.03234	2.43185	1.17012	1.28655	3.29382	1.58735	1.81214	2.99645	2.78873	6.95803	4.47983	10.9199	6.74464	7.97434	22.3138	8.33089	0.689662	8.26234	6.4207
	evm.TU.supercontig_6.147	11.3633	9.58139	10.1499	8.40533	15.1989	11.7076	11.841	9.76131	9.92715	10.9505	12.6739	12.0571	5.949	9.73394	10.6311	16.4971	8.41938	8.55117	9.53791	11.4005
	evm.TU.supercontig_59.35	50.4652	36.2812	45.9886	43.4002	70.764	55.6793	56.1934	57.5527	64.272	49.2203	99.5859	101.566	94.3102	97.1827	78.2976	125.461	43.4179	44.2178	48.2342	52.8632
	evm.TU.supercontig_58.88	19.5739	18.5731	25.4109	54.9424	79.3294	42.8746	33.2958	32.5332	29.2578	49.6031	84.7092	109.923	28.8407	18.8431	88.8355	209.159	19.2382	21.8269	42.2678	34.9931
	evm.TU.supercontig_58.136	3.14248	4.18152	5.3582	5.29624	8.71025	6.12323	4.50066	3.70451	3.50864	7.71599	6.54625	15.9896	3.94178	2.53879	12.7645	29.1662	9.19367	3.13036	7.52236	10.2603
	evm.TU.supercontig_57.52	0.1	1.24277	0.1	23.5409	6.63433	3.44914	0.97795	0.594525	0.600507	4.99672	0.1	0.360953	5.09936	6.97675	17.0736	42.3186	0.1	0.1	0.34688	0.1
	evm.TU.supercontig_56.64	15.6629	10.5459	18.9684	20.6443	34.2385	15.3547	20.3495	21.5684	18.2539	16.9446	25.7896	35.4687	31.1212	24.2859	32.3729	47.5981	17.8962	13.7617	13.5942	9.19175
	evm.TU.supercontig_55.97	58.3725	45.011	52.3034	55.404	84.2161	62.0497	56.9759	68.4921	75.4272	63.7411	95.6713	109.487	41.779	59.6933	57.6432	99.6232	55.8818	46.9848	62.1901	48.8492
	evm.TU.supercontig_55.94	3.24165	4.28945	4.03791	12.9832	6.40586	6.49288	2.78906	2.55848	3.00258	8.18918	7.68128	11.0026	0.1	0.1	17.0179	24.1395	5.50917	8.39706	10.3122	7.40457
	evm.TU.supercontig_55.74	39.6523	23.7728	30.3347	94.4983	171.348	56.03	29.0186	69.3066	62.4294	118.692	201.776	226.968	57.7267	60.2569	94.2919	268.616	52.5635	39.9997	28.14	35.661
	evm.TU.supercontig_55.65	27.3178	23.9365	26.1083	35.7956	81.9256	43.6816	23.6246	34.2877	34.0213	51.3127	93.9351	109.278	37.6899	37.2943	57.1097	87.8162	22.1974	23.91	35.1	29.8596
	evm.TU.supercontig_55.56	13.1478	1.60733	9.77366	17.4117	58.2938	30.7885	12.82	16.2385	18.3727	33.7609	52.0814	63.481	26.0738	28.4383	34.3001	58.2169	15.1863	27.3137	35.0265	23.2377
	evm.TU.supercontig_55.41	90.6797	55.0736	78.1928	111.278	251.425	101.035	83.1842	88.3519	106.131	130.01	181.851	239.091	74.2928	63.639	134.765	249.173	114.931	128.323	153.607	123.41
	evm.TU.supercontig_55.178	17.1752	16.9911	18.7898	17.6347	17.2159	19.4575	17.3179	17.1567	16.8165	16.7975	18.2075	19.8113	18.2307	18.9647	19.0558	20.6638	15.0276	15.702	16.5322	18.1369
	evm.TU.supercontig_55.161	0.1	5.05143	0.1	0.1	4.41712	0.1	9.5489	0.1	1.60048	14.1884	4.26914	11.8587	0.1	0.1	7.33161	12.0885	6.10113	6.83959	3.75046	0.1
	evm.TU.supercontig_55.150	28.6942	24.6428	28.0567	469.298	352.799	207.417	33.3397	36.7781	39.3682	223.996	241.96	414.362	41.7996	41.7554	300.19	498.408	36.5002	38.8176	126.235	132.161
	evm.TU.supercontig_55.140	1.8529	0.722941	1.60715	2.50993	4.74379	1.74947	0.578206	1.17433	1.67138	2.65518	3.96084	4.73326	4.76582	1.19461	3.39976	7.54299	1.19055	1.3198	0.802512	2.47841
	evm.TU.supercontig_55.104	90.8612	96.7834	83.4797	96.6781	119.008	112.809	103.552	103.656	107.16	106.569	143.236	158.221	115.412	129.52	105.21	162.342	105.525	109.29	129.378	104.98
	evm.TU.supercontig_546.1	58.7887	58.3036	55.5926	60.6233	118.092	64.603	66.7465	103.841	81.5331	86.1723	110.689	132.217	60.7022	49.4061	94.6574	144.035	77.5442	73.191	88.6039	66.8315
	evm.TU.supercontig_544.2	11.7777	11.1946	11.5254	15.7936	12.2535	16.3577	16.3415	13.6173	13.6919	20.1406	22.3875	25.1178	9.62707	10.5742	18.3395	22.8877	5.93403	9.59983	10.248	13.4179
	evm.TU.supercontig_535.2	107.579	105.92	113.476	77.8854	85.5519	97.2103	107.436	99.8581	105.651	96.1341	102.768	92.9744	97.6778	102.663	96.795	69.749	100.654	97.5581	97.8482	103.929
	evm.TU.supercontig_53.148	20.2795	24.5328	22.7278	26.189	23.7021	18.5276	38.1157	36.3359	38.5439	25.8876	26.9792	41.3648	28.5868	28.943	28.1221	53.8239	16.4197	16.7879	9.65302	10.3786
	evm.TU.supercontig_53.122	1.77413	0.1	0.1	3.75144	0.1	3.73225	1.9287	0.1	1.55227	9.08043	0.1	0.1	8.44693	2.22919	0.1	11.5612	3.97916	0.1	3.58582	0.1
	evm.TU.supercontig_52.6	2.37601	6.27231	5.06384	8.21738	7.826	4.71672	8.01567	4.66261	3.80766	4.46947	5.0629	2.47613	5.84013	6.13078	4.37705	13.0568	4.47096	1.97287	3.41828	3.53376
	evm.TU.supercontig_52.39	136.12	142.547	136.42	117.242	182.88	120.97	122.385	129.89	132.401	154.186	185.137	233.909	96.2917	135.132	155.25	251.243	125.868	136.954	157.772	140.09
	evm.TU.supercontig_52.29	5.53922	3.23496	0.461123	3.94354	8.0461	5.59768	2.51215	4.78635	3.78575	6.52715	9.06726	5.6897	3.54806	2.40806	10.464	20.6314	5.15551	5.54117	12.2582	8.71092
	evm.TU.supercontig_52.156	5.02196	5.62213	3.81106	10.2266	14.5272	8.44833	5.75782	4.08675	4.58267	10.3252	6.27139	6.30406	4.86567	5.22681	8.39395	14.0923	3.04414	4.86524	4.63339	7.34725
	evm.TU.supercontig_52.132	1.88193	5.22267	6.23604	4.11136	0.1	4.08675	2.05451	0.1	0.1	0.1	0.1	8.31353	0.1	0.1	15.2683	18.9299	0.1	1.48757	0.1	6.19571
	evm.TU.supercontig_52.129	30.4496	28.5676	29.2779	29.3729	25.5481	30.4762	31.6645	27.4892	31.0603	29.2417	33.8019	25.3913	25.1215	31.3299	24.3602	17.9653	36.5082	25.3239	25.2411	27.5816
	evm.TU.supercontig_52.127	5.8826	3.72932	4.70861	6.0967	7.70159	6.55052	5.19122	4.60022	4.61617	5.52466	9.91311	7.33587	4.05539	3.89198	9.30653	13.8118	3.96963	3.66807	8.86738	9.36218
	evm.TU.supercontig_51.86	86.9526	91.5911	90.1991	90.9512	89.3459	96.4608	89.5469	77.5599	82.1985	87.0998	80.4092	74.8529	84.4275	82.8129	92.245	76.3464	88.3575	97.8097	96.8316	96.1185
	evm.TU.supercontig_51.49	5.39517	8.38668	19.4155	0.1	0.1	19.066	12.661	0.1	4.82856	0.1	0.1	0.1	0.1	6.33456	0.1	28.6356	0.1	18.9838	0.1	0.1
	evm.TU.supercontig_51.116	7.48944	0.1	17.409	6.62018	14.7979	0.1	2.86217	9.86884	4.45225	7.94949	0.1	13.2735	0.1	0.1	24.6411	50.1476	0.1	7.56282	0.1	0.1
	evm.TU.supercontig_508.5	1.98946	2.41773	2.29911	2.84744	3.60809	2.57897	2.08712	2.56057	3.1863	4.58942	3.32698	2.60309	1.70556	3.71803	3.38694	4.707	3.56911	2.0698	2.24928	3.83596
	evm.TU.supercontig_503.1	11.3019	7.06724	7.07918	11.8223	23.8127	11.788	8.10589	7.88407	10.6747	5.93879	10.2711	24.245	21.9661	3.32085	17.7321	40.9963	10.1831	9.06442	6.82278	21.3486
	evm.TU.supercontig_50.7	72.8253	71.2828	72.4904	80.9309	63.1592	69.9602	81.91	82.4521	81.1713	67.8336	74.2815	69.164	69.6611	81.6273	59.0836	60.2205	71.442	81.2025	64.5747	83.0694
	evm.TU.supercontig_50.19	1.6088	4.71285	3.55425	4.96391	14.3711	5.21327	3.64546	3.52913	4.14786	10.008	19.8059	9.85878	10.9611	2.50384	5.8092	29.8492	1.5362	1.16418	1.25294	0.971071
	evm.TU.supercontig_50.166	35.5221	17.8098	36.0429	76.1784	177.581	64.1485	20.0571	46.6144	36.1384	91.7384	199.007	271.012	29.3514	41.1471	135.504	321.34	31.7859	26.1058	65.3128	41.0117
	evm.TU.supercontig_5.39	28.6387	11.9431	37.8602	54.1267	38.9106	43.9324	18.1505	21.3502	30.4823	12.0522	42.9424	50.1485	7.67249	51.3109	97.5202	91.6572	18.9958	45.6158	42.2051	37.4028
	evm.TU.supercontig_5.334	13.6534	8.49394	8.47274	40.4718	76.8523	20.6454	10.2756	16.6818	16.8252	37.5466	88.9589	134.884	10.2343	13.8231	54.7289	180.289	14.5951	12.7733	21.2883	11.673
	evm.TU.supercontig_5.324	107.005	70.4333	85.1831	44.6919	128.425	54.2753	72.7529	126.209	126.636	54.4039	111.595	134.174	86.3214	96.7718	66.8654	168.074	105.135	96.1668	87.9822	70.2871
	evm.TU.supercontig_5.316	9.38248	9.82864	9.06704	13.3225	21.3906	12.7661	12.6244	13.3254	12.6607	16.9164	16.45	18.1185	10.7978	8.10677	18.5422	30.5985	14.6417	11.3769	14.7224	13.8643
	evm.TU.supercontig_5.296	33.6216	34.6716	36.5806	29.2342	38.026	34.6599	33.4376	34.0289	31.8403	30.2867	41.3543	43.3106	28.4995	26.2219	33.7419	42.4495	30.3762	26.0045	31.3447	25.7622
	evm.TU.supercontig_5.289	38.5859	27.0546	39.4707	39.4337	69.9515	32.0344	36.8248	24.0794	23.0247	40.2996	75.2771	134.831	50.8317	35.4203	51.5016	218.393	25.9266	54.9006	47.3948	26.1737
	evm.TU.supercontig_5.275	121.611	110.783	106.844	110.654	102.666	101.654	96.7742	109.819	110.062	109.341	103.575	96.2124	101.298	126.716	115.422	85.1264	120.788	109.117	117.82	111.367
	evm.TU.supercontig_5.248	5.87545	4.40137	3.66817	4.82126	11.4182	5.08332	3.39916	5.69426	4.44902	5.20786	13.9188	13.4789	5.16977	6.63109	8.3821	28.7265	5.49399	6.88748	3.04651	5.28372
	evm.TU.supercontig_5.247	3.29045	2.20947	6.90266	10.9028	11.3814	8.25563	4.97189	7.02109	5.6984	12.3628	10.9324	6.33175	7.17071	6.57436	9.38033	16.5761	14.2577	6.1281	7.42762	9.76764
	evm.TU.supercontig_5.246	54.708	54.1923	51.034	30.2898	90.2422	35.7055	52.7857	68.2663	66.2789	43.9914	105.063	147.271	37.7467	50.2785	60.6537	200.536	48.5469	53.3617	35.161	30.3076
	evm.TU.supercontig_5.239	0.1	0.1	12.1603	0.1	0.1	0.1	23.5732	13.7536	4.53975	21.2563	19.3576	0.1	0.1	53.0093	33.0221	78.8322	11.6549	14.3422	0.1	0.1
	evm.TU.supercontig_5.215	206.926	149.524	180.119	327.191	605.463	308.379	200.166	231.812	233.135	371.303	689.238	712.406	235.706	209.595	499.177	1016.63	226.684	209.71	305.104	233.846
	evm.TU.supercontig_5.142	17.6585	30.7265	17.7774	54.8854	52.2362	24.2366	19.5657	23.7266	23.2926	44.9202	40.306	47.1435	25.8606	26.8375	59.6568	99.1583	17.3482	18.6137	17.3533	13.4316
	evm.TU.supercontig_5.139	2.25668	7.7321	2.61233	24.9266	20.2481	13.7918	4.99974	3.71751	4.80491	19.1746	15.9286	32.2799	8.49668	11.487	26.7823	55.4157	2.01205	1.12119	3.73737	2.24651
	evm.TU.supercontig_5.12	19.9566	15.1244	18.3849	21.1967	56.9393	20.9659	16.0479	25.3826	23.0597	31.2071	44.6492	48.0766	20.5649	24.429	55.0224	83.7593	21.5731	24.568	40.091	36.6399
	evm.TU.supercontig_49.9	11.9111	42.8709	29.6619	74.6645	21.1451	32.469	15.3159	15.4478	29.3902	22.8257	25.5082	38.1415	4.98142	7.53473	66.1514	195.951	50.2802	70.0271	31.1881	14.2615
	evm.TU.supercontig_49.85	7.52834	13.5269	8.44317	9.36658	13.4168	6.33802	9.05663	11.8748	12.5351	11.4649	14.2721	18.8318	7.40564	15.63	13.4424	21.946	11.4628	13.5905	10.7479	8.8173
	evm.TU.supercontig_49.8	34.7541	77.0799	70.9004	216.207	183.064	160.819	74.5581	77.132	82.311	197.312	150.048	165.26	27.8658	58.9925	222.775	473.145	153.628	94.2706	145.129	97.0872
	evm.TU.supercontig_49.5	6.9324	16.7872	8.7511	31.173	28.352	24.0973	6.05296	6.03519	5.67124	48.614	14.3339	15.9449	3.28417	4.1494	22.4975	54.3379	4.26076	2.60901	3.97578	4.38995
	evm.TU.supercontig_49.34	46.6168	60.848	48.2638	51.1027	94.3691	51.2271	42.6225	68.997	63.0415	71.2828	67.0769	91.0759	31.8053	30.2275	69.7647	92.0244	53.4117	57.7459	57.6627	51.7569
	evm.TU.supercontig_48.64	22.9848	19.5299	24.1087	24.9584	14.4896	16.3226	24.0436	16.0369	16.9891	19.8106	8.40049	14.0266	17.9564	8.61719	29.1734	36.7322	12.3873	20.0386	15.0265	13.4186
	evm.TU.supercontig_48.233	3.43195	6.38367	5.87967	14.7251	13.0514	6.88603	2.17345	7.24833	4.93318	6.22493	7.37543	12.0523	7.66889	0.1	10.8311	17.2325	3.93401	6.7154	3.81647	7.27658
	evm.TU.supercontig_48.174	92.2016	75.4446	69.7383	137.137	152.887	115.519	48.7623	61.907	51.0508	125.55	99.7775	138.272	100.074	106.092	118.45	167.774	69.3487	77.3417	91.3644	76.8551
	evm.TU.supercontig_48.136	28.7822	36.9582	28.1073	46.9788	71.9241	32.8943	35.1023	36.4984	39.6688	66.5098	97.9381	114.496	25.5853	26.7435	50.7321	140.217	23.3186	25.4826	24.2657	28.7384
	evm.TU.supercontig_47.62	73.468	78.4088	75.3597	150.974	164.949	109.591	93.1188	80.3831	84.7907	62.7725	108.978	129.957	95.5092	95.6798	132.953	175.465	80.5146	82.825	102.157	65.7242
	evm.TU.supercontig_47.5	13.0644	20.7123	8.03904	26.1481	57.4031	49.9953	7.91012	26.9685	11.6683	30.7831	27.7197	99.3015	15.0471	60.3132	0.1	74.6366	22.8114	9.23955	48.4687	37.8258
	evm.TU.supercontig_468.4	1.23608	3.06607	0.698004	0.992029	4.96141	0.761592	4.46586	3.73009	5.43226	4.57162	8.93583	4.78703	0.1	1.91734	5.86466	10.8409	4.85355	5.8883	2.8473	1.37365
	evm.TU.supercontig_46.90	14.013	22.9531	13.9081	40.5504	87.6118	38.0605	16.6022	8.27616	12.8312	49.0527	39.8516	97.9926	42.7046	35.9981	79.7238	171.82	13.0015	15.2639	20.3909	18.3432
	evm.TU.supercontig_46.9	66.4095	79.3943	71.6114	69.3941	66.879	75.7737	78.165	73.3698	76.7075	76.4424	74.3324	87.5716	78.262	65.9382	74.4002	95.5881	67.9917	55.4136	63.1651	56.3938
	evm.TU.supercontig_46.81	36.4299	40.1468	34.0279	36.342	42.514	41.4553	55.2157	59.0343	52.835	45.9641	58.1084	55.9727	39.2372	36.5827	50.158	66.7056	45.6075	41.1756	43.1462	49.698
	evm.TU.supercontig_46.38	1.36215	1.76022	1.43878	2.84503	5.67563	2.81762	3.29273	1.90702	4.24226	5.0174	8.73579	7.19943	1.70104	0.1	4.32362	12.6723	2.98643	3.56004	1.58818	1.79182
	evm.TU.supercontig_46.25	14.3328	13.1285	14.5364	16.0843	15.6551	15.2113	11.4821	16.4394	18.0354	16.1679	21.4089	23.8133	13.3497	12.8755	12.9635	23.7295	17.4096	18.7374	11.4977	10.4708
	evm.TU.supercontig_46.20	85.399	70.0055	64.5642	202.069	209.633	157.724	154.298	164.819	197.329	278.714	278.492	327.781	127.248	131.422	179.626	292.27	98.3806	115.306	94.0989	95.7429
	evm.TU.supercontig_46.183	14.7176	24.1431	22.0592	17.8129	16.827	24.4202	14.3436	18.4053	16.6805	16.3367	10.0374	14.6699	16.148	12.2218	25.1212	26.8295	16.2834	14.7447	18.895	19.0067
	evm.TU.supercontig_46.18	30.6793	24.2781	29.9836	42.0075	59.2915	42.7237	45.1141	52.3578	49.6247	41.5803	65.9252	85.4516	65.8558	66.8028	72.7321	105.594	44.8751	33.221	39.1403	29.3568
[truncated: 409 more rows]

## Sheet: Turquoise
	Supplementary Table 4 FPKM values of genes in Turquoise module of WGCNA analysis
[truncated: 4,992 more rows]

## Sheet: Blue
	Supplementary Table 4 FPKM values of genes in Blue module of WGCNA analysis
[truncated: 4,176 more rows]

[truncated: 3 more sheets: Purple, Green, Brown]
