# Supplementary material for: Methylation related genes affect sex differentiation in dioecious and gynodioecious papaya
Source: Hortic Res. 2022 Jan 20;9:uhab065. doi: 10.1093/hr/uhab065 (PMC8935930; doi:10.1093/hr/uhab065)
Supplement: Web_Material_uhab065 [file web_material_uhab065.zip › Supplementary_Table 5.xlsx]

## Sheet: Supplementary Table 5
	Supplementary Table 5 Details of methylation-related gene expression patterns changes in different comparisons
	Gene groups	Gene sub-groups		Gene names	Gene IDs in papaya genome										FPKM
						zhFf1	zhFf2	zhFf3	zhFfs1	zhFfs2	zhFfs3	zhMf1	zhMf2	zhMf3	zhMfs1	zhMfs2	zhMfs3	suFf1	suFf2	suFfs1	suFfs2	suHf1	suHf2	suHfs1	suHfs2
	Genes involved in methylation	RNA-directed DNA	(A1)	CLSY2	evm.TU.supercontig_19.123	30.0543	30.9902	33.7455	15.7877	23.3738	30.3705	33.7203	36.6308	34.0085	19.7511	30.7537	24.0221	16.2779	24.5093	23.2552	19.976	19.8656	18.9018	21.4186	22.3763
		methylation		CLSY3	evm.TU.supercontig_76.2	11.3365	9.25343	10.4151	8.02274	6.3058	7.12738	15.2382	11.1612	10.5857	9.14549	13.2307	10.4598	9.68126	8.81291	7.20921	8.33279	7.65495	7.7244	8.21152	6.90038
				SHH1a	evm.TU.supercontig_109.7	13.8487	0.1	17.2513	0.1	0.1	0.1	0.1	75.5964	60.9152	0.1	0.1	67.404	0.1	0.1	0.1	0.1	99.5006	9.59889	0.1	0.1
				SHH1b	evm.TU.supercontig_109.8	7.2761	14.4432	8.35489	4.97912	6.23851	11.1663	12.7258	6.7102	9.01801	8.85228	11.1688	8.58964	2.69187	8.36374	10.8649	25.7431	11.2765	9.51052	13.3582	15.3316
				RDR1a	evm.TU.supercontig_2.176	102.78	86.2454	82.8331	134.557	166.963	158.466	115.396	114.391	118.662	157.533	180.34	153.989	89.1369	63.0106	147.222	115.597	73.9901	65.4276	108.677	73.096
				RDR1b	evm.TU.supercontig_2.177	73.6398	70.9445	76.2324	79.6287	78.066	98.0359	77.9559	88.5364	84.5616	84.3217	111.631	117.719	73.4668	83.8202	80.4045	74.7411	59.4179	57.7433	70.6007	50.6079
				RDR1c	evm.TU.supercontig_2.178	81.3918	45.8323	76.2765	48.2212	57.6593	68.9576	74.7649	76.6286	66.8532	57.4434	96.5843	91.3713	56.4603	53.955	51.9432	59.5656	42.2234	53.5318	55.6747	30.1612
				RDR1d	evm.TU.supercontig_2.183	81.9202	80.0493	88.5756	203.685	152.841	214.654	160.769	166.971	153.775	195.258	208.097	186.558	49.96	52.0033	149.351	145.167	47.0019	49.0227	96.7503	76.2415
				RDR2	evm.TU.supercontig_124.30	50.4655	61.9411	56.1924	62.153	59.7529	58.9604	51.9903	54.3357	53.1369	63.9339	63.5215	63.839	44.9397	42.9717	59.8895	54.6524	42.9894	42.7607	50.674	50.6661
				RDR6	evm.TU.supercontig_117.8	30.8798	29.4417	33.6248	25.7438	36.0491	29.3626	27.81	28.6301	30.7763	26.3076	36.1796	26.9445	42.1824	43.8159	46.0124	39.2294	46.1317	50.1834	39.2826	45.2474
				DCL1a	evm.TU.supercontig_57.73	19.7012	53.8881	26.6895	36.2022	4.62811	20.0338	27.4631	27.6617	15.6143	29.6007	21.9654	41.1677	13.4013	22.6755	15.2683	25.2065	22.8109	22.3011	7.7542	0.1
				DCL1b	evm.TU.supercontig_57.74	38.8127	43.5271	43.4827	35.437	22.6052	29.5794	36.265	36.3604	39.5742	33.3443	27.1792	28.7872	36.5355	38.1792	21.3221	25.3264	27.9247	30.5929	17.448	18.4671
				DCL2a	evm.TU.supercontig_123.44	14.956	14.6821	14.3096	12.6246	14.9814	8.36005	15.2734	15.363	14.1255	15.1013	15.2187	11.2601	17.2103	11.8435	22.2297	24.2171	8.84719	11.7033	16.7226	13.2447
				DCL2b	evm.TU.supercontig_123.45	17.2846	22.2825	20.2917	33.3453	28.9534	26.8799	24.0958	21.3347	17.6457	36.7495	37.5742	31.4075	21.568	13.3462	40.0891	37.9076	19.7541	21.9448	29.3852	29.4055
				DCL2c	evm.TU.supercontig_123.46	6.18229	4.9279	8.31682	10.5925	7.00472	5.29883	12.4897	8.55114	9.2781	10.632	7.28315	4.86806	13.4496	5.58338	10.9887	12.7013	5.20847	14.0556	10.0649	9.96383
				DCL3a	evm.TU.supercontig_67.83	24.241	28.631	28.3041	23.7287	32.3309	20.9708	20.3739	22.6916	20.8996	30.423	25.0794	27.1723	16.1841	19.3256	23.2225	25.8278	18.5678	19.9552	21.4336	22.2444
				DCL3b	evm.TU.supercontig_67.84	11.7609	11.5678	10.0855	7.14938	5.84705	7.84839	7.49316	9.67829	10.0412	9.04061	9.52022	8.70896	9.08329	7.66606	6.58362	11.573	6.25129	6.45071	7.69189	6.35517
				DCL3c	evm.TU.supercontig_67.86	17.8217	8.56442	11.7419	6.36077	5.37715	10.1189	10.4476	7.93194	10.6586	6.1414	12.2567	8.35676	7.74323	9.80523	5.73986	8.58582	9.16405	9.61012	2.84333	7.05239
				DCL3d	evm.TU.contig_40955	21.9962	27.9945	17.3986	17.9373	15.6356	24.5345	17.8586	14.1852	17.1903	15.898	16.6765	21.8212	22.1782	8.32507	24.2444	16.9018	11.2457	19.5017	18.5351	21.3452
				DCL4a	evm.TU.supercontig_397.1	8.09024	11.0601	15.6545	7.60487	7.85612	12.0725	8.86976	8.50691	11.9503	7.42031	16.7284	12.2701	6.43245	14.1206	14.3348	7.45036	3.52723	9.35865	14.3429	7.90295
				DCL4b	evm.TU.supercontig_397.3	15.5607	23.5843	18.1776	13.3273	22.8566	14.1715	14.5987	14.6222	16.7708	16.6828	21.9013	23.3394	24.2085	3.0595	17.5673	21.315	14.0466	10.6493	22.0517	27.1354
				DCL4c	evm.TU.supercontig_397.5	20.3024	12.1953	27.502	17.7963	11.3465	26.5321	22.0895	21.5829	12.6736	15.9702	33.9725	16.9564	14.3605	4.3712	24.6412	28.334	15.0082	21.3178	20.6052	18.8674
				DCL4d	evm.TU.supercontig_46.92	11.3019	14.0345	7.07918	2.44446	0.1	7.11282	4.10295	4.77044	12.7896	5.93879	15.3567	0.1	3.22372	8.15213	4.50802	3.81785	0.1	15.0407	2.34093	0.1
				DCL4e	evm.TU.supercontig_46.94	1.16698	1.49933	2.35692	0.424576	0.454503	0.421188	0.906814	2.22587	2.55791	0.1	0.1	0.425803	1.69367	1.45565	0.581033	1.56183	0.914301	0.902341	0.688472	0.615584
				DCL4f	evm.TU.contig_36105	18.2242	21.3464	18.1061	14.3022	10.6963	14.1386	12.9509	16.0711	18.003	15.2953	18.695	17.3168	10.8489	9.80687	19.9624	19.3255	12.0891	13.765	12.1925	16.9155
				AGO1a	evm.TU.supercontig_47.31	85.523	84.0078	88.9051	53.136	56.1406	68.9305	88.4032	89.5931	88.8197	68.6051	80.0657	71.3676	68.2227	61.4591	61.5784	47.1041	67.9246	67.1048	58.2133	60.0946
				AGO1b	evm.TU.supercontig_1673.2	113.643	107.641	134.092	66.3503	83.034	82.608	96.391	129.079	103.053	64.202	85.4413	68.6367	124.66	126.153	59.97	54.481	131.486	101.163	78.8907	72.1503
				AGO1c	evm.TU.contig_46512	151.214	163.17	161.681	106.855	103.905	120.345	141.033	155.869	156.565	110.135	130.801	122.217	138.183	127.05	102.311	97.9825	137.778	135.603	111.895	107.055
				AGO2a	evm.TU.contig_41691	12.6261	11.7214	14.2782	113.762	50.9536	79.1022	19.7905	17.9056	18.5547	52.0305	50.2033	55.0108	18.6261	19.4125	81.6561	67.46	16.483	19.7861	47.1261	37.1495
				AGO2b	evm.TU.supercontig_135.40	14.0213	12.803	14.1	7.31098	12.099	10.728	15.2419	13.6021	15.5366	13.1458	13.8665	13.2678	11.6383	12.2534	8.81542	8.28967	13.3777	11.9645	10.6095	12.1908
				AGO4	evm.TU.supercontig_26.59	113.478	107.708	112.481	99.919	113.854	124.487	108.244	103.603	104.29	120.337	155.387	134.282	82.4835	72.0925	114.049	99.151	75.1645	78.8535	112.308	105.618
				AGO7	evm.TU.supercontig_1.68	82.9729	82.4905	82.6768	37.421	53.4412	66.04	104.563	103.528	108.265	60.6685	95.6224	104.321	68.7364	73.6555	68.583	62.5755	87.0477	88.1998	79.0535	67.175
				AGO9	evm.TU.supercontig_600.1	14.0328	9.82645	14.26	6.50972	7.91634	12.0607	13.6872	11.6177	11.9396	8.57454	11.4771	10.461	12.4376	10.654	14.9268	8.57278	12.3448	11.7385	17.3598	18.3884
				AGO10a	evm.TU.supercontig_44.130	167.637	165.685	176.098	76.7085	104.029	120.311	169.573	175.872	173.847	107.41	154.22	132.326	120.778	132.492	157.114	122.081	149.847	158.852	159.552	155.39
				AGO10b	evm.TU.supercontig_75.90	105.955	87.9368	103.73	49.7354	60.0044	71.5633	99.0026	97.3005	106.065	61.7086	80.8953	76.6304	90.0026	88.5091	76.4614	75.0693	89.5934	86.5555	94.2537	109.054
				DRM1	evm.TU.supercontig_373.3	21.672	30.4685	22.5211	99.2	63.4309	49.9025	16.4303	16.8961	16.9519	80.1253	40.8631	57.8777	15.1697	13.6326	52.5503	49.6343	10.2867	9.12533	32.0165	15.0625
				DRM2	evm.TU.supercontig_470.2	12.4422	7.69479	16.2069	13.4235	14.1905	14.486	14.5578	13.8821	13.0007	12.3095	15.8681	15.3659	14.0366	13.0832	19.7041	14.5714	16.7571	20.2281	19.7271	18.3423
				DRM3a	evm.TU.supercontig_146.49	14.516	25.5504	21.3487	15.4432	22.8197	22.0539	13.6737	19.0295	14.7956	22.766	20.1319	21.2456	20.4584	16.6862	25.3072	15.0488	13.6868	17.3575	16.7227	14.6057
				DRM3b	evm.TU.supercontig_146.50	26.612	41.9986	29.1973	47.8266	58.4465	41.5545	49.0644	26.1899	27.1523	61.9132	43.5798	48.6061	20.6117	25.4989	53.0387	44.2232	35.5112	22.1893	49.7657	42.5536
				IDN1	evm.TU.supercontig_39.5	0.1	0.1	0.1	0.1	0.1	0.1	0.1	0.1	0.1	0.1	0.1	0.1	0.1	0.1	0.1	0.1	0.1	0.1	0.1	0.1
				IDN2	evm.TU.supercontig_1.418	139.727	142.462	128.693	193.998	156.412	172.1	120.447	129.625	118.2	163.855	166.678	175.106	86.3286	93.1009	222.059	165.806	120.507	114.066	184.679	166.673
				IDP1	evm.TU.supercontig_10.88	81.2667	93.4538	92.1412	89.2449	81.1652	91.8312	85.4824	98.2578	90.9467	90.8232	100.728	92.9689	56.7349	54.8735	89.6738	90.1004	80.9994	78.589	76.4055	78.386
				RRP6L1	evm.TU.supercontig_87.78	12.6348	16.5323	14.4696	16.813	17.482	15.8217	13.9031	12.2928	12.349	17.3285	21.8397	18.1127	0.463397	0.592039	0.737803	0.742749	1.64127	1.74317	0.629945	0.780957
		Maintenance of DNA	(A2)	MET1	evm.TU.supercontig_37.192	24.9227	20.6088	29.1606	6.27578	15.1529	17.4877	23.9837	28.0405	25.3725	9.84473	18.6994	13.5133	26.8666	28.8244	20.2428	15.8952	25.2705	30.1463	22.9758	28.5661
		methylation		CMT2a	evm.TU.contig_46763	0.1	0.1	0.1	0.1	0.1	0.1	0.1	0.1	0.1	0.1	0.1	0.1	0.1	0.1	0.1	0.1	0.1	0.1	0.1	0.1
				CMT2b	evm.TU.supercontig_133.1	15.0364	15.323	12.9687	13.7663	13.3836	10.3926	13.8946	12.7379	13.5394	9.88467	16.8596	13.1035	10.3291	7.07737	18.4724	10.5536	12.6325	13.2959	15.0489	16.5512
				CMT3c	evm.TU.supercontig_27.168	108.558	89.6543	109.66	30.9954	52.683	66.0929	82.1429	91.3209	88.1856	37.7373	52.1393	37.0334	84.1311	79.2668	84.5507	58.561	70.6652	77.5279	87.9925	84.9434
				CMT3d	evm.TU.supercontig_48.151	74.0383	48.4565	70.461	33.8464	50.8927	52.0933	58.706	67.5527	63.6711	32.4765	48.1412	31.9383	66.9423	73.6778	85.0823	52.7369	72.1828	67.416	74.8013	83.6324
				DRM2	evm.TU.supercontig_470.2	12.4422	7.69479	16.2069	13.4235	14.1905	14.486	14.5578	13.8821	13.0007	12.3095	15.8681	15.3659	14.0366	13.0832	19.7041	14.5714	16.7571	20.2281	19.7271	18.3423
				SUVH4	evm.TU.supercontig_70.67	56.4222	51.3452	65.6703	76.7083	62.4036	77.1394	50.2736	42.8934	43.3762	80.0728	63.21	79.1891	45.4104	37.2897	60.2413	47.032	26.2318	31.5805	59.8471	61.8414
				SUVH6	evm.TU.contig_35939	47.5062	45.6946	46.6085	24.2671	30.112	32.9535	42.9359	47.5742	46.0162	27.8111	37.0084	32.9563	44.7597	41.2683	34.8035	31.1371	41.9716	42.7258	33.5167	38.7837
		DNA Demethylation	(A3)	IDM1	evm.TU.supercontig_97.95	38.5581	39.0175	37.5852	19.6834	26.9787	28.6779	34.635	36.6634	35.4504	23.7683	28.2526	26.1164	32.5511	27.7059	28.2813	24.0723	31.5134	32.5597	29.7619	27.5882
				IDM2	evm.TU.supercontig_48.29	24.5752	22.2511	25.2219	9.89779	14.0968	12.9622	27.1914	26.47	22.8352	10.8413	18.0946	15.2378	21.2796	22.7988	12.3465	14.1184	23.6065	24.9108	16.3407	19.9327
				HDP1	evm.TU.supercontig_29.100	46.3846	48.1698	37.8878	56.7548	51.2372	60.9561	34.9909	37.8985	37.123	53.3857	57.7555	60.5215	47.3331	48.3751	52.9143	44.9905	40.704	40.4287	55.0721	53.2151
				HDP2	evm.TU.supercontig_148.5	30.9113	21.1896	31.1493	32.1649	40.8328	38.1501	28.3484	33.9936	33.6979	33.3556	36.0669	37.501	15.3966	14.5269	37.7459	38.7985	21.9672	25.7871	40.1251	37.3547
				MBD7	evm.TU.supercontig_190.31	9.95852	7.05605	9.71646	30.0642	21.1308	24.9073	12.0661	3.83494	7.65795	18.8812	12.2486	17.2778	11.6598	10.8004	24.1647	20.2109	6.74123	8.8713	21.5533	14.9952
				ROS1	evm.TU.supercontig_5.80	110.38	101.455	99.4403	80.2407	109.535	95.2935	134.441	117.966	116.205	147.476	138.771	116.209	66.0378	104.46	123.77	108.394	120.76	103.935	142.464	111.402
				SSRP1	evm.TU.supercontig_211.6	90.5761	106.96	99.1441	125.624	104.146	118.244	88.357	86.4007	85.5126	132.052	105.036	113.78	97.895	90.3193	103.391	105.316	85.7637	88.8715	87.949	80.6621
				SPT16	evm.TU.supercontig_48.210	79.5103	71.6719	84.4776	59.5209	64.7644	72.6403	71.3683	80.5914	76.8935	72.151	77.02	77.0666	83.0786	83.8779	67.556	63.7961	69.2545	72.49	66.5393	72.6801
				MBD9	CpXY20 (pair genes)	36.506	45.2612	40.2833	25.3288	21.7172	27.7313	24.3866	23.1673	24.3359	18.0608	19.4638	16.9413	34.624	31.998	28.0146	29.8395	19.7047	21.0954	17.1045	17.1908
				PIE1	evm.TU.contig_33695	29.4284	44.5159	35.8588	16.2049	12.956	22.3283	25.2693	25.2767	34.6211	25.9536	18.1887	20.1761	18.2199	19.257	11.5593	15.8273	25.2137	28.0437	16.2914	11.9211
				DMEa	evm.TU.supercontig_128.52	16.152	14.0145	17.1415	4.79163	6.59461	7.60057	14.1856	15.5276	16.6436	7.51801	11.1562	8.94246	11.0612	13.2111	8.42444	8.35286	15.3756	12.9842	11.8664	13.4721
				DMEb	evm.TU.supercontig_5.81	107.776	96.774	112.387	58.8143	59.381	73.212	101.817	113.848	104.129	70.0719	101.899	92.9555	70.3596	73.0316	75.8439	78.469	99.8333	98.0733	87.5733	83.5432
				ZDP	evm.TU.supercontig_77.9	60.0174	56.58	74.6204	47.1863	59.2578	39.6873	59.2382	56.144	67.3069	50.0422	62.2595	59.9617	45.541	46.9495	60.3207	39.6967	58.9897	58.1082	76.6739	68.2811
				APE	evm.TU.supercontig_6.256	12.6653	14.4254	15.6924	10.4548	12.3522	11.3346	15.0171	14.5999	15.9062	10.6551	9.16567	13.8693	13.1461	16.45	13.2465	12.8267	11.7574	12.8952	12.4038	14.2325
				LIG1a	evm.TU.supercontig_1.10	17.8291	12.4098	23.5286	6.31791	8.08739	12.8368	23.9226	17.7526	24.3583	10.6753	18.3913	12.3235	19.2952	15.3585	13.5597	12.2218	18.8245	18.5189	11.4637	13.4165
				LIG1b	evm.TU.supercontig_1.8	30.0092	23.669	29.6091	11.4481	12.4497	16.0616	25.3939	26.6235	26.5347	14.6823	17.4992	18.9867	20.282	26.7952	15.096	12.7219	24.8055	24.8264	15.5334	19.356
	Genes involved in histone modification	Histone Chaperone	(B1)	HIRAa	evm.TU.contig_36505.3	30.4916	28.3934	22.9134	6.89047	10.0149	16.6896	27.3173	25.6207	27.8473	12.0241	15.7975	11.9597	33.6336	31.1379	15.9856	18.9581	24.6487	25.0761	10.4125	10.5433
				HIRAb	evm.TU.supercontig_1624.1	44.7874	39.9507	43.5458	22.9213	22.3265	25.7929	38.1354	40.1369	40.5497	20.8662	29.2324	26.4926	54.7719	38.1536	32.0396	28.7467	50.9081	49.4863	32.0318	33.8258
		Histone	(B2)	HUB1a	evm.TU.supercontig_101.40	65.7729	77.3442	67.3316	61.1878	55.4601	62.4158	79.0946	83.0714	88.5257	66.4172	61.3583	63.6135	50.2121	58.9131	63.4897	56.1676	57.6291	52.3661	41.9017	50.1995
		Monobiquitination		HUB1b	evm.TU.supercontig_101.41	71.671	74.6717	79.8231	48.2409	34.3338	51.3045	76.8697	83.7273	77.2112	46.0415	59.5384	53.9481	54.969	41.1741	50.778	50.5201	59.5775	61.5863	48.6556	38.3761
				HUB2a	evm.TU.supercontig_119.82	49.9384	66.3314	70.8814	108.778	132.35	61.056	53.4523	56.245	55.7642	79.1016	78.6379	81.7162	39.7747	50.4939	66.0349	50.3947	47.9235	31.2788	65.0239	54.7815
				HUB2b	evm.TU.supercontig_119.83	73.6573	112.228	85.3081	196.83	90.5177	126.629	60.1217	66.1372	62.4753	149.635	97.3269	112.154	52.4485	52.0398	99.2411	106.916	52.2924	53.7548	61.734	52.4638
		Histone deacetylase	(B3)	HDA1a	evm.TU.contig_48086	124.203	109.667	107.692	25.4524	50.7773	43.4334	117.385	156.936	138.065	59.0074	70.491	46.7043	102.42	98.1547	42.398	51.9675	92.9165	126.72	62.3932	78.9348
				HDA1b	evm.TU.supercontig_63.33	30.8251	22.7133	27.437	7.03944	8.42194	4.47966	27.1913	24.9245	29.1147	6.43544	6.76605	9.6866	20.4281	17.2879	10.9619	15.2422	30.9975	43.5874	6.69628	2.8496
				HDA1c	evm.TU.supercontig_63.37	114.627	105.612	123.511	30.7687	48.4299	47.8509	113.204	111.684	114.556	38.6891	50.5715	45.6048	116.066	122.323	52.9065	51.3605	114.076	120.921	56.345	61.0105
				HDA2	evm.TU.supercontig_7.166	5.50123	11.6611	5.1197	12.3853	6.59085	8.90937	4.88977	7.85379	7.94069	13.3822	11.6625	14.1739	12.5125	1.47537	13.8058	12.9992	4.34769	6.64151	8.14018	11.6907
				HD2Ca	evm.TU.supercontig_47.60	591.727	825.9	660.31	925.785	887.912	818.854	483.327	501.894	552.542	795.147	740.973	785.719	603.055	468.013	736.09	516.072	470.89	443.223	659.636	598.748
				HD2Cb	evm.TU.supercontig_5.85	612.38	614.105	527.638	327.732	515.527	458.021	529.798	580.731	555.436	389.764	369.667	415.96	686.754	586.8	475.281	447.923	716.044	650.427	534.481	577.911
				HD2Cc	evm.TU.supercontig_599.1	167.415	170.605	178.866	116.915	114.581	133.409	175.305	190.46	176.085	123.1	127.513	123.988	169.505	201.9	164.429	114.123	204.281	227.378	144.105	175.979
				HDA5a	evm.TU.supercontig_140.1	6.21936	2.48998	3.94057	0.1	0.1	1.5043	9.28611	2.22535	4.42487	0.1	0.1	1.54793	0.1	2.40235	0.1	2.34744	13.2142	1.52907	4.13717	2.20016
				HDA5b	evm.TU.supercontig_140.11	25.5454	17.3959	27.9109	21.1179	9.7213	14.8716	43.3406	43.2874	41.0674	52.8832	27.9169	36.8681	20.1483	42.1573	35.5101	39.5558	44.1017	41.2352	22.5133	33.1178
				HDA5c	evm.TU.supercontig_140.13	100.109	81.0858	96.5994	34.4592	71.7249	50.9066	73.7616	76.2653	82.3265	50.531	55.4014	46.0514	90.8171	74.1337	42.2383	29.9292	97.4763	94.6324	62.6271	54.9818
				HDA5d	evm.TU.supercontig_67.15	2.55433	3.39369	3.41491	0.975401	2.03442	1.83964	4.53897	3.00928	0.1	2.29955	1.96211	2.77744	6.2979	5.01692	0.1	0.1	5.74337	2.13653	2.60102	0.1
				HDA5e	evm.TU.supercontig_94.49	103.95	85.9995	96.6807	31.073	59.1184	56.9146	87.861	106.131	97.9117	45.5926	62.07	50.8283	113.228	118.564	70.9677	56.2055	84.3052	92.5216	74.5939	80.2674
				HDA5f	evm.TU.supercontig_94.50	109.926	95.4635	117.86	60.3676	86.9172	90.6213	122.182	136.969	144.994	75.7041	96.7289	77.0656	116.605	137.015	103.446	98.9707	107.119	148.002	127.459	132.033
				HDA5g	evm.TU.supercontig_99.2	6.27539	1.57377	3.66544	1.81804	1.60174	2.48046	5.76594	3.94158	4.63362	1.82319	1.53896	4.2412	5.08878	3.16084	1.94675	3.40627	2.98704	3.89537	1.40353	5.03118
				HDA6	evm.TU.supercontig_110.13	65.4811	69.8698	61.2968	89.8248	90.0781	79.5905	53.2481	48.0274	52.5908	84.8818	75.9436	86.4127	74.7422	66.3802	75.5738	70.485	63.4804	66.0196	67.7469	76.1324
				HDA8	evm.TU.supercontig_754.5	4.03303	5.75868	6.18356	15.039	11.0064	4.58369	5.90635	5.03948	5.92693	8.04938	8.6623	10.5913	2.81894	3.0098	11.9124	3.00125	5.41887	7.62293	9.12343	11.8487
				HDA9a	evm.TU.supercontig_31.89	49.4181	44.1666	39.3294	14.5208	30.9162	40.0562	45.5713	60.7099	62.4423	36.3351	40.7748	42.2313	51.8074	33.346	48.3631	26.421	48.8782	39.6857	43.3031	32.0012
				HDA9b	evm.TU.supercontig_509.2	30.9078	49.7218	33.3936	22.1039	33.1668	37.7066	24.3026	29.3228	42.0509	20.0036	28.1865	21.6381	31.9967	46.177	37.1212	31.0446	33.3953	37.4172	23.5704	31.0936
				HDA14	evm.TU.supercontig_42.168	11.4337	13.8534	10.2131	17.2293	13.8453	15.9647	10.0364	9.6899	11.1649	19.982	14.5552	13.4374	6.22754	14.8211	16.3047	16.0274	9.30774	13.5717	13.253	13.7202
				HDA15	evm.TU.supercontig_13.45	66.9725	65.1286	67.5164	88.0491	91.47	101.266	62.9422	62.2335	61.2713	77.9832	93.3574	81.3383	52.2574	60.5724	90.9184	76.6589	54.1815	60.9932	94.8967	91.3539
				HDA18a	evm.TU.contig_36738	3.49951	7.26562	4.43348	0.1	0.1	0.945797	6.64725	5.95793	5.36536	0.1	0.1	0.959953	4.41008	12.1019	0.867704	2.83752	8.2666	8.11856	2.12636	0.715065
				HDA18b	evm.TU.supercontig_67.16	6.23158	5.74319	6.89377	8.89375	2.06775	5.36041	7.68094	3.87294	4.37081	6.70405	3.89591	5.53059	6.52857	9.45095	0.1	2.89936	2.46197	9.20985	6.82167	5.37603
				HDA18c	evm.TU.supercontig_99.1	1.73891	6.20797	3.74974	0.1	3.59169	0.808136	1.79302	3.42296	1.38664	0.1	0.1	0.1	0.1	0.1	0.1	1.30075	0.1	2.40947	0.774564	1.19092
				HDA18d	evm.TU.supercontig_99.3	4.11598	2.10527	6.02469	0.1	0.847452	2.1217	3.70382	2.45127	4.06476	0.1	3.69365	0.789076	5.81214	2.79943	0.1	0.1	7.01178	5.54918	3.32951	2.07762
		Histone	(B4)	HAC1a	evm.TU.supercontig_10.17	52.8202	59.2809	58.0568	42.2137	41.3013	47.1806	50.0416	55.1831	53.3971	49.0468	54.5197	50.9395	46.1702	46.4096	41.3415	47.5716	48.6203	45.1054	40.6742	38.778
		acetyltransferase		HAC1b	evm.TU.supercontig_818.3	10.7328	13.2707	13.0713	26.663	17.312	19.2395	10.6881	11.7403	9.79929	21.5908	16.3099	15.1159	10.7948	12.2099	15.2239	21.2668	8.77	7.75799	14.1438	12.84
				HAC1c	evm.TU.supercontig_179.37	1.86007	2.18369	2.02059	4.66346	3.93723	3.92812	2.07825	2.48352	1.48017	3.44348	3.40639	2.84667	2.7353	2.00261	2.69502	2.45291	0.623014	0.62298	1.97494	2.78914
				HAG1	evm.TU.supercontig_52.102	60.3127	75.1212	62.7364	84.2399	88.2519	91.7203	49.34	57.2982	54.7279	85.6631	89.4369	94.0188	51.7693	44.6385	90.2728	78.7583	45.1772	52.3918	100.291	87.313
				HAG2	evm.TU.supercontig_32.101	165.366	147.521	177.983	53.1962	92.2055	101.671	156.799	170.947	158.345	85.0412	98.204	85.3258	169.75	189.278	124.756	92.9733	170.196	178.672	154.752	164.414
				HAM1	evm.TU.supercontig_42.141	93.0819	100.347	101.465	143.079	160.818	157.999	120.865	114.203	112.177	159.557	145.676	141.214	90.1074	66.6445	140.824	111.482	72.3225	84.8943	127.358	114.153
				HAM2	evm.TU.supercontig_42.140	172.244	191.851	180.989	208.068	199.729	196.552	196.68	195.688	172.744	193.017	222.856	200.235	118.266	149.622	198.402	156.924	133.82	155.426	212.949	161.969
		SET-domain protein	(B5)	SDG7	evm.TU.supercontig_9.234	49.8091	27.5157	49.4708	38.7209	51.9492	45.936	47.328	42.6787	39.3942	41.8479	45.6823	40.2237	47.5121	40.2866	50.7001	46.5953	51.722	46.2548	49.0568	54.9413
				SDG8	evm.TU.supercontig_26.315	25.0779	24.9876	27.4053	17.2191	15.9809	17.2123	26.3638	27.8387	25.9197	16.1146	21.7671	17.2263	22.8279	22.8279	19.5698	23.4332	24.3066	26.9523	23.3775	23.5468
				SDG26	evm.TU.supercontig_49.86	35.217	38.6833	38.4818	31.5191	40.8898	37.2834	38.6858	39.9941	41.4282	34.5007	38.6593	33.1754	29.6879	42.9119	41.016	34.8871	31.6997	33.3853	39.3575	41.0337
				SDG36	evm.TU.supercontig_8.235	20.357	16.1724	22.0154	15.6073	24.7776	21.5003	19.4258	25.3396	23.306	20.4452	29.159	22.8903	23.1473	16.5868	29.6093	25.0137	20.7241	25.9328	30.4454	31.5396
	Genes involved in chromatin remodeling	Chromatin remodeling		IDN1	evm.TU.supercontig_39.5	0.1	0.1	0.1	0.1	0.1	0.1	0.1	0.1	0.1	0.1	0.1	0.1	0.1	0.1	0.1	0.1	0.1	0.1	0.1	0.1
				IDP1	evm.TU.supercontig_10.88	81.2667	93.4538	92.1412	89.2449	81.1652	91.8312	85.4824	98.2578	90.9467	90.8232	100.728	92.9689	56.7349	54.8735	89.6738	90.1004	80.9994	78.589	76.4055	78.386
				FDM4a	evm.TU.supercontig_81.135	41.5884	33.4612	46.9479	66.1572	65.2255	63.3443	27.3289	35.1461	31.096	55.5495	50.8045	62.6198	27.1785	27.3356	66.6091	47.5766	27.2365	33.3747	54.5459	48.5789
				FDM4b	evm.TU.supercontig_81.136	50.4037	49.7861	62.607	98.5538	72.5394	94.1862	41.854	42.0462	38.2773	80.2075	88.9763	79.5472	30.284	26.3332	101.555	77.1102	33.5949	30.9065	71.4178	81.1473
				SWI3Aa	evm.TU.contig_40216	22.0151	24.3346	26.381	21.0394	22.5709	31.0006	27.4207	28.482	25.123	21.4034	31.1762	27.1233	30.7183	13.9205	33.0822	26.0656	21.8913	27.6913	36.4594	34.7623
				SWI3Ab	evm.TU.supercontig_4.159	45.9934	37.7195	38.018	21.0259	29.5473	34.7777	28.3566	29.3897	31.4289	30.0934	42.6945	27.6185	32.8566	43.4916	34.2628	28.1595	45.2107	36.1835	32.9271	32.0834
				SWI3Ac	evm.TU.supercontig_4.161	14.0071	17.99	16.7466	11.2542	19.2419	12.0834	16.2326	17.4179	22.6553	20.4756	18.4353	18.331	22.0942	19.4364	19.7775	12.3688	16.8876	16.303	16.1166	19.7457
				SWI3B	evm.TU.supercontig_26.13	64.6673	54.5425	51.5211	38.0144	47.3717	48.7895	55.4832	64.9288	59.0642	48.0108	44.1024	47.6912	59.6284	60.1453	47.7865	45.127	67.8008	60.0897	52.5902	48.0963
				SWI3Ca	evm.TU.supercontig_64.124	63.6062	63.8865	61.8647	63.999	56.4052	70.442	54.8012	58.6141	61.3375	62.961	69.4337	78.8684	61.1441	44.16	56.4733	68.7156	77.7671	59.8066	64.9772	54.2232
				SWI3Cb	evm.TU.supercontig_64.126	45.1993	61.8828	51.4152	59.7387	50.78	64.4545	50.8611	50.7711	56.3917	53.6892	55.7379	53.4535	48.3328	43.6032	49.7409	45.027	44.849	48.4483	43.609	48.2119
				SWI3Cc	evm.TU.supercontig_64.127	58.3986	57.2336	55.2117	65.9535	63.597	54.5515	47.6136	64.7708	61.1297	67.807	49.0741	65.5417	58.7863	44.5322	66.5956	59.5784	51.817	49.4139	53.6946	50.8794
				SWI3D	evm.TU.supercontig_62.137	58.5347	74.0907	63.1417	45.866	30.9073	42.6087	59.433	64.6393	61.659	51.0728	57.3235	63.3113	43.3583	46.5677	35.2592	37.8552	49.3799	47.5628	34.3929	25.3667
				SNF2-like1	evm.TU.contig_38871	38.6466	35.0401	38.0949	30.0257	31.3826	36.8867	36.4462	38.425	34.6362	37.854	31.7019	34.8863	31.557	41.3833	34.3157	35.1661	35.3985	23.7525	28.6464	31.8298
				SNF2-like2	evm.TU.supercontig_221.20	27.9632	28.5029	28.4309	33.1617	28.2926	31.4605	22.1042	26.5772	25.6691	27.1587	31.5257	31.1649	22.435	20.2467	28.9709	29.7082	22.5317	21.1657	25.8895	24.5078
				SNF2-like3	evm.TU.contig_36046	0.1	0.1	0.1	0.1	0.1	0.1	0.1	0.1	0.1	0.1	0.1	0.1	0.1	0.1	0.1	0.1	0.1	0.1	0.1	1.43532
				SNF2-like4	evm.TU.contig_38871	38.6466	35.0401	38.0949	30.0257	31.3826	36.8867	36.4462	38.425	34.6362	37.854	31.7019	34.8863	31.557	41.3833	34.3157	35.1661	35.3985	23.7525	28.6464	31.8298
				SNF2-like5	evm.TU.contig_44154	34.5067	30.1269	33.9217	36.6046	37.6925	36.4209	29.8301	32.6881	35.8396	41.3576	40.7319	35.9633	25.2493	25.6416	25.4534	35.3355	24.8293	26.8945	26.4165	28.5603
				SNF2-like6	evm.TU.supercontig_221.20	27.9632	28.5029	28.4309	33.1617	28.2926	31.4605	22.1042	26.5772	25.6691	27.1587	31.5257	31.1649	22.435	20.2467	28.9709	29.7082	22.5317	21.1657	25.8895	24.5078
				SNF2-like7	evm.TU.supercontig_2800.1	43.7282	3.89507	9.13893	41.6861	31.3319	47.9581	49.1651	30.725	36.4261	50.0523	30.2646	35.0331	15.8297	57.2476	26.157	31.9326	26.8584	46.5873	46.1302	42.0379
				SNF2-like8	evm.TU.supercontig_94.1	34.4829	25.1818	34.3939	10.0442	15.1583	20.8411	29.0997	27.4163	28.2067	14.6855	22.0634	15.9434	22.2683	19.0979	20.2149	19.3639	20.3279	25.0837	23.4356	24.713
				SNF2-like9	evm.TU.supercontig_997.1	32.1255	29.813	32.6941	30.9398	24.5741	29.6904	26.5548	33.4275	31.9872	27.4283	30.0619	27.9871	18.6722	22.6254	20.0641	30.8607	21.592	21.599	23.1976	21.932
				INO80	evm.TU.supercontig_182.16	81.7314	82.0199	85.9374	55.874	48.9676	61.9785	71.163	76.1607	74.5302	61.4357	67.629	62.9623	71.7527	60.1465	54.108	56.0047	55.54	56.2495	48.2598	47.5656
				ARP6	evm.TU.supercontig_46.24	29.8989	23.9782	26.0178	35.8962	36.815	32.1812	23.5231	25.3013	24.4234	39.369	38.998	34.906	36.4718	41.2848	35.0365	34.346	31.4026	27.2351	36.4185	26.606
				CHC1a	evm.TU.supercontig_13.130	60.6411	51.7951	59.5657	37.2854	50.3983	48.036	57.1831	64.0513	59.9534	43.101	57.8061	47.9076	68.4556	62.485	55.8511	46.8321	67.7798	70.592	57.9994	65.5002
				CHC1b	evm.TU.supercontig_171.24	79.6842	84.6347	80.0539	85.909	102.977	91.0774	82.2015	77.405	85.6398	118.998	89.1981	89.1427	74.8885	76.4709	105.193	72.0236	73.1437	67.6334	85.1416	73.1816
				HR(B2)	evm.TU.supercontig_127.15	174.146	174.225	185.506	87.8106	99.1833	100.752	164.062	166.346	168.439	97.2596	109.23	96.2036	137.574	138.972	107.473	115.353	157.382	157.717	115.732	111.766
				CHR2/BRAHMAa	evm.TU.supercontig_11.23	108.922	229.532	147.836	94.6958	52.2409	113.613	144.99	150.278	102.636	83.5593	25.2333	22.7139	126.263	211.703	21.519	68.0927	148.134	188.331	44.0831	34.4825
				CHR2/BRAHMAb	evm.TU.supercontig_11.24	77.8873	115.185	89.2187	134.931	80.2288	106.534	69.4807	66.2204	63.4052	118.181	100.988	109.433	65.7363	68.492	90.3215	88.5625	56.0768	58.0989	71.1092	62.7919
				CHR3/SYDa	evm.TU.supercontig_16.99	140.282	157.563	146.212	144.798	103.474	113.962	146.547	140.011	135.125	130.592	129.649	124.083	117.17	123.955	121.733	115.013	114.2	115.911	98.8315	93.2125
				CHR3/SYDb	evm.TU.supercontig_16.94	69.807	74.4864	69.128	25.3118	17.7797	26.6324	55.8386	65.6609	60.6958	24.3491	33.0194	29.2879	54.2246	47.8693	20.3469	31.9154	46.6966	55.1581	20.8429	23.4
				CHR3/SYDc	evm.TU.supercontig_16.100	49.6127	58.3476	52.6854	13.7142	13.111	12.9257	37.783	45.196	48.7283	8.07	15.8359	20.5451	40.1771	49.1237	10.3805	19.9315	38.1019	37.3738	11.4266	13.8513
				CHR3/SYDd	evm.TU.supercontig_16.103	20.273	34.6145	32.5638	11.8176	16.2987	16.2534	25.865	22.5155	17.6765	19.9144	23.6979	14.4984	17.6334	19.3683	15.7214	18.8655	20.4823	16.3786	12.6783	18.5085
				CHR4/PKR1	evm.TU.supercontig_30.142	47.9002	44.8578	48.1827	28.8468	24.4323	30.6177	41.8882	46.9656	43.7004	30.7701	38.3734	37.0517	45.3613	45.3563	32.9122	32.9303	45.2327	44.6189	31.1399	33.2533
				CHR5a	evm.TU.contig_34800	0.1	0.1	0.1	0.1	0.1	0.1	0.1	0.1	0.1	0.1	0.1	0.1	0.1	0.1	0.1	0.1	0.1	0.1	0.1	0.1
				CHR5b	evm.TU.contig_36207	48.9978	51.6135	51.4669	28.5601	21.2136	31.5767	51.2896	55.8626	48.668	29.0746	36.3956	25.1684	46.7436	33.1747	34.6011	32.3829	59.0137	58.916	29.2524	31.0259
				CHR5c	evm.TU.contig_37405	42.0796	37.4224	44.0312	19.5314	24.6748	19.3652	37.9652	45.3067	38.9852	18.5757	24.335	20.9524	32.8759	30.2197	19.2779	33.0869	20.0632	37.1305	21.9212	23.1568
				CHR5d	evm.TU.supercontig_84.18	35.3775	38.2177	31.7778	15.5567	9.88687	13.7314	33.295	37.0205	33.9589	16.0669	17.0792	17.8618	41.8155	35.5483	15.1722	19.5522	36.2836	32.7989	13.9544	11.1281
				CHR5e	evm.TU.supercontig_892.1	72.2321	70.1139	74.2265	57.1154	48.8423	53.2296	76.2988	73.4535	78.1225	52.6527	53.8687	45.0928	77.197	55.4993	63.5228	57.2461	70.8255	70.9863	52.1697	52.0484
				CHR6/PICKLE	evm.TU.supercontig_127.15	174.146	174.225	185.506	87.8106	99.1833	100.752	164.062	166.346	168.439	97.2596	109.23	96.2036	137.574	138.972	107.473	115.353	157.382	157.717	115.732	111.766
				CHR8	evm.TU.supercontig_165.16	8.3039	7.52558	8.12954	10.1519	9.53111	12.406	8.40543	10.6956	9.26478	9.85244	11.1057	10.1562	5.20031	9.27977	12.087	12.4694	9.19801	7.81222	9.83765	12.407
				CHR9	evm.TU.supercontig_83.60	23.7092	24.5024	26.34	36.4969	33.77	36.0816	30.8615	26.2631	24.2282	44.5988	48.6584	39.6568	24.7297	28.5718	37.8265	25.9238	25.6358	17.9843	29.559	25.7816
				CHR11	evm.TU.supercontig_16.129	171.1	153.412	175.684	99.2495	107.098	119.292	169.197	183.433	173.22	115.345	143.077	136.538	146.98	141.539	115.921	106.934	155.97	159.78	138.011	131.852
				CHR12a	evm.TU.supercontig_1278.1	44.0288	47.709	44.5162	54.1679	44.6435	50.2147	38.6073	39.0295	42.7256	56.1093	45.092	42.7237	38.9996	43.17	45.6931	44.5799	40.0188	32.7686	38.7052	36.1898
				CHR12b	evm.TU.contig_45714	18.2659	29.7768	19.7723	9.51301	13.6373	4.7786	12.1978	11.6781	19.4039	21.3875	10.1267	8.74877	18.1158	16.5306	18.2112	3.10777	19.5045	5.47258	7.27454	9.78879
				CHR13/PIE1/SRCAPa	evm.TU.contig_33695	29.4284	44.5159	35.8588	16.2049	12.956	22.3283	25.2693	25.2767	34.6211	25.9536	18.1887	20.1761	18.2199	19.257	11.5593	15.8273	25.2137	28.0437	16.2914	11.9211
				CHR13/PIE1/SRCAPb	evm.TU.contig_39138	0.1	37.9254	0.1	0.1	0.1	0.1	0.1	31.4913	10.1958	0.1	0.1	0.1	0.1	0.1	0.1	0.1	40.8229	0.1	0.1	0.1
				CHR13/PIE1/SRCAPc	evm.TU.supercontig_34.19	35.5756	42.7998	39.7127	50.0084	24.6908	37.1549	31.082	31.9497	33.4045	39.5975	40.9789	36.2023	31.8529	29.9479	34.4464	39.1477	23.9624	29.2198	30.9743	35.0862
				CHR13/PIE1/SRCAPd	evm.TU.supercontig_34.20	60.5693	71.99	65.3407	86.1916	47.6914	76.1061	60.1546	57.6636	54.661	83.0288	69.1615	70.1129	52.2351	49.0823	69.7473	69.7804	56.2795	52.5177	59.2857	53.0623
				CHR18a	evm.TU.supercontig_146.11	17.3776	17.5829	14.5236	11.3823	14.1416	14.7946	18.456	21.9266	22.6707	15.8077	17.626	12.2723	17.3836	18.12	20.8148	11.0298	19.805	17.0298	16.2174	18.9867
				CHR18b	evm.TU.supercontig_146.12	51.0259	45.3521	51.4417	55.0354	50.1466	41.8216	43.3966	52.3876	51.6296	71.5785	62.6178	45.881	43.7659	63.9953	46.9211	53.9216	66.8182	96.1218	42.6049	43.6565
				CHR19	evm.TU.contig_26556.2	34.3114	31.1866	40.1279	16.6867	21.5705	28.0339	34.7944	35.0671	32.5444	19.2694	23.6428	22.1271	29.5653	30.4159	26.536	29.7584	32.647	29.8983	38.4826	34.3035
				CHR24a	evm.TU.contig_40991	76.3198	56.7692	76.4512	15.2264	34.5985	30.6109	62.2575	73.6526	66.6468	19.0552	33.7221	24.1056	67.6928	65.9031	41.7718	46.7358	64.6267	75.2869	52.843	68.8629
				CHR24b	evm.TU.supercontig_1639.3	61.1887	50.037	64.1542	17.7031	35.3687	41.5237	55.9313	67.4743	58.2153	18.8284	32.4923	18.6516	48.2609	56.0182	53.3429	37.3609	49.0258	66.396	52.8946	64.305
				CHR31/CLSY3	evm.TU.supercontig_76.2	11.3365	9.25343	10.4151	8.02274	6.3058	7.12738	15.2382	11.1612	10.5857	9.14549	13.2307	10.4598	9.68126	8.81291	7.20921	8.33279	7.65495	7.7244	8.21152	6.90038
				CHR35/DMS1/DRD1	evm.TU.supercontig_1026.2	33.3756	38.0686	39.491	14.3275	19.8617	25.9647	30.0888	28.3592	28.9345	15.8774	21.5412	21.8306	27.5104	25.0285	18.8588	17.9629	23.3503	28.0664	21.4775	21.7609
				CHR42/CLSY2a	evm.TU.supercontig_19.122	22.3104	16.239	20.64	10.5799	12.7656	15.6458	19.2733	25.595	26.4238	8.95104	22.1952	12.6425	6.97881	15.9848	11.2713	11.4381	10.0182	13.8734	16.0768	15.7171
				CHR42/CLSY2b	evm.TU.supercontig_19.123	30.0543	30.9902	33.7455	15.7877	23.3738	30.3705	33.7203	36.6308	34.0085	19.7511	30.7537	24.0221	16.2779	24.5093	23.2552	19.976	19.8656	18.9018	21.4186	22.3763
				CHR-like1	evm.TU.supercontig_132.8	91.6324	102.899	82.6083	123.234	115.113	122.953	69.0504	72.1341	82.7869	92.0857	110.934	84.0305	90.2783	88.364	116.187	86.4122	78.2465	77.1348	121.272	114.324
				CHR-like2	evm.TU.supercontig_152.54	123.829	119.567	114.413	197.938	208.231	198.335	101.386	98.2879	108.783	155.343	149.989	149.062	111.618	97.4707	202.727	144.942	96.9852	99.3198	184.783	170.733
				CHR-like3	evm.TU.supercontig_1026.2	33.3756	38.0686	39.491	14.3275	19.8617	25.9647	30.0888	28.3592	28.9345	15.8774	21.5412	21.8306	27.5104	25.0285	18.8588	17.9629	23.3503	28.0664	21.4775	21.7609
				MOM1a	evm.TU.supercontig_311.2	52.0902	45.2289	48.4823	45.851	34.1745	51.1758	46.6641	46.7398	44.3387	46.8434	51.0848	43.8516	45.1864	48.3171	48.6499	41.5254	42.0756	44.117	49.6023	43.3222
				MOM1b	evm.TU.supercontig_311.4	22.7011	28.9014	24.7679	10.1077	10.3489	16.3279	23.7559	23.4125	21.8185	13.8949	14.9058	16.5154	26.6847	23.8392	13.2901	12.3134	19.0469	17.2729	11.6684	16.0885
				IBM1	evm.TU.supercontig_707.1	28.5236	23.6607	28.3782	16.5486	15.2957	16.882	23.131	26.5558	23.5443	12.2807	20.3308	14.5114	34.105	33.9083	20.0872	17.9563	26.5196	30.074	23.0007	25.6386
				SYN4 in SDR	CpXY8 (pair genes)	118.169	107.142	126.8	81.5456	77.6659	86.0934	111.175	121.087	116.032	75.774	85.1973	76.425	108.277	113.947	91.7241	84.915	108.472	110.3	76.0917	79.3626
				MBD9 in SDR	CpXY20 (pair genes)	36.506	45.2612	40.2833	25.3288	21.7172	27.7313	24.3866	23.1673	24.3359	18.0608	19.4638	16.9413	34.624	31.998	28.0146	29.8395	19.7047	21.0954	17.1045	17.1908
				FAS1 in SDR	PXCpXY14 (pair genes)	41.3917	29.7144	38.1051	21.2693	27.9919	29.9879	37.7808	42.1464	41.5869	28.4148	35.6329	27.1226	30.2348	30.5184	32.156	22.8866	45.3345	43.2602	40.8926	41.7207
