# Supplementary material for: Methylation related genes affect sex differentiation in dioecious and gynodioecious papaya
Source: Hortic Res. 2022 Jan 20;9:uhab065. doi: 10.1093/hr/uhab065 (PMC8935930; doi:10.1093/hr/uhab065)
Supplement: Web_Material_uhab065 [file web_material_uhab065.zip › Supplementary_Table 6.xlsx]

## Sheet: Supplementary Table 6
	Supplementary Table 6 Summary of genes in WGCNA red module and male-specific DEGs
	Overlap genes between WGCNA red module and male-specific DEGs	Genes only contained in WGCNA red module	Genes only contained in male-specific DEGs identified by ‘limma’
	evm.TU.supercontig_99.9	evm.TU.supercontig_99.58	evm.TU.supercontig_999.3
	evm.TU.supercontig_99.8	evm.TU.supercontig_98.27	evm.TU.supercontig_98.6
	evm.TU.supercontig_99.12	evm.TU.supercontig_96.70	evm.TU.supercontig_97.58
	evm.TU.supercontig_974.2	evm.TU.supercontig_96.41	evm.TU.supercontig_97.35
	evm.TU.supercontig_968.2	evm.TU.supercontig_95.61	evm.TU.supercontig_96.51
	evm.TU.supercontig_95.70	evm.TU.supercontig_932.1	evm.TU.supercontig_92.98
	evm.TU.supercontig_92.88	evm.TU.supercontig_93.18	evm.TU.supercontig_92.94
	evm.TU.supercontig_92.106	evm.TU.supercontig_92.87	evm.TU.supercontig_92.38
	evm.TU.supercontig_92.1	evm.TU.supercontig_92.19	evm.TU.supercontig_91.38
	evm.TU.supercontig_919.1	evm.TU.supercontig_91.27	evm.TU.supercontig_90.67
	evm.TU.supercontig_9.282	evm.TU.supercontig_905.1	evm.TU.supercontig_90.25
	evm.TU.supercontig_9.191	evm.TU.supercontig_90.60	evm.TU.supercontig_9.321
	evm.TU.supercontig_89.73	evm.TU.supercontig_90.5	evm.TU.supercontig_9.270
	evm.TU.supercontig_89.34	evm.TU.supercontig_90.24	evm.TU.supercontig_9.229
	evm.TU.supercontig_89.11	evm.TU.supercontig_9.381	evm.TU.supercontig_9.203
	evm.TU.supercontig_87.75	evm.TU.supercontig_9.369	evm.TU.supercontig_9.161
	evm.TU.supercontig_85.69	evm.TU.supercontig_9.352	evm.TU.supercontig_892.2
	evm.TU.supercontig_85.54	evm.TU.supercontig_9.329	evm.TU.supercontig_89.48
	evm.TU.supercontig_85.19	evm.TU.supercontig_9.310	evm.TU.supercontig_89.12
	evm.TU.supercontig_848.1	evm.TU.supercontig_9.165	evm.TU.supercontig_87.86
	evm.TU.supercontig_845.5	evm.TU.supercontig_9.109	evm.TU.supercontig_87.37
	evm.TU.supercontig_84.81	evm.TU.supercontig_898.1	evm.TU.supercontig_86.32
	evm.TU.supercontig_84.77	evm.TU.supercontig_87.5	evm.TU.supercontig_84.44
	evm.TU.supercontig_84.74	evm.TU.supercontig_87.44	evm.TU.supercontig_84.120
	evm.TU.supercontig_84.64	evm.TU.supercontig_86.72	evm.TU.supercontig_84.106
	evm.TU.supercontig_84.30	evm.TU.supercontig_86.37	evm.TU.supercontig_83.49
	evm.TU.supercontig_836.3	evm.TU.supercontig_86.36	evm.TU.supercontig_83.19
	evm.TU.supercontig_83.93	evm.TU.supercontig_82.49	evm.TU.supercontig_81.64
	evm.TU.supercontig_83.44	evm.TU.supercontig_80.76	evm.TU.supercontig_81.15
	evm.TU.supercontig_83.3	evm.TU.supercontig_80.47	evm.TU.supercontig_81.145
	evm.TU.supercontig_83.2	evm.TU.supercontig_80.116	evm.TU.supercontig_81.118
	evm.TU.supercontig_81.51	evm.TU.supercontig_8.316	evm.TU.supercontig_80.54
	evm.TU.supercontig_81.20	evm.TU.supercontig_8.295	evm.TU.supercontig_80.121
	evm.TU.supercontig_81.18	evm.TU.supercontig_8.288	evm.TU.supercontig_8.65
	evm.TU.supercontig_81.165	evm.TU.supercontig_8.215	evm.TU.supercontig_8.296
	evm.TU.supercontig_81.153	evm.TU.supercontig_8.121	evm.TU.supercontig_8.27
	evm.TU.supercontig_801.5	evm.TU.supercontig_78.64	evm.TU.supercontig_8.229
	evm.TU.supercontig_80.95	evm.TU.supercontig_78.50	evm.TU.supercontig_8.185
	evm.TU.supercontig_80.63	evm.TU.supercontig_77.43	evm.TU.supercontig_8.159
	evm.TU.supercontig_80.46	evm.TU.supercontig_77.34	evm.TU.supercontig_8.103
	evm.TU.supercontig_80.45	evm.TU.supercontig_75.18	evm.TU.supercontig_79.6
	evm.TU.supercontig_8.44	evm.TU.supercontig_75.11	evm.TU.supercontig_79.54
	evm.TU.supercontig_8.239	evm.TU.supercontig_748.4	evm.TU.supercontig_79.4
	evm.TU.supercontig_8.192	evm.TU.supercontig_74.73	evm.TU.supercontig_78.60
	evm.TU.supercontig_8.191	evm.TU.supercontig_74.41	evm.TU.supercontig_77.100
	evm.TU.supercontig_79.43	evm.TU.supercontig_73.55	evm.TU.supercontig_76.2
	evm.TU.supercontig_79.32	evm.TU.supercontig_727.3	evm.TU.supercontig_753.1
	evm.TU.supercontig_77.60	evm.TU.supercontig_71.15	evm.TU.supercontig_75.111
	evm.TU.supercontig_755.1	evm.TU.supercontig_70.88	evm.TU.supercontig_74.21
	evm.TU.supercontig_75.66	evm.TU.supercontig_70.60	evm.TU.supercontig_73.90
	evm.TU.supercontig_75.54	evm.TU.supercontig_70.39	evm.TU.supercontig_72.62
	evm.TU.supercontig_75.100	evm.TU.supercontig_7.252	evm.TU.supercontig_72.1
	evm.TU.supercontig_74.88	evm.TU.supercontig_7.238	evm.TU.supercontig_717.2
	evm.TU.supercontig_74.4	evm.TU.supercontig_7.204	evm.TU.supercontig_700.2
	evm.TU.supercontig_73.67	evm.TU.supercontig_7.132	evm.TU.supercontig_70.5
	evm.TU.supercontig_71.68	evm.TU.supercontig_7.110	evm.TU.supercontig_70.1
	evm.TU.supercontig_70.51	evm.TU.supercontig_69.84	evm.TU.supercontig_7.71
	evm.TU.supercontig_70.36	evm.TU.supercontig_69.78	evm.TU.supercontig_7.35
	evm.TU.supercontig_70.34	evm.TU.supercontig_69.29	evm.TU.supercontig_7.263
	evm.TU.supercontig_7.262	evm.TU.supercontig_67.24	evm.TU.supercontig_7.200
	evm.TU.supercontig_7.23	evm.TU.supercontig_65.5	evm.TU.supercontig_69.39
	evm.TU.supercontig_7.178	evm.TU.supercontig_62.33	evm.TU.supercontig_69.37
	evm.TU.supercontig_7.164	evm.TU.supercontig_62.22	evm.TU.supercontig_65.82
	evm.TU.supercontig_7.137	evm.TU.supercontig_60.6	evm.TU.supercontig_65.6
	evm.TU.supercontig_69.83	evm.TU.supercontig_6.420	evm.TU.supercontig_64.98
	evm.TU.supercontig_69.45	evm.TU.supercontig_6.386	evm.TU.supercontig_64.43
	evm.TU.supercontig_69.2	evm.TU.supercontig_6.385	evm.TU.supercontig_631.2
	evm.TU.supercontig_67.90	evm.TU.supercontig_6.369	evm.TU.supercontig_621.1
	evm.TU.supercontig_660.1	evm.TU.supercontig_6.356	evm.TU.supercontig_62.8
	evm.TU.supercontig_65.36	evm.TU.supercontig_6.283	evm.TU.supercontig_62.63
	evm.TU.supercontig_65.154	evm.TU.supercontig_6.260	evm.TU.supercontig_62.31
	evm.TU.supercontig_65.136	evm.TU.supercontig_6.246	evm.TU.supercontig_62.14
	evm.TU.supercontig_648.2	evm.TU.supercontig_6.213	evm.TU.supercontig_610.2
	evm.TU.supercontig_64.99	evm.TU.supercontig_6.2	evm.TU.supercontig_601.4
	evm.TU.supercontig_64.66	evm.TU.supercontig_6.171	evm.TU.supercontig_60.81
	evm.TU.supercontig_64.45	evm.TU.supercontig_6.139	evm.TU.supercontig_6.400
	evm.TU.supercontig_64.117	evm.TU.supercontig_59.14	evm.TU.supercontig_6.390
	evm.TU.supercontig_63.17	evm.TU.supercontig_58.23	evm.TU.supercontig_6.39
	evm.TU.supercontig_62.163	evm.TU.supercontig_58.119	evm.TU.supercontig_6.340
	evm.TU.supercontig_62.135	evm.TU.supercontig_58.107	evm.TU.supercontig_6.306
	evm.TU.supercontig_60.88	evm.TU.supercontig_57.85	evm.TU.supercontig_6.303
	evm.TU.supercontig_60.77	evm.TU.supercontig_56.47	evm.TU.supercontig_6.175
	evm.TU.supercontig_6.413	evm.TU.supercontig_55.40	evm.TU.supercontig_6.164
	evm.TU.supercontig_6.348	evm.TU.supercontig_55.26	evm.TU.supercontig_59.67
	evm.TU.supercontig_6.280	evm.TU.supercontig_55.133	evm.TU.supercontig_59.106
	evm.TU.supercontig_6.202	evm.TU.supercontig_53.90	evm.TU.supercontig_58.10
	evm.TU.supercontig_6.201	evm.TU.supercontig_53.55	evm.TU.supercontig_572.3
	evm.TU.supercontig_6.199	evm.TU.supercontig_51.44	evm.TU.supercontig_57.69
	evm.TU.supercontig_6.193	evm.TU.supercontig_50.8	evm.TU.supercontig_57.28
	evm.TU.supercontig_6.153	evm.TU.supercontig_50.126	evm.TU.supercontig_56.97
	evm.TU.supercontig_596.2	evm.TU.supercontig_50.12	evm.TU.supercontig_56.120
	evm.TU.supercontig_571.2	evm.TU.supercontig_5.73	evm.TU.supercontig_56.1
	evm.TU.supercontig_57.77	evm.TU.supercontig_5.354	evm.TU.supercontig_55.64
	evm.TU.supercontig_57.66	evm.TU.supercontig_5.308	evm.TU.supercontig_55.29
	evm.TU.supercontig_568.1	evm.TU.supercontig_5.285	evm.TU.supercontig_55.20
	evm.TU.supercontig_56.90	evm.TU.supercontig_5.126	evm.TU.supercontig_55.185
	evm.TU.supercontig_56.86	evm.TU.supercontig_49.139	evm.TU.supercontig_546.3
	evm.TU.supercontig_56.58	evm.TU.supercontig_49.13	evm.TU.supercontig_530.5
	evm.TU.supercontig_56.56	evm.TU.supercontig_49.110	evm.TU.supercontig_53.40
	evm.TU.supercontig_55.80	evm.TU.supercontig_49.102	evm.TU.supercontig_52.108
	evm.TU.supercontig_55.8	evm.TU.supercontig_48.211	evm.TU.supercontig_51.66
	evm.TU.supercontig_55.53	evm.TU.supercontig_48.186	evm.TU.supercontig_51.25
	evm.TU.supercontig_55.14	evm.TU.supercontig_48.185	evm.TU.supercontig_50.36
	evm.TU.supercontig_55.1	evm.TU.supercontig_48.141	evm.TU.supercontig_5.28
	evm.TU.supercontig_531.3	evm.TU.supercontig_48.124	evm.TU.supercontig_5.219
	evm.TU.supercontig_53.5	evm.TU.supercontig_48.10	evm.TU.supercontig_5.106
	evm.TU.supercontig_53.101	evm.TU.supercontig_47.53	evm.TU.supercontig_49.67
	evm.TU.supercontig_53.100	evm.TU.supercontig_46.33	evm.TU.supercontig_489.7
	evm.TU.supercontig_52.99	evm.TU.supercontig_46.116	evm.TU.supercontig_48.121
	evm.TU.supercontig_52.43	evm.TU.supercontig_44.27	evm.TU.supercontig_475.1
	evm.TU.supercontig_52.23	evm.TU.supercontig_43.54	evm.TU.supercontig_47.13
	evm.TU.supercontig_51.8	evm.TU.supercontig_43.148	evm.TU.supercontig_47.12
	evm.TU.supercontig_51.28	evm.TU.supercontig_43.145	evm.TU.supercontig_46.22
	evm.TU.supercontig_50.6	evm.TU.supercontig_42.161	evm.TU.supercontig_46.21
	evm.TU.supercontig_50.59	evm.TU.supercontig_41.66	evm.TU.supercontig_46.142
	evm.TU.supercontig_50.50	evm.TU.supercontig_41.58	evm.TU.supercontig_46.140
	evm.TU.supercontig_50.104	evm.TU.supercontig_40.63	evm.TU.supercontig_44.48
	evm.TU.supercontig_5.72	evm.TU.supercontig_40.62	evm.TU.supercontig_437.4
	evm.TU.supercontig_5.54	evm.TU.supercontig_40.35	evm.TU.supercontig_437.3
	evm.TU.supercontig_5.283	evm.TU.supercontig_4.70	evm.TU.supercontig_435.6
	evm.TU.supercontig_5.23	evm.TU.supercontig_4.39	evm.TU.supercontig_43.69
	evm.TU.supercontig_5.170	evm.TU.supercontig_4.36	evm.TU.supercontig_43.66
	evm.TU.supercontig_5.146	evm.TU.supercontig_4.23	evm.TU.supercontig_42.41
	evm.TU.supercontig_49.68	evm.TU.supercontig_4.183	evm.TU.supercontig_42.138
	evm.TU.supercontig_49.63	evm.TU.supercontig_380.6	evm.TU.supercontig_42.117
	evm.TU.supercontig_49.137	evm.TU.supercontig_38.71	evm.TU.supercontig_414.3
	evm.TU.supercontig_48.85	evm.TU.supercontig_37.165	evm.TU.supercontig_41.67
	evm.TU.supercontig_48.58	evm.TU.supercontig_37.14	evm.TU.supercontig_403.2
	evm.TU.supercontig_48.226	evm.TU.supercontig_369.8	evm.TU.supercontig_390.3
	evm.TU.supercontig_48.194	evm.TU.supercontig_368.3	evm.TU.supercontig_38.8
	evm.TU.supercontig_48.180	evm.TU.supercontig_365.1	evm.TU.supercontig_37.51
	evm.TU.supercontig_48.162	evm.TU.supercontig_36.81	evm.TU.supercontig_37.141
	evm.TU.supercontig_48.153	evm.TU.supercontig_352.3	evm.TU.supercontig_37.120
	evm.TU.supercontig_48.138	evm.TU.supercontig_349.1	evm.TU.supercontig_36.187
	evm.TU.supercontig_473.1	evm.TU.supercontig_344.2	evm.TU.supercontig_36.143
	evm.TU.supercontig_471.5	evm.TU.supercontig_34.31	evm.TU.supercontig_36.121
	evm.TU.supercontig_46.68	evm.TU.supercontig_34.224	evm.TU.supercontig_35.21
	evm.TU.supercontig_46.131	evm.TU.supercontig_34.102	evm.TU.supercontig_344.3
	evm.TU.supercontig_450.3	evm.TU.supercontig_33.81	evm.TU.supercontig_34.57
	evm.TU.supercontig_44.49	evm.TU.supercontig_33.20	evm.TU.supercontig_34.132
	evm.TU.supercontig_44.114	evm.TU.supercontig_33.143	evm.TU.supercontig_336.9
	evm.TU.supercontig_43.117	evm.TU.supercontig_326.1	evm.TU.supercontig_331.4
	evm.TU.supercontig_42.60	evm.TU.supercontig_324.2	evm.TU.supercontig_33.54
	evm.TU.supercontig_42.173	evm.TU.supercontig_32.64	evm.TU.supercontig_33.52
	evm.TU.supercontig_42.163	evm.TU.supercontig_32.35	evm.TU.supercontig_33.5
	evm.TU.supercontig_42.160	evm.TU.supercontig_3146.1	evm.TU.supercontig_33.34
	evm.TU.supercontig_42.136	evm.TU.supercontig_31.35	evm.TU.supercontig_33.188
	evm.TU.supercontig_42.133	evm.TU.supercontig_31.101	evm.TU.supercontig_3163.1
	evm.TU.supercontig_42.132	evm.TU.supercontig_306.8	evm.TU.supercontig_311.11
	evm.TU.supercontig_413.6	evm.TU.supercontig_305.1	evm.TU.supercontig_3081.1
	evm.TU.supercontig_413.5	evm.TU.supercontig_30.98	evm.TU.supercontig_3006.2
	evm.TU.supercontig_41.37	evm.TU.supercontig_30.132	evm.TU.supercontig_30.150
	evm.TU.supercontig_4.214	evm.TU.supercontig_3.99	evm.TU.supercontig_3.79
	evm.TU.supercontig_4.199	evm.TU.supercontig_3.400	evm.TU.supercontig_3.438
	evm.TU.supercontig_4.112	evm.TU.supercontig_3.383	evm.TU.supercontig_3.419
	evm.TU.supercontig_397.9	evm.TU.supercontig_3.320	evm.TU.supercontig_3.398
	evm.TU.supercontig_395.2	evm.TU.supercontig_3.259	evm.TU.supercontig_3.346
	evm.TU.supercontig_394.3	evm.TU.supercontig_3.203	evm.TU.supercontig_3.304
	evm.TU.supercontig_394.1	evm.TU.supercontig_3.167	evm.TU.supercontig_3.285
	evm.TU.supercontig_383.3	evm.TU.supercontig_3.127	evm.TU.supercontig_3.196
	evm.TU.supercontig_37.80	evm.TU.supercontig_29.60	evm.TU.supercontig_29.35
	evm.TU.supercontig_37.38	evm.TU.supercontig_29.21	evm.TU.supercontig_29.175
	evm.TU.supercontig_37.203	evm.TU.supercontig_289.4	evm.TU.supercontig_285.9
	evm.TU.supercontig_37.189	evm.TU.supercontig_283.9	evm.TU.supercontig_285.3
	evm.TU.supercontig_37.182	evm.TU.supercontig_280.2	evm.TU.supercontig_283.2
	evm.TU.supercontig_37.164	evm.TU.supercontig_27.49	evm.TU.supercontig_282.15
	evm.TU.supercontig_37.149	evm.TU.supercontig_27.209	evm.TU.supercontig_28.81
	evm.TU.supercontig_37.133	evm.TU.supercontig_27.206	evm.TU.supercontig_28.112
	evm.TU.supercontig_37.127	evm.TU.supercontig_27.172	evm.TU.supercontig_27.1
	evm.TU.supercontig_36.75	evm.TU.supercontig_27.144	evm.TU.supercontig_264.4
	evm.TU.supercontig_36.127	evm.TU.supercontig_26.64	evm.TU.supercontig_263.24
	evm.TU.supercontig_357.2	evm.TU.supercontig_26.48	evm.TU.supercontig_263.23
	evm.TU.supercontig_35.27	evm.TU.supercontig_26.294	evm.TU.supercontig_263.14
	evm.TU.supercontig_340.4	evm.TU.supercontig_26.288	evm.TU.supercontig_26.300
	evm.TU.supercontig_34.122	evm.TU.supercontig_26.216	evm.TU.supercontig_26.29
	evm.TU.supercontig_3370.1	evm.TU.supercontig_26.207	evm.TU.supercontig_26.287
	evm.TU.supercontig_33.72	evm.TU.supercontig_26.20	evm.TU.supercontig_26.248
	evm.TU.supercontig_33.39	evm.TU.supercontig_26.198	evm.TU.supercontig_26.23
	evm.TU.supercontig_33.185	evm.TU.supercontig_26.164	evm.TU.supercontig_26.212
	evm.TU.supercontig_33.165	evm.TU.supercontig_26.162	evm.TU.supercontig_26.129
	evm.TU.supercontig_327.9	evm.TU.supercontig_254.4	evm.TU.supercontig_25.30
	evm.TU.supercontig_326.4	evm.TU.supercontig_250.2	evm.TU.supercontig_25.180
	evm.TU.supercontig_3257.1	evm.TU.supercontig_25.99	evm.TU.supercontig_25.166
	evm.TU.supercontig_324.1	evm.TU.supercontig_25.51	evm.TU.supercontig_249.12
	evm.TU.supercontig_3234.1	evm.TU.supercontig_25.5	evm.TU.supercontig_246.13
	evm.TU.supercontig_320.1	evm.TU.supercontig_25.132	evm.TU.supercontig_24.71
	evm.TU.supercontig_32.26	evm.TU.supercontig_234.15	evm.TU.supercontig_230.1
	evm.TU.supercontig_32.14	evm.TU.supercontig_233.7	evm.TU.supercontig_23.20
	evm.TU.supercontig_30.63	evm.TU.supercontig_23.72	evm.TU.supercontig_23.106
	evm.TU.supercontig_30.2	evm.TU.supercontig_23.113	evm.TU.supercontig_2228.2
	evm.TU.supercontig_30.153	evm.TU.supercontig_23.10	evm.TU.supercontig_2207.1
	evm.TU.supercontig_30.149	evm.TU.supercontig_226.3	evm.TU.supercontig_22.17
	evm.TU.supercontig_30.125	evm.TU.supercontig_222.16	evm.TU.supercontig_21.83
	evm.TU.supercontig_3.96	evm.TU.supercontig_217.13	evm.TU.supercontig_21.231
	evm.TU.supercontig_3.516	evm.TU.supercontig_216.22	evm.TU.supercontig_21.226
	evm.TU.supercontig_3.514	evm.TU.supercontig_216.16	evm.TU.supercontig_21.137
	evm.TU.supercontig_3.433	evm.TU.supercontig_21.89	evm.TU.supercontig_21.11
	evm.TU.supercontig_3.355	evm.TU.supercontig_21.68	evm.TU.supercontig_21.104
	evm.TU.supercontig_3.341	evm.TU.supercontig_21.5	evm.TU.supercontig_209.13
	evm.TU.supercontig_3.284	evm.TU.supercontig_21.36	evm.TU.supercontig_205.1
	evm.TU.supercontig_3.280	evm.TU.supercontig_21.144	evm.TU.supercontig_20.194
	evm.TU.supercontig_3.175	evm.TU.supercontig_202.4	evm.TU.supercontig_20.120
	evm.TU.supercontig_3.10	evm.TU.supercontig_20.69	evm.TU.supercontig_2.97
	evm.TU.supercontig_298.2	evm.TU.supercontig_20.227	evm.TU.supercontig_2.295
	evm.TU.supercontig_291.2	evm.TU.supercontig_20.188	evm.TU.supercontig_2.234
	evm.TU.supercontig_29.85	evm.TU.supercontig_20.187	evm.TU.supercontig_2.225
	evm.TU.supercontig_29.22	evm.TU.supercontig_20.127	evm.TU.supercontig_2.215
	evm.TU.supercontig_29.174	evm.TU.supercontig_20.106	evm.TU.supercontig_2.143
	evm.TU.supercontig_29.109	evm.TU.supercontig_2.88	evm.TU.supercontig_2.115
	evm.TU.supercontig_28.80	evm.TU.supercontig_2.85	evm.TU.supercontig_2.114
	evm.TU.supercontig_279.6	evm.TU.supercontig_2.53	evm.TU.supercontig_195.13
	evm.TU.supercontig_2783.1	evm.TU.supercontig_2.392	evm.TU.supercontig_194.3
	evm.TU.supercontig_27.53	evm.TU.supercontig_2.37	evm.TU.supercontig_190.35
	evm.TU.supercontig_27.214	evm.TU.supercontig_2.366	evm.TU.supercontig_19.7
	evm.TU.supercontig_27.166	evm.TU.supercontig_2.327	evm.TU.supercontig_19.245
	evm.TU.supercontig_27.141	evm.TU.supercontig_2.303	evm.TU.supercontig_19.105
	evm.TU.supercontig_27.132	evm.TU.supercontig_2.288	evm.TU.supercontig_184.1
	evm.TU.supercontig_27.131	evm.TU.supercontig_2.266	evm.TU.supercontig_183.30
	evm.TU.supercontig_27.130	evm.TU.supercontig_2.262	evm.TU.supercontig_1780.1
	evm.TU.supercontig_264.8	evm.TU.supercontig_2.203	evm.TU.supercontig_1772.1
	evm.TU.supercontig_26.89	evm.TU.supercontig_2.178	evm.TU.supercontig_177.5
	evm.TU.supercontig_26.316	evm.TU.supercontig_2.131	evm.TU.supercontig_177.1
	evm.TU.supercontig_26.308	evm.TU.supercontig_2.106	evm.TU.supercontig_175.18
	evm.TU.supercontig_26.280	evm.TU.supercontig_2.101	evm.TU.supercontig_173.17
	evm.TU.supercontig_26.240	evm.TU.supercontig_1993.1	evm.TU.supercontig_17.202
	evm.TU.supercontig_26.24	evm.TU.supercontig_198.29	evm.TU.supercontig_17.197
	evm.TU.supercontig_26.185	evm.TU.supercontig_197.27	evm.TU.supercontig_166.19
	evm.TU.supercontig_259.2	evm.TU.supercontig_192.23	evm.TU.supercontig_165.30
	evm.TU.supercontig_2586.1	evm.TU.supercontig_192.15	evm.TU.supercontig_164.6
	evm.TU.supercontig_25.98	evm.TU.supercontig_19.20	evm.TU.supercontig_161.40
	evm.TU.supercontig_25.46	evm.TU.supercontig_19.149	evm.TU.supercontig_160.20
	evm.TU.supercontig_25.127	evm.TU.supercontig_19.134	evm.TU.supercontig_160.13
	evm.TU.supercontig_25.119	evm.TU.supercontig_19.129	evm.TU.supercontig_16.97
	evm.TU.supercontig_248.2	evm.TU.supercontig_19.1	evm.TU.supercontig_16.64
	evm.TU.supercontig_2443.2	evm.TU.supercontig_188.12	evm.TU.supercontig_16.167
	evm.TU.supercontig_24.85	evm.TU.supercontig_1834.2	evm.TU.supercontig_1598.1
	evm.TU.supercontig_23.52	evm.TU.supercontig_18.58	evm.TU.supercontig_158.5
	evm.TU.supercontig_23.37	evm.TU.supercontig_177.20	evm.TU.supercontig_157.30
	evm.TU.supercontig_23.164	evm.TU.supercontig_176.21	evm.TU.supercontig_157.17
	evm.TU.supercontig_23.159	evm.TU.supercontig_175.4	evm.TU.supercontig_155.4
	evm.TU.supercontig_23.136	evm.TU.supercontig_173.3	evm.TU.supercontig_153.18
	evm.TU.supercontig_23.132	evm.TU.supercontig_173.14	evm.TU.supercontig_152.45
	evm.TU.supercontig_23.11	evm.TU.supercontig_1720.1	evm.TU.supercontig_152.17
	evm.TU.supercontig_229.15	evm.TU.supercontig_170.39	evm.TU.supercontig_151.42
	evm.TU.supercontig_223.10	evm.TU.supercontig_170.32	evm.TU.supercontig_150.28
	evm.TU.supercontig_2229.1	evm.TU.supercontig_17.23	evm.TU.supercontig_15.126
	evm.TU.supercontig_2228.3	evm.TU.supercontig_17.187	evm.TU.supercontig_147.19
	evm.TU.supercontig_222.15	evm.TU.supercontig_168.10	evm.TU.supercontig_147.16
	evm.TU.supercontig_217.12	evm.TU.supercontig_166.13	evm.TU.supercontig_1461.3
	evm.TU.supercontig_216.3	evm.TU.supercontig_16.5	evm.TU.supercontig_146.22
	evm.TU.supercontig_211.26	evm.TU.supercontig_16.45	evm.TU.supercontig_144.9
	evm.TU.supercontig_211.22	evm.TU.supercontig_16.38	evm.TU.supercontig_144.17
	evm.TU.supercontig_211.21	evm.TU.supercontig_16.28	evm.TU.supercontig_140.16
	evm.TU.supercontig_2102.1	evm.TU.supercontig_16.196	evm.TU.supercontig_14.96
	evm.TU.supercontig_21.236	evm.TU.supercontig_1524.2	evm.TU.supercontig_14.90
	evm.TU.supercontig_21.195	evm.TU.supercontig_152.64	evm.TU.supercontig_14.57
	evm.TU.supercontig_21.192	evm.TU.supercontig_151.4	evm.TU.supercontig_14.242
	evm.TU.supercontig_21.157	evm.TU.supercontig_151.24	evm.TU.supercontig_14.225
	evm.TU.supercontig_209.43	evm.TU.supercontig_15.91	evm.TU.supercontig_14.222
	evm.TU.supercontig_2011.1	evm.TU.supercontig_15.108	evm.TU.supercontig_14.187
	evm.TU.supercontig_20.224	evm.TU.supercontig_1476.1	evm.TU.supercontig_14.182
	evm.TU.supercontig_20.219	evm.TU.supercontig_147.32	evm.TU.supercontig_14.105
	evm.TU.supercontig_20.193	evm.TU.supercontig_147.13	evm.TU.supercontig_139.65
	evm.TU.supercontig_2.285	evm.TU.supercontig_146.1	evm.TU.supercontig_138.22
	evm.TU.supercontig_2.249	evm.TU.supercontig_142.18	evm.TU.supercontig_138.20
	evm.TU.supercontig_2.228	evm.TU.supercontig_141.2	evm.TU.supercontig_136.54
	evm.TU.supercontig_2.191	evm.TU.supercontig_140.24	evm.TU.supercontig_132.69
	evm.TU.supercontig_2.185	evm.TU.supercontig_140.14	evm.TU.supercontig_132.33
	evm.TU.supercontig_2.182	evm.TU.supercontig_14.258	evm.TU.supercontig_132.19
	evm.TU.supercontig_2.172	evm.TU.supercontig_14.245	evm.TU.supercontig_131.74
	evm.TU.supercontig_2.110	evm.TU.supercontig_14.167	evm.TU.supercontig_131.54
	evm.TU.supercontig_199.7	evm.TU.supercontig_14.156	evm.TU.supercontig_130.53
	evm.TU.supercontig_199.3	evm.TU.supercontig_14.15	evm.TU.supercontig_13.286
	evm.TU.supercontig_198.18	evm.TU.supercontig_14.107	evm.TU.supercontig_13.266
	evm.TU.supercontig_196.13	evm.TU.supercontig_139.64	evm.TU.supercontig_13.163
	evm.TU.supercontig_192.2	evm.TU.supercontig_139.44	evm.TU.supercontig_129.77
	evm.TU.supercontig_190.39	evm.TU.supercontig_138.51	evm.TU.supercontig_129.72
	evm.TU.supercontig_19.8	evm.TU.supercontig_137.4	evm.TU.supercontig_129.36
	evm.TU.supercontig_19.60	evm.TU.supercontig_136.10	evm.TU.supercontig_127.4
	evm.TU.supercontig_19.221	evm.TU.supercontig_135.41	evm.TU.supercontig_127.20
	evm.TU.supercontig_19.198	evm.TU.supercontig_135.39	evm.TU.supercontig_126.29
	evm.TU.supercontig_19.182	evm.TU.supercontig_133.4	evm.TU.supercontig_123.15
	evm.TU.supercontig_19.135	evm.TU.supercontig_132.48	evm.TU.supercontig_122.27
	evm.TU.supercontig_19.119	evm.TU.supercontig_132.37	evm.TU.supercontig_122.24
	evm.TU.supercontig_189.4	evm.TU.supercontig_131.45	evm.TU.supercontig_12.202
	evm.TU.supercontig_1887.2	evm.TU.supercontig_131.38	evm.TU.supercontig_12.121
	evm.TU.supercontig_1855.1	evm.TU.supercontig_131.26	evm.TU.supercontig_119.86
	evm.TU.supercontig_184.14	evm.TU.supercontig_130.78	evm.TU.supercontig_119.35
	evm.TU.supercontig_183.32	evm.TU.supercontig_130.75	evm.TU.supercontig_116.52
	evm.TU.supercontig_180.21	evm.TU.supercontig_13.56	evm.TU.supercontig_116.43
	evm.TU.supercontig_180.20	evm.TU.supercontig_13.308	evm.TU.supercontig_1127.2
	evm.TU.supercontig_180.14	evm.TU.supercontig_13.256	evm.TU.supercontig_11.98
	evm.TU.supercontig_18.93	evm.TU.supercontig_13.187	evm.TU.supercontig_11.13
	evm.TU.supercontig_18.92	evm.TU.supercontig_13.101	evm.TU.supercontig_108.30
	evm.TU.supercontig_18.82	evm.TU.supercontig_128.34	evm.TU.supercontig_108.22
	evm.TU.supercontig_18.221	evm.TU.supercontig_1267.2	evm.TU.supercontig_107.82
	evm.TU.supercontig_18.171	evm.TU.supercontig_124.56	evm.TU.supercontig_106.37
	evm.TU.supercontig_18.154	evm.TU.supercontig_124.31	evm.TU.supercontig_1056.1
	evm.TU.supercontig_18.147	evm.TU.supercontig_12.88	evm.TU.supercontig_104.81
	evm.TU.supercontig_179.55	evm.TU.supercontig_12.294	evm.TU.supercontig_104.80
	evm.TU.supercontig_171.21	evm.TU.supercontig_12.265	evm.TU.supercontig_1025.1
	evm.TU.supercontig_171.14	evm.TU.supercontig_12.144	evm.TU.supercontig_10.266
	evm.TU.supercontig_170.31	evm.TU.supercontig_119.67	evm.TU.supercontig_10.135
	evm.TU.supercontig_17.75	evm.TU.supercontig_119.62	evm.TU.supercontig_1.75
	evm.TU.supercontig_17.62	evm.TU.supercontig_119.58	evm.TU.supercontig_1.59
	evm.TU.supercontig_17.28	evm.TU.supercontig_119.54	evm.TU.supercontig_1.437
	evm.TU.supercontig_169.15	evm.TU.supercontig_119.36	evm.TU.supercontig_1.362
	evm.TU.supercontig_167.11	evm.TU.supercontig_116.5	evm.TU.supercontig_1.32
	evm.TU.supercontig_1629.1	evm.TU.supercontig_116.41	evm.TU.supercontig_1.28
	evm.TU.supercontig_16.39	evm.TU.supercontig_116.10	evm.TU.supercontig_1.239
	evm.TU.supercontig_16.25	evm.TU.supercontig_115.48	evm.TU.supercontig_1.168
	evm.TU.supercontig_16.199	evm.TU.supercontig_115.46	evm.TU.supercontig_1.11
	evm.TU.supercontig_16.107	evm.TU.supercontig_114.16	evm.TU.contig_46758
	evm.TU.supercontig_157.62	evm.TU.supercontig_112.95	evm.TU.contig_42729
	evm.TU.supercontig_157.5	evm.TU.supercontig_112.49	evm.TU.contig_40406
	evm.TU.supercontig_157.34	evm.TU.supercontig_1119.2	evm.TU.contig_38910
	evm.TU.supercontig_151.15	evm.TU.supercontig_11.33	evm.TU.contig_38515
	evm.TU.supercontig_1500.3	evm.TU.supercontig_11.16	evm.TU.contig_38170
	evm.TU.supercontig_1500.2	evm.TU.supercontig_1084.2	evm.TU.contig_34934.1
	evm.TU.supercontig_150.42	evm.TU.supercontig_1077.1	evm.TU.contig_33086
	evm.TU.supercontig_150.15	evm.TU.supercontig_107.5	evm.TU.contig_32448
	evm.TU.supercontig_15.33	evm.TU.supercontig_107.12	evm.TU.contig_31438
	evm.TU.supercontig_15.1	evm.TU.supercontig_107.102	evm.TU.contig_31087
	evm.TU.supercontig_149.4	evm.TU.supercontig_106.77	evm.TU.contig_29422
	evm.TU.supercontig_1471.1	evm.TU.supercontig_106.75	evm.TU.contig_28966
	evm.TU.supercontig_146.6	evm.TU.supercontig_104.56	evm.TU.contig_28770.2
	evm.TU.supercontig_144.10	evm.TU.supercontig_104.38	evm.TU.contig_28082.3
	evm.TU.supercontig_141.18	evm.TU.supercontig_103.70	evm.TU.contig_26718.3
	evm.TU.supercontig_141.15	evm.TU.supercontig_103.34	evm.TU.contig_26701
	evm.TU.supercontig_14.85	evm.TU.supercontig_103.100	PXCpXY14
	evm.TU.supercontig_14.79	evm.TU.supercontig_101.40	PXCpXY22
	evm.TU.supercontig_14.67	evm.TU.supercontig_10.34	PYCpXY22
	evm.TU.supercontig_14.209	evm.TU.supercontig_10.113	PYCpXY5
	evm.TU.supercontig_14.18	evm.TU.supercontig_1.422	CpX-15
	evm.TU.supercontig_14.158	evm.TU.supercontig_1.30	CpXY5
	evm.TU.supercontig_14.102	evm.TU.supercontig_1.266	CpY-16
	evm.TU.supercontig_139.80	evm.TU.supercontig_1.210	CpY-19
	evm.TU.supercontig_139.37	evm.TU.supercontig_1.191	CpY-20
	evm.TU.supercontig_138.32	evm.TU.supercontig_1.105
	evm.TU.supercontig_136.72	evm.TU.supercontig_0.162
	evm.TU.supercontig_135.26	evm.TU.contig_47404
	evm.TU.supercontig_1339.1	evm.TU.contig_45840
	evm.TU.supercontig_132.66	evm.TU.contig_44588
	evm.TU.supercontig_132.16	evm.TU.contig_44447
	evm.TU.supercontig_131.7	evm.TU.contig_42579
	evm.TU.supercontig_130.64	evm.TU.contig_40412
	evm.TU.supercontig_13.95	evm.TU.contig_39681
	evm.TU.supercontig_13.48	evm.TU.contig_38612
	evm.TU.supercontig_13.295	evm.TU.contig_36879
	evm.TU.supercontig_13.255	evm.TU.contig_35881
	evm.TU.supercontig_13.181	evm.TU.contig_35659
	evm.TU.supercontig_13.146	evm.TU.contig_35206
	evm.TU.supercontig_13.117	evm.TU.contig_34724
	evm.TU.supercontig_129.80	evm.TU.contig_34479
	evm.TU.supercontig_129.52	evm.TU.contig_34217
	evm.TU.supercontig_128.5	evm.TU.contig_34171
	evm.TU.supercontig_127.8	evm.TU.contig_33966
	evm.TU.supercontig_126.49	evm.TU.contig_33489.2
	evm.TU.supercontig_126.31	evm.TU.contig_33395.2
	evm.TU.supercontig_125.47	evm.TU.contig_32321
	evm.TU.supercontig_124.54	evm.TU.contig_30909
	evm.TU.supercontig_124.41	evm.TU.contig_30793.1
	evm.TU.supercontig_123.32	evm.TU.contig_29215
	evm.TU.supercontig_120.3	evm.TU.contig_29045.1
	evm.TU.supercontig_120.1	evm.TU.contig_26638.4
	evm.TU.supercontig_12.8	evm.TU.contig_26340.1
	evm.TU.supercontig_12.39	CpXY49
	evm.TU.supercontig_12.3
	evm.TU.supercontig_12.210
	evm.TU.supercontig_12.168
	evm.TU.supercontig_12.163
	evm.TU.supercontig_12.161
	evm.TU.supercontig_12.102
	evm.TU.supercontig_1195.1
	evm.TU.supercontig_119.31
	evm.TU.supercontig_117.37
	evm.TU.supercontig_117.36
	evm.TU.supercontig_114.13
	evm.TU.supercontig_1135.1
	evm.TU.supercontig_1125.1
	evm.TU.supercontig_112.24
	evm.TU.supercontig_111.6
	evm.TU.supercontig_111.33
	evm.TU.supercontig_111.2
	evm.TU.supercontig_110.17
	evm.TU.supercontig_11.155
	evm.TU.supercontig_108.62
	evm.TU.supercontig_1076.1
	evm.TU.supercontig_107.84
	evm.TU.supercontig_107.81
	evm.TU.supercontig_107.79
	evm.TU.supercontig_107.51
	evm.TU.supercontig_107.24
	evm.TU.supercontig_107.128
	evm.TU.supercontig_106.26
	evm.TU.supercontig_106.17
	evm.TU.supercontig_1057.1
	evm.TU.supercontig_104.78
	evm.TU.supercontig_104.54
	evm.TU.supercontig_104.5
	evm.TU.supercontig_104.3
	evm.TU.supercontig_104.108
	evm.TU.supercontig_103.83
	evm.TU.supercontig_103.72
	evm.TU.supercontig_103.59
	evm.TU.supercontig_103.55
	evm.TU.supercontig_100.29
	evm.TU.supercontig_10.173
	evm.TU.supercontig_10.155
	evm.TU.supercontig_10.125
	evm.TU.supercontig_1.97
	evm.TU.supercontig_1.42
	evm.TU.supercontig_1.337
	evm.TU.supercontig_1.328
	evm.TU.supercontig_1.271
	evm.TU.supercontig_1.257
	evm.TU.supercontig_1.254
	evm.TU.supercontig_1.212
	evm.TU.supercontig_1.162
	evm.TU.contig_42598
	evm.TU.contig_42490
	evm.TU.contig_40776
	evm.TU.contig_39780
	evm.TU.contig_39061
	evm.TU.contig_36802
	evm.TU.contig_36424
	evm.TU.contig_34894
	evm.TU.contig_33658
	evm.TU.contig_32589
	evm.TU.contig_32339
	evm.TU.contig_29408.2
	evm.TU.contig_29128.3
	evm.TU.contig_28380.1
	evm.TU.contig_26900
	evm.TU.contig_25278.2
	PYCpXY7
	PYCpXY28
	PYCpXY22
	PXCpXY14
	PXCpXY10
